# Supplementary material for: Fine-mapping of prostate cancer susceptibility loci in a large meta-analysis identifies candidate causal variants
Source: Nat Commun. 2018 Jun 11;9:2256. doi: 10.1038/s41467-018-04109-8 (PMC5995836; doi:10.1038/s41467-018-04109-8)
Supplement: Supplementary file 4 — Supplementary Data 1 [file 41467_2018_4109_MOESM4_ESM.xlsx]

## Sheet: Supplementary Data 1a
Region_Coordinates	SNPs_Mapped	Number_SNPs_Mapped	Variant_Name	Variant_Chromosome	Variant_Position	Variant_A1	Variant_A2	Variant_A1_Freq	Variant_type	dbSNP	PP_best_tag	PP_tag_r.2	PP_r2_threshold	Finemapping_best_tag_PostProb	Finemapping_best_tag_BF	QR_best_tag_Postprob	Finemapping_Number_Signals	OddsRatio	PValue	Info	African_American_GWAS_PValue	GencodeV19_location	GencodeV19_nearest_gene	GencodeV19_Gene_Detail	GencodeV19_Exonic_Effect	GencodeV19_Amino_Acid_Change	GM12878_ChromHMM	H1-hESC_ChromHMM	HUVEC_ChromHMM	PC3_ChromHMM	PrEC_ChromHMM	GSM1008595_RWPE1_DNaseI	GSM1024742_PrEC_DNaseI	GSM1024743_PrEC_DNaseI	GSM736565_LNCaP_DNaseI	GSM736603_LNCaP_DNaseI	GSM816634_LNCaP+androgen_DNaseI	GSM816637_LNCaP_DNaseI	ARandrogen_LNCaP_GSM1236922	AR_VCaP_GSM1328945	AR_LNCaP_GSM1576447	CTCF_LNCaP_GSM1006874	CTCF_PC3_GSM1383877	ERG_VCaP_GSM1193657	ERG_VCaP_GSM1328978	FOXA1_LNCaP_GSM1068136	FOXA1_LNCaP_GSM1274873	FOXA1_PrCa_GSM1716762	GABPA_VCaP_GSM1193660
chr10:103914221-104915094	rs3850699	1	chr10_104398895_G_T	10	104398895	T	G	0.2828	SNP	rs12764219	chr10_104398895_G_T	1	0.75	0.762	493.242	0.819018	1	0.931555	1.765e-15	1	0.3352	intergenic	SUFU,RP11-47A8.5	dist=5603;dist=3654			Low	Low	Pol2	Heterochromatin	Transcribed	0	0	0	0	0	0	0	0	0	0	0	0	0	0	0	0	0	0
chr10:103914221-104915094	rs3850699	1	chr10_104408272_A_C	10	104408272	A	C	0.3004	SNP	rs12241712	chr10_104398895_G_T	0.929279	0.75	0.762	493.242	0.819018	1	0.931648	4.533e-16	1	0.01978	intronic	TRIM8				TssF	EnhW	TssF	Enhancer	Promoter	0	0	0	0	0	0	0	0	0	0	0	0	0	0	0	0	0	0
chr10:103914221-104915094	rs3850699	1	chr10_104414221_C_T	10	104414221	A	G	0.6995	SNP	rs3850699	chr10_104398895_G_T	0.927777	0.75	0.762	493.242	0.819018	1	1.07294	6.015e-16	0.999999	0.02474	intronic	TRIM8				Gen3'	DnaseD	Elon	Heterochromatin	Heterochromatin	0	0	0	0	0	0	0	0	0	0	0	0	0	0	0	0	0	0
chr10:103914221-104915094	rs3850699	1	chr10_104415093_INDEL_T	10	104415093	CT	C	0.6995	DEL	rs34032774	chr10_104398895_G_T	0.927762	0.75	0.762	493.242	0.819018	1	1.07315	5.058e-16	1	0.02523	intronic	TRIM8				Gen3'	DnaseD	Elon	Heterochromatin	Heterochromatin	0	0	0	0	0	0	0	0	0	0	0	0	0	0	0	0	0	0
chr10:103914221-104915094	rs3850699	1	chr10_104415811_CTCTCCCTGGA_INDEL	10	104415811	-	A	0.3339	DEL	rs66670778	chr10_104398895_G_T	0.788551	0.75	0.762	493.242	0.819018	1	0.952943	4.027e-05	0.999245	NA	intronic	TRIM8				Gen3'	DnaseD	Elon	Heterochromatin	Heterochromatin	0	0	0	0	0	1	1	0	0	0	0	0	0	0	0	0	0	0
chr10:103914221-104915094	rs3850699	1	chr10_104418228_C_G	10	104418228	C	G	0.6923	SNP	rs12773600	chr10_104398895_G_T	0.874825	0.75	0.762	493.242	0.819018	1	1.07047	4.117e-15	0.999981	0.3872	downstream	TRIM8				Gen3'	Pol2	Gen5'	Enhancer	Enhancer	1	0	0	1	1	1	1	1	1	1	0	0	1	1	1	1	1	1
chr10:103914221-104915094	rs3850699	1	chr10_104418350_C_T	10	104418350	T	C	0.3254	SNP	rs12773833	chr10_104440050_C_T	0.832509	0.75	0.0858	14.4534	0.0858	1	0.933233	4.965e-16	0.999996	0.02544	downstream	TRIM8				Gen3'	Pol2	Gen5'	Enhancer	Enhancer	0	1	0	1	1	1	1	1	1	1	0	0	1	1	1	1	1	1
chr10:103914221-104915094	rs3850699	1	chr10_104428716_C_T	10	104428716	T	C	0.3245	SNP	rs12262998	chr10_104440050_C_T	0.837882	0.75	0.0858	14.4534	0.0858	1	0.933047	4.496e-16	0.999612	0.01539	intergenic	TRIM8,ARL3	dist=10552;dist=4772			Low	Low	Low	Heterochromatin	Enhancer	0	0	0	0	0	0	0	0	0	0	0	0	0	0	0	0	0	0
chr10:103914221-104915094	rs3850699	1	chr10_104434630_A_C	10	104434630	A	C	0.3164	SNP	rs12573077	chr10_104440050_C_T	0.858018	0.75	0.0858	14.4534	0.0858	1	0.936693	2.369e-14	0.999996	0.1474	UTR3	ARL3	ENST00000260746.5:c.*2021G>T			Enh	PromF	DnaseD	Enhancer	Enhancer	0	0	0	0	0	0	0	0	0	0	0	0	0	0	0	0	0	0
chr10:103914221-104915094	rs3850699	1	chr10_104440050_C_T	10	104440050	T	C	0.3237	SNP	rs7907503	chr10_104440050_C_T	1	0.75	0.0858	14.4534	0.0858	1	0.939413	1.907e-13	0.999829	0.2101	intronic	ARL3				ElonW	Low	Low	Heterochromatin	Heterochromatin	0	0	0	0	0	0	0	0	0	0	0	0	0	0	0	0	0	0
chr10:103914221-104915094	rs3850699	1	chr10_104459897_C_G	10	104459897	C	G	0.3243	SNP	rs11191371	chr10_104440050_C_T	0.98354	0.75	0.0858	14.4534	0.0858	1	0.939319	1.62e-13	0.999796	0.6751	intronic	ARL3				Elon	Pol2	ElonW	Heterochromatin	Enhancer	0	0	0	0	0	0	0	0	0	0	0	0	0	0	0	0	0	0
chr10:103914221-104915094	rs3850699	1	chr10_104464970_C_T	10	104464970	T	C	0.6757	SNP	rs12784517	chr10_104440050_C_T	0.983318	0.75	0.0858	14.4534	0.0858	1	1.0646	1.647e-13	1	0.6557	intronic	ARL3				ElonW	Low	Elon	Heterochromatin	Heterochromatin	0	0	0	0	0	0	0	0	0	0	0	0	0	0	0	0	0	0
chr10:103914221-104915094	rs3850699	1	chr10_104465374_C_T	10	104465374	T	C	0.6755	SNP	rs12761195	chr10_104440050_C_T	0.980811	0.75	0.0858	14.4534	0.0858	1	1.06439	2.041e-13	1	0.6551	intronic	ARL3				EnhWF	H4K20	Low	Heterochromatin	Heterochromatin	0	0	0	0	0	0	0	0	0	0	0	0	0	0	0	0	0	0
chr10:103914221-104915094	rs3850699	1	chr10_104465687_C_G	10	104465687	C	G	0.3052	SNP	rs12765459	chr10_104440050_C_T	0.916	0.75	0.0858	14.4534	0.0858	1	0.939319	5.096e-13	0.999999	0.4166	intronic	ARL3				EnhWF	Low	Low	Heterochromatin	Heterochromatin	0	0	0	0	0	0	0	0	0	0	0	0	0	0	0	0	0	0
chr10:103914221-104915094	rs3850699	1	chr10_104467954_C_T	10	104467954	T	C	0.6748	SNP	rs12780827	chr10_104440050_C_T	0.973845	0.75	0.0858	14.4534	0.0858	1	1.0629	6.771e-13	0.999995	0.3447	intronic	ARL3				Low	Low	Low	Heterochromatin	Transcribed	0	0	0	0	0	0	0	0	0	0	0	0	0	0	0	0	0	0
chr10:103914221-104915094	rs3850699	1	chr10_104479385_A_C	10	104479385	A	C	0.3257	SNP	rs17784294	chr10_104440050_C_T	0.965513	0.75	0.0858	14.4534	0.0858	1	0.940917	7.587e-13	0.999996	0.08476	intronic	SFXN2				Low	Pol2	EnhW	Heterochromatin	Transcribed	0	0	0	0	0	0	0	0	0	0	0	0	0	0	0	0	0	0
chr10:103914221-104915094	rs3850699	1	chr10_104480659_A_G	10	104480659	A	G	0.3258	SNP	rs12783444	chr10_104440050_C_T	0.965401	0.75	0.0858	14.4534	0.0858	1	0.940729	6.438e-13	0.999992	0.3442	intronic	SFXN2				Low	Pol2	Low	Heterochromatin	Enhancer	0	0	0	0	0	0	0	0	0	0	0	0	0	0	0	0	0	0
chr10:103914221-104915094	rs3850699	1	chr10_104484799_A_G	10	104484799	A	G	0.6742	SNP	rs12259058	chr10_104440050_C_T	0.964834	0.75	0.0858	14.4534	0.0858	1	1.06322	6.069e-13	0.999986	0.1035	intronic	SFXN2				ElonW	Elon	ElonW	Heterochromatin	Heterochromatin	0	0	0	1	1	1	0	0	0	1	0	0	0	0	0	0	0	0
chr10:103914221-104915094	rs3850699	1	rs10437480:104453024:C:G	10	104453024	C	G	0.6759	SNP	rs10437480	chr10_104440050_C_T	0.996722	0.75	0.0858	14.4534	0.0858	1	1.06449	1.841e-13	0.988823	0.6562	intronic	ARL3				ElonW	Low	ElonW	Heterochromatin	Heterochromatin	0	0	0	0	0	0	0	0	0	0	0	0	0	0	0	0	0	0
chr10:103914221-104915094	rs3850699	1	rs10748828:104456794:C:T	10	104456794	T	C	0.6773	SNP	rs10748828	chr10_104440050_C_T	0.993276	0.75	0.0858	14.4534	0.0858	1	1.06492	1.688e-13	0.981951	0.777	intronic	ARL3				Elon	Elon	Elon	Heterochromatin	Heterochromatin	0	0	0	0	0	0	0	0	0	0	0	0	0	0	0	0	0	0
chr10:103914221-104915094	rs3850699	1	rs11191372:104462187:T:C	10	104462187	T	C	0.6758	SNP	rs11191372	chr10_104440050_C_T	0.985882	0.75	0.0858	14.4534	0.0858	1	1.06449	1.853e-13	0.989403	0.2866	intronic	ARL3				ElonW	Low	ElonW	Heterochromatin	Heterochromatin	0	0	0	0	0	0	0	0	0	0	0	0	0	0	0	0	0	0
chr10:103914221-104915094	rs3850699	1	rs12570611:104421679:G:C	10	104421679	C	G	0.3242	SNP	rs12570611	chr10_104440050_C_T	0.842301	0.75	0.0858	14.4534	0.0858	1	0.932487	2.538e-16	0.982552	0.02403	intergenic	TRIM8,ARL3	dist=3515;dist=11809			Enh	Pol2	Pol2	Transcribed	Enhancer	0	0	0	0	0	1	1	0	0	0	0	0	0	0	0	0	0	0
chr10:103914221-104915094	rs3850699	1	rs12769291:104462981:C:G	10	104462981	C	G	0.6759	SNP	rs12769291	chr10_104440050_C_T	0.985575	0.75	0.0858	14.4534	0.0858	1	1.06449	1.802e-13	0.990164	0.5277	intronic	ARL3				ElonW	Low	ElonW	Heterochromatin	Heterochromatin	0	0	0	0	0	0	0	0	0	0	0	0	0	0	0	0	0	0
chr10:103914221-104915094	rs3850699	1	rs12769906:104463301:C:T	10	104463301	T	C	0.3243	SNP	rs12769906	chr10_104440050_C_T	0.985161	0.75	0.0858	14.4534	0.0858	1	0.939319	1.607e-13	0.991932	0.6572	intronic	ARL3				ElonW	Low	ElonW	Heterochromatin	Heterochromatin	0	0	0	0	0	0	0	0	0	0	0	0	0	0	0	0	0	0
chr10:103914221-104915094	rs3850699	1	rs12771656:104479165:T:A	10	104479165	A	T	0.3262	SNP	rs12771656	chr10_104440050_C_T	0.975551	0.75	0.0858	14.4534	0.0858	1	0.940635	5.897e-13	0.986194	0.0825	intronic	SFXN2				Low	Low	EnhF	Heterochromatin	Transcribed	0	0	0	0	0	0	0	0	0	0	0	0	0	0	0	0	0	0
chr10:103914221-104915094	rs3850699	1	rs12775883	10	104485301	A	G	0.3258	SNP	rs12775883	chr10_104440050_C_T	0.965735	0.75	0.0858	14.4534	0.0858	1	0.940635	6.484e-13	0.999989	0.1104	intronic	SFXN2				Elon	ElonW	ElonW	Heterochromatin	Heterochromatin	0	0	0	0	0	0	0	0	0	0	0	0	0	0	0	0	0	0
chr10:103914221-104915094	rs3850699	1	rs12776238:104463840:G:A	10	104463840	A	G	0.3243	SNP	rs12776238	chr10_104440050_C_T	0.985173	0.75	0.0858	14.4534	0.0858	1	0.939319	1.606e-13	0.992394	0.6582	intronic	ARL3				ElonW	Low	ElonW	Heterochromatin	Heterochromatin	0	0	0	0	0	0	0	0	0	0	0	0	0	0	0	0	0	0
chr10:103914221-104915094	rs3850699	1	rs2002916:104432053:A:G	10	104432053	A	G	0.6739	SNP	rs2002916	chr10_104440050_C_T	0.866894	0.75	0.0858	14.4534	0.0858	1	1.06833	8.033e-15	0.979385	0.08411	intergenic	TRIM8,ARL3	dist=13889;dist=1435			Low	FaireW	Low	Promoter	Enhancer	0	0	0	0	0	0	0	0	0	0	0	0	0	0	0	0	0	0
chr10:103914221-104915094	rs3850699	1	rs200568019:104484670:G:GT	10	104484670	G	GT	0.3966	INS	rs200568019	chr10_104440050_C_T	0.910007	0.75	0.0858	14.4534	0.0858	1	0.939131	5.308e-13	0.825496	0.2653	intronic	SFXN2				ElonW	Elon	ElonW	Heterochromatin	Heterochromatin	0	0	0	0	0	1	0	0	0	1	0	0	0	0	0	0	0	0
chr10:103914221-104915094	rs3850699	1	rs34269636:104410599:T:C	10	104410599	T	C	0.717	SNP	rs34269636	chr10_104398895_G_T	0.995187	0.75	0.762	493.242	0.819018	1	1.07219	4.686e-15	0.983102	0.3726	intronic	TRIM8				TssF	Enh	Gen5'	Enhancer	Enhancer	0	0	0	0	0	0	0	0	0	0	0	0	0	0	0	0	0	0
chr10:103914221-104915094	rs3850699	1	rs34349481:104444615:G:C	10	104444615	C	G	0.324	SNP	rs34349481	chr10_104440050_C_T	0.99823	0.75	0.0858	14.4534	0.0858	1	0.939507	1.986e-13	0.987271	0.4311	intronic	ARL3				ElonW	Low	ElonW	Heterochromatin	Heterochromatin	0	0	0	0	0	0	0	0	0	0	0	0	0	0	0	0	0	0
chr10:103914221-104915094	rs3850699	1	rs4264100:104454113:C:G	10	104454113	C	G	0.6759	SNP	rs4264100	chr10_104440050_C_T	0.996259	0.75	0.0858	14.4534	0.0858	1	1.0646	1.786e-13	0.989409	0.682	intronic	ARL3				ElonW	Low	ElonW	Heterochromatin	Heterochromatin	0	0	0	0	0	0	0	0	0	0	0	0	0	0	0	0	0	0
chr10:103914221-104915094	rs3850699	1	rs4522108:104422046:C:T	10	104422046	T	C	0.3242	SNP	rs4522108	chr10_104440050_C_T	0.842239	0.75	0.0858	14.4534	0.0858	1	0.932487	2.578e-16	0.982315	0.02342	intergenic	TRIM8,ARL3	dist=3882;dist=11442			Low	Low	Pol2	Transcribed	Enhancer	0	0	0	0	0	0	0	0	0	0	0	0	0	0	0	0	0	0
chr10:103914221-104915094	rs3850699	1	rs56771365:104448939:G:A	10	104448939	A	G	0.3248	SNP	rs56771365	chr10_104440050_C_T	0.997753	0.75	0.0858	14.4534	0.0858	1	0.939413	1.971e-13	0.983381	0.5999	intronic	ARL3				ElonW	Low	ElonW	Heterochromatin	Heterochromatin	0	0	0	0	0	0	0	0	0	0	0	0	0	0	0	0	0	0
chr10:103914221-104915094	rs3850699	1	rs7094325:104429746:G:C	10	104429746	C	G	0.3257	SNP	rs7094325	chr10_104440050_C_T	0.845036	0.75	0.0858	14.4534	0.0858	1	0.93398	1.024e-15	0.985765	0.02792	intergenic	TRIM8,ARL3	dist=11582;dist=3742			Ctcf	EnhW	Ctcf	CTCF+Enhancer	Enhancer	0	0	0	0	0	0	0	0	0	0	1	1	0	0	0	0	0	0
chr10:103914221-104915094	rs3850699	1	rs7900450:104456310:C:T	10	104456310	T	C	0.3242	SNP	rs7900450	chr10_104440050_C_T	0.994172	0.75	0.0858	14.4534	0.0858	1	0.939319	1.692e-13	0.990705	0.7073	intronic	ARL3				Elon	Low	Elon	Heterochromatin	Heterochromatin	0	0	0	0	0	0	0	0	0	0	0	0	0	0	0	0	0	0
chr10:103914221-104915094	rs3850699	1	rs7904252:104456725:G:T	10	104456725	T	G	0.3241	SNP	rs7904252	chr10_104440050_C_T	0.993702	0.75	0.0858	14.4534	0.0858	1	0.939413	1.85e-13	0.990394	0.5081	intronic	ARL3				Elon	Elon	Elon	Heterochromatin	Heterochromatin	0	1	1	0	0	0	0	0	0	0	0	0	0	0	0	0	0	0
chr10:103914221-104915094	rs3850699	1	rs7904396:104456838:G:A	10	104456838	A	G	0.3225	SNP	rs7904396	chr10_104440050_C_T	0.993615	0.75	0.0858	14.4534	0.0858	1	0.939319	2.217e-13	0.981283	0.2463	intronic	ARL3				Elon	ElonW	Elon	Heterochromatin	Heterochromatin	0	0	0	0	0	0	0	0	0	0	0	0	0	0	0	0	0	0
chr10:103914221-104915094	rs3850699	1	rs7905481:104476292:T:C	10	104476292	T	C	0.6747	SNP	rs7905481	chr10_104440050_C_T	0.976138	0.75	0.0858	14.4534	0.0858	1	1.06322	5.401e-13	0.988941	0.3234	intronic	SFXN2				PromF	PromF	Low	Heterochromatin	Transcribed	0	0	0	0	0	0	0	0	0	0	0	0	0	0	0	0	0	0
chr10:103914221-104915094	rs3850699	1	rs7916092:104425471:T:C	10	104425471	T	C	0.6744	SNP	rs7916092	chr10_104440050_C_T	0.843897	0.75	0.0858	14.4534	0.0858	1	1.07122	6.452e-16	0.985018	0.02615	intergenic	TRIM8,ARL3	dist=7307;dist=8017			Low	Low	Low	Transcribed	Heterochromatin	0	0	0	0	0	0	0	0	0	0	0	0	0	0	0	0	0	0
chr10:122283141-123344709	rs2252004	1	chr10_123039112_C_T	10	123039112	T	C	0.7601	SNP	rs34368402	chr10_123039112_C_T	1	0.9	0.1398	150.852	0.1398	1	1.06311	6.985e-11	1	0.3407	intergenic	RP11-159H3.2,RN7SKP167	dist=93632;dist=131318			Low	Low	Quies	Heterochromatin	Heterochromatin	0	0	0	0	0	0	0	0	0	0	0	0	0	0	0	0	0	0
chr10:122283141-123344709	rs2252004	1	chr10_123039802_G_T	10	123039802	T	G	0.7575	SNP	rs10788163	chr10_123039112_C_T	0.981194	0.9	0.1398	150.852	0.1398	1	1.06173	1.55e-10	1	0.03957	intergenic	RP11-159H3.2,RN7SKP167	dist=94322;dist=130628			Low	Low	Quies	Heterochromatin	Heterochromatin	0	0	0	0	0	0	0	0	0	0	0	0	0	0	0	0	0	0
chr10:122283141-123344709	rs2252004	1	rs1004934	10	122796182	C	G	0.3874	SNP	rs1004934	rs1004934	1	0.9	0.2565	320.167	0.2565	1	1.05887	1.393e-12	0.999996	0.4186	intergenic	RP11-95I16.2,RP11-159H3.2	dist=55969;dist=142032			Low	DnaseU	Quies	Heterochromatin	Enhancer	0	1	0	0	0	0	0	0	0	0	0	0	0	0	0	0	0	0
chr10:122283141-123344709	rs2252004	1	rs10128173	10	122775096	T	C	0.3852	SNP	rs10128173	rs10128173	1	0.9	0.0462	44.9503	0.0457176	1	1.05422	7.547e-11	0.999832	0.1429	intergenic	RP11-95I16.2,RP11-159H3.2	dist=34883;dist=163118			Quies	Quies	Quies	Heterochromatin	Heterochromatin	0	0	0	0	0	0	0	0	0	0	0	0	0	0	0	0	0	0
chr10:122283141-123344709	rs2252004	1	rs10788160:123033549:G:A	10	123033549	A	G	0.2586	SNP	rs10788160	rs10788160:123033549:G:A	1	0.9	0.1055	109.469	0.105495	1	0.943933	2.825e-10	0.996489	0.64	intergenic	RP11-159H3.2,RN7SKP167	dist=88069;dist=136881			ReprW	Low	Quies	Heterochromatin	Heterochromatin	0	0	0	0	0	0	0	0	0	0	0	0	0	0	0	0	0	0
chr10:122283141-123344709	rs2252004	1	rs10788161:123033635:G:T	10	123033635	T	G	0.2602	SNP	rs10788161	rs10788160:123033549:G:A	0.99551	0.9	0.1055	109.469	0.105495	1	0.944122	3.044e-10	0.998324	0.3363	intergenic	RP11-159H3.2,RN7SKP167	dist=88155;dist=136795			ReprW	Low	Quies	Heterochromatin	Heterochromatin	0	0	0	0	0	0	0	0	0	0	0	0	0	0	0	0	0	0
chr10:122283141-123344709	rs2252004	1	rs10788166:123046542:A:G	10	123046542	A	G	0.7575	SNP	rs10788166	chr10_123039112_C_T	0.986881	0.9	0.1398	150.852	0.1398	1	1.06173	1.375e-10	0.987836	0.09718	intergenic	RP11-159H3.2,RN7SKP167	dist=101062;dist=123888			ReprW	Low	Quies	Heterochromatin	Transcribed	0	0	0	0	0	0	0	0	0	0	0	0	0	0	0	0	0	0
chr10:122283141-123344709	rs2252004	1	rs10788167:123054018:T:A	10	123054018	A	T	0.2407	SNP	rs10788167	chr10_123039112_C_T	0.963508	0.9	0.1398	150.852	0.1398	1	0.943556	6.872e-10	0.960921	0.01261	intergenic	RP11-159H3.2,RN7SKP167	dist=108538;dist=116412			Quies	Low	Quies	Heterochromatin	Heterochromatin	0	0	0	0	0	0	0	0	0	0	0	0	0	0	0	0	0	0
chr10:122283141-123344709	rs2252004	1	rs10886835	10	122762146	A	G	0.3888	SNP	rs10886835	rs1004934	0.981957	0.9	0.2565	320.167	0.2565	1	1.05866	1.714e-12	1	0.6322	intergenic	RP11-95I16.2,RP11-159H3.2	dist=21933;dist=176068			Quies	Quies	Quies	Enhancer	Enhancer	1	0	0	0	0	0	0	0	0	0	0	0	0	0	0	0	0	0
chr10:122283141-123344709	rs2252004	1	rs10886839:122782676:A:G	10	122782676	A	G	0.6189	SNP	rs10886839	rs2263920	0.949403	0.9	0.06	59.2395	0.0599934	1	0.94658	1.778e-11	0.973305	0.2666	intergenic	RP11-95I16.2,RP11-159H3.2	dist=42463;dist=155538			Quies	Quies	Quies	Heterochromatin	Heterochromatin	0	0	0	0	0	0	0	0	0	0	0	0	0	0	0	0	0	0
chr10:122283141-123344709	rs2252004	1	rs10886840:122782996:T:C	10	122782996	T	C	0.6078	SNP	rs10886840	rs1004934	0.965537	0.9	0.2565	320.167	0.2565	1	0.944689	1.597e-12	0.99832	0.1324	intergenic	RP11-95I16.2,RP11-159H3.2	dist=42783;dist=155218			Quies	Quies	Quies	Heterochromatin	Heterochromatin	0	0	0	0	0	0	0	0	0	0	0	0	0	0	0	0	0	0
chr10:122283141-123344709	rs2252004	1	rs10886844	10	122796808	A	G	0.3871	SNP	rs10886844	rs1004934	0.991015	0.9	0.2565	320.167	0.2565	1	1.05887	1.502e-12	1	0.4465	intergenic	RP11-95I16.2,RP11-159H3.2	dist=56595;dist=141406			Low	Low	Quies	Heterochromatin	Heterochromatin	0	0	0	0	0	0	0	0	0	0	0	0	0	0	0	0	0	0
chr10:122283141-123344709	rs2252004	1	rs10886845:122801759:C:T	10	122801759	T	C	0.5687	SNP	rs10886845	rs10886845:122801759:C:T	1	0.9	0.0802	80.915	0.0979703	1	0.946391	9.896e-12	0.986422	0.6145	intergenic	RP11-95I16.2,RP11-159H3.2	dist=61546;dist=136455			ReprW	Low	Quies	Heterochromatin	Heterochromatin	0	0	0	0	0	0	0	0	0	0	0	0	0	0	0	0	0	0
chr10:122283141-123344709	rs2252004	1	rs10886887:123033178:C:T	10	123033178	T	C	0.2619	SNP	rs10886887	rs10788160:123033549:G:A	0.991703	0.9	0.1055	109.469	0.105495	1	0.944122	2.843e-10	0.998387	0.01272	intergenic	RP11-159H3.2,RN7SKP167	dist=87698;dist=137252			ReprW	Low	Quies	Heterochromatin	Heterochromatin	0	0	0	0	0	0	0	0	0	0	0	0	0	0	0	0	0	0
chr10:122283141-123344709	rs2252004	1	rs10886888:123033846:T:C	10	123033846	T	C	0.7413	SNP	rs10886888	rs10788160:123033549:G:A	1	0.9	0.1055	109.469	0.105495	1	1.0595	2.61e-10	0.996288	0.5495	intergenic	RP11-159H3.2,RN7SKP167	dist=88366;dist=136584			ReprW	Low	Quies	Heterochromatin	Heterochromatin	0	0	0	0	0	0	0	0	0	0	0	0	0	0	0	0	0	0
chr10:122283141-123344709	rs2252004	1	rs10886890:123037203:A:G	10	123037203	A	G	0.7415	SNP	rs10886890	rs10788160:123033549:G:A	1	0.9	0.1055	109.469	0.105495	1	1.05982	2.256e-10	0.991316	0.5288	intergenic	RP11-159H3.2,RN7SKP167	dist=91723;dist=133227			Low	Low	Quies	Heterochromatin	Heterochromatin	0	0	0	0	0	0	0	0	0	0	0	0	0	0	0	0	0	0
chr10:122283141-123344709	rs2252004	1	rs10886891:123038145:C:A	10	123038145	A	C	0.26	SNP	rs10886891	rs10788160:123033549:G:A	0.995179	0.9	0.1055	109.469	0.105495	1	0.943556	2.037e-10	0.992817	0.2516	intergenic	RP11-159H3.2,RN7SKP167	dist=92665;dist=132285			Low	Low	Quies	Heterochromatin	Heterochromatin	0	0	0	0	0	0	0	0	0	0	0	0	0	0	0	0	0	0
chr10:122283141-123344709	rs2252004	1	rs10886892:123041627:G:T	10	123041627	T	G	0.2395	SNP	rs10886892	chr10_123039112_C_T	0.998311	0.9	0.1398	150.852	0.1398	1	0.940729	7.438e-11	0.997077	0.2911	intergenic	RP11-159H3.2,RN7SKP167	dist=96147;dist=128803			Low	Low	Quies	Heterochromatin	Heterochromatin	0	0	0	0	0	0	0	0	0	0	0	0	0	0	0	0	0	0
chr10:122283141-123344709	rs2252004	1	rs10886893:123044452:T:C	10	123044452	T	C	0.758	SNP	rs10886893	chr10_123039112_C_T	0.989759	0.9	0.1398	150.852	0.1398	1	1.06247	8.553e-11	0.994183	0.7526	intergenic	RP11-159H3.2,RN7SKP167	dist=98972;dist=125978			Low	EnhWF	Quies	Heterochromatin	Enhancer	0	0	0	0	0	0	0	0	0	0	0	0	0	0	0	0	0	0
chr10:122283141-123344709	rs2252004	1	rs10886894:123046873:T:C	10	123046873	T	C	0.7598	SNP	rs10886894	chr10_123039112_C_T	0.984069	0.9	0.1398	150.852	0.1398	1	1.06205	1.207e-10	0.986341	0.439	intergenic	RP11-159H3.2,RN7SKP167	dist=101393;dist=123557			ReprW	EnhWF	Quies	Heterochromatin	Transcribed	0	0	0	0	0	0	0	0	0	0	0	0	0	0	0	0	0	0
chr10:122283141-123344709	rs2252004	1	rs10886895:123047313:C:A	10	123047313	A	C	0.2424	SNP	rs10886895	chr10_123039112_C_T	0.987001	0.9	0.1398	150.852	0.1398	1	0.941765	1.29e-10	0.986578	0.08942	intergenic	RP11-159H3.2,RN7SKP167	dist=101833;dist=123117			ReprW	EnhWF	Quies	Heterochromatin	Transcribed	0	0	0	0	0	0	0	0	0	0	0	0	0	0	0	0	0	0
chr10:122283141-123344709	rs2252004	1	rs10886896:123047396:C:A	10	123047396	A	C	0.2424	SNP	rs10886896	chr10_123039112_C_T	0.987	0.9	0.1398	150.852	0.1398	1	0.941765	1.288e-10	0.986455	0.09086	intergenic	RP11-159H3.2,RN7SKP167	dist=101916;dist=123034			ReprW	EnhWF	Quies	Heterochromatin	Transcribed	0	0	0	0	0	0	0	0	0	0	0	0	0	0	0	0	0	0
chr10:122283141-123344709	rs2252004	1	rs10886897:123047640:T:C	10	123047640	T	C	0.7597	SNP	rs10886897	chr10_123039112_C_T	0.98377	0.9	0.1398	150.852	0.1398	1	1.06173	1.506e-10	0.985146	0.4533	intergenic	RP11-159H3.2,RN7SKP167	dist=102160;dist=122790			Repr	EnhWF	Quies	Heterochromatin	Enhancer	1	0	1	0	0	0	0	0	0	0	0	0	0	0	0	0	0	0
chr10:122283141-123344709	rs2252004	1	rs10886898:123047691:T:G	10	123047691	T	G	0.7598	SNP	rs10886898	chr10_123039112_C_T	0.984051	0.9	0.1398	150.852	0.1398	1	1.06216	1.154e-10	0.985362	0.4508	intergenic	RP11-159H3.2,RN7SKP167	dist=102211;dist=122739			Repr	EnhWF	Quies	Heterochromatin	Enhancer	1	1	0	0	0	0	0	0	0	0	0	0	0	0	0	0	0	0
chr10:122283141-123344709	rs2252004	1	rs10886899:123047721:G:T	10	123047721	T	G	0.2402	SNP	rs10886899	chr10_123039112_C_T	0.984048	0.9	0.1398	150.852	0.1398	1	0.941482	1.14e-10	0.985316	0.4449	intergenic	RP11-159H3.2,RN7SKP167	dist=102241;dist=122709			Repr	EnhWF	Quies	Heterochromatin	Enhancer	1	1	0	0	0	0	0	0	0	0	0	0	0	0	0	0	0	0
chr10:122283141-123344709	rs2252004	1	rs10886900:123048008:A:G	10	123048008	A	G	0.7571	SNP	rs10886900	chr10_123039112_C_T	0.987108	0.9	0.1398	150.852	0.1398	1	1.06226	1.025e-10	0.982627	0.0903	intergenic	RP11-159H3.2,RN7SKP167	dist=102528;dist=122422			ReprW	EnhF	Quies	Heterochromatin	Enhancer	0	0	0	0	0	0	0	0	0	0	0	0	0	0	0	0	0	0
chr10:122283141-123344709	rs2252004	1	rs10886901:123048130:T:C	10	123048130	T	C	0.7576	SNP	rs10886901	chr10_123039112_C_T	0.987121	0.9	0.1398	150.852	0.1398	1	1.06184	1.276e-10	0.985294	0.09187	intergenic	RP11-159H3.2,RN7SKP167	dist=102650;dist=122300			ReprW	EnhF	Quies	Heterochromatin	Enhancer	0	0	0	0	0	0	0	0	0	0	0	0	0	0	0	0	0	0
chr10:122283141-123344709	rs2252004	1	rs10886902:123049264:T:C	10	123049264	T	C	0.7598	SNP	rs10886902	chr10_123039112_C_T	0.984309	0.9	0.1398	150.852	0.1398	1	1.06205	1.216e-10	0.983799	0.4132	intergenic	RP11-159H3.2,RN7SKP167	dist=103784;dist=121166			ReprW	EnhF	Quies	Heterochromatin	Heterochromatin	0	0	0	0	0	0	0	0	0	0	0	0	0	0	0	0	0	0
chr10:122283141-123344709	rs2252004	1	rs10886903:123049435:C:G	10	123049435	C	G	0.7638	SNP	rs10886903	chr10_123039112_C_T	0.98044	0.9	0.1398	150.852	0.1398	1	1.06056	4.783e-10	0.975548	0.6561	intergenic	RP11-159H3.2,RN7SKP167	dist=103955;dist=120995			ReprW	EnhF	Quies	Heterochromatin	Heterochromatin	0	0	0	0	0	0	0	0	0	0	0	0	0	0	0	0	0	0
chr10:122283141-123344709	rs2252004	1	rs11199714:122784271:T:C	10	122784271	T	C	0.6077	SNP	rs11199714	rs1004934	0.96517	0.9	0.2565	320.167	0.2565	1	0.944783	1.756e-12	0.998901	0.1318	intergenic	RP11-95I16.2,RP11-159H3.2	dist=44058;dist=153943			Quies	Quies	Low	Heterochromatin	Heterochromatin	0	0	0	0	0	0	0	0	0	0	0	0	0	0	0	0	0	0
chr10:122283141-123344709	rs2252004	1	rs11199715:122784282:A:G	10	122784282	A	G	0.6078	SNP	rs11199715	rs1004934	0.965272	0.9	0.2565	320.167	0.2565	1	0.944689	1.614e-12	0.998894	0.1391	intergenic	RP11-95I16.2,RP11-159H3.2	dist=44069;dist=153932			Quies	Quies	Low	Heterochromatin	Heterochromatin	0	0	0	0	0	0	0	0	0	0	0	0	0	0	0	0	0	0
chr10:122283141-123344709	rs2252004	1	rs11199729	10	122801652	A	G	0.3336	SNP	rs11199729	rs11199729	1	0.9	0.0656	65.1552	0.0654781	1	1.05823	1.438e-11	0.999995	0.001312	intergenic	RP11-95I16.2,RP11-159H3.2	dist=61439;dist=136562			ReprW	Low	Quies	Heterochromatin	Heterochromatin	0	0	1	0	0	0	0	0	0	0	0	0	0	0	0	0	0	0
chr10:122283141-123344709	rs2252004	1	rs11199874	10	123032519	A	G	0.2612	SNP	rs11199874	rs10788160:123033549:G:A	0.992883	0.9	0.1055	109.469	0.105495	1	0.944405	3.53e-10	0.999998	0.1696	intergenic	RP11-159H3.2,RN7SKP167	dist=87039;dist=137911			ReprW	Low	Quies	Heterochromatin	Heterochromatin	0	0	0	0	0	0	0	0	0	0	0	0	0	0	0	0	0	0
chr10:122283141-123344709	rs2252004	1	rs11199878:123041821:A:T	10	123041821	A	T	0.7598	SNP	rs11199878	chr10_123039112_C_T	0.99431	0.9	0.1398	150.852	0.1398	1	1.06205	1.467e-10	0.989636	0.3327	intergenic	RP11-159H3.2,RN7SKP167	dist=96341;dist=128609			Low	Low	Quies	Heterochromatin	Heterochromatin	0	0	0	0	0	0	0	0	0	0	0	0	0	0	0	0	0	0
chr10:122283141-123344709	rs2252004	1	rs11199879:123045212:T:C	10	123045212	T	C	0.7604	SNP	rs11199879	chr10_123039112_C_T	0.983811	0.9	0.1398	150.852	0.1398	1	1.06194	1.434e-10	0.989607	0.4863	intergenic	RP11-159H3.2,RN7SKP167	dist=99732;dist=125218			Low	Low	Quies	Heterochromatin	Enhancer	0	0	0	0	0	0	0	0	0	0	0	0	0	0	0	0	0	0
chr10:122283141-123344709	rs2252004	1	rs11199881:123045870:T:C	10	123045870	T	C	0.7597	SNP	rs11199881	chr10_123039112_C_T	0.983833	0.9	0.1398	150.852	0.1398	1	1.06216	1.201e-10	0.988559	0.4311	intergenic	RP11-159H3.2,RN7SKP167	dist=100390;dist=124560			ReprW	Low	Quies	Heterochromatin	Transcribed	0	0	0	0	0	0	0	0	0	0	0	0	0	0	0	0	0	0
chr10:122283141-123344709	rs2252004	1	rs12245671	10	122787452	A	G	0.6077	SNP	rs12245671	rs1004934	0.963134	0.9	0.2565	320.167	0.2565	1	0.944783	1.88e-12	0.99991	0.243	intergenic	RP11-95I16.2,RP11-159H3.2	dist=47239;dist=150762			Quies	Quies	Low	Heterochromatin	Heterochromatin	0	0	0	0	0	0	0	0	0	0	0	0	0	0	0	0	0	0
chr10:122283141-123344709	rs2252004	1	rs12413088:123052728:C:T	10	123052728	T	C	0.2357	SNP	rs12413088	chr10_123039112_C_T	0.969669	0.9	0.1398	150.852	0.1398	1	0.943461	6.378e-10	0.968115	0.8294	intergenic	RP11-159H3.2,RN7SKP167	dist=107248;dist=117702			Quies	Low	Quies	Heterochromatin	Heterochromatin	0	0	0	0	0	0	0	0	0	0	0	0	0	0	1	0	0	0
chr10:122283141-123344709	rs2252004	1	rs12413648:123038897:G:A	10	123038897	A	G	0.2394	SNP	rs12413648	chr10_123039112_C_T	0.998453	0.9	0.1398	150.852	0.1398	1	0.941294	1.121e-10	0.998351	0.25	intergenic	RP11-159H3.2,RN7SKP167	dist=93417;dist=131533			Low	Low	Quies	Heterochromatin	Heterochromatin	0	0	0	0	0	0	0	0	0	0	0	0	0	0	0	0	0	0
chr10:122283141-123344709	rs2252004	1	rs12415826:123046378:T:C	10	123046378	T	C	0.7597	SNP	rs12415826	chr10_123039112_C_T	0.983954	0.9	0.1398	150.852	0.1398	1	1.06216	1.186e-10	0.987431	0.4365	intergenic	RP11-159H3.2,RN7SKP167	dist=100898;dist=124052			ReprW	Low	Quies	Heterochromatin	Transcribed	0	0	0	0	0	0	0	0	0	0	0	0	0	0	0	0	0	0
chr10:122283141-123344709	rs2252004	1	rs201836122:122775381:TCAAAA:TCAAAACAAAA	10	122775381	TCAAAA	TCAAAACAAAA	0.6201	INS	rs71022811	rs1004934	0.96385	0.9	0.2565	320.167	0.2565	1	0.944027	1.493e-12	0.984867	0.9631	intergenic	RP11-95I16.2,RP11-159H3.2	dist=35168;dist=162833			Quies	Quies	Quies	Heterochromatin	Heterochromatin	0	0	0	0	0	0	0	0	0	0	0	0	0	0	0	0	0	0
chr10:122283141-123344709	rs2252004	1	rs2263920	10	122764181	T	C	0.6251	SNP	rs2263920	rs2263920	1	0.9	0.06	59.2395	0.0599934	1	0.947622	3.513e-11	0.999996	0.3959	intergenic	RP11-95I16.2,RP11-159H3.2	dist=23968;dist=174033			Quies	Quies	Quies	Heterochromatin	Heterochromatin	0	0	0	0	0	0	0	0	0	0	0	0	0	0	0	0	0	0
chr10:122283141-123344709	rs2252004	1	rs2420904:122802129:C:G	10	122802129	C	G	0.5759	SNP	rs2420904	rs10886845:122801759:C:T	0.949211	0.9	0.0802	80.915	0.0979703	1	0.94658	1.431e-11	0.969371	0.3849	intergenic	RP11-95I16.2,RP11-159H3.2	dist=61916;dist=136085			ReprW	Low	Quies	Heterochromatin	Heterochromatin	0	0	0	0	0	0	0	0	0	0	0	0	0	0	0	0	0	0
chr10:122283141-123344709	rs2252004	1	rs2420906	10	122798413	A	G	0.4162	SNP	rs2420906	rs10886845:122801759:C:T	0.938693	0.9	0.0802	80.915	0.0979703	1	1.05622	1.365e-11	0.999995	0.3931	intergenic	RP11-95I16.2,RP11-159H3.2	dist=58200;dist=139801			ReprW	Low	Quies	Heterochromatin	Heterochromatin	0	0	0	0	0	0	0	0	0	0	0	0	0	0	0	0	0	0
chr10:122283141-123344709	rs2252004	1	rs2420908:122794886:G:A	10	122794886	A	G	0.392	SNP	rs2420908	rs1004934	0.979648	0.9	0.2565	320.167	0.2565	1	1.0576	4.009e-12	0.996056	0.4312	intergenic	RP11-95I16.2,RP11-159H3.2	dist=54673;dist=143328			Low	Low	Quies	Heterochromatin	Heterochromatin	0	0	0	0	0	0	0	0	0	0	0	0	0	0	0	0	0	0
chr10:122283141-123344709	rs2252004	1	rs33947555:122787511:C:CTT	10	122787511	CTT	C	0.3923	INS	rs397757698	rs1004934	0.967183	0.9	0.2565	320.167	0.2565	1	1.05844	1.808e-12	0.998318	0.4002	intergenic	RP11-95I16.2,RP11-159H3.2	dist=47298;dist=150703			Quies	Quies	Low	Heterochromatin	Heterochromatin	0	0	0	0	0	0	0	0	0	0	0	0	0	0	0	0	0	0
chr10:122283141-123344709	rs2252004	1	rs34290664:123047384:C:CT	10	123047384	CT	C	0.2424	INS	rs575912695	chr10_123039112_C_T	0.987139	0.9	0.1398	150.852	0.1398	1	0.941765	1.293e-10	0.986255	0.09726	intergenic	RP11-159H3.2,RN7SKP167	dist=101904;dist=123046			ReprW	EnhWF	Quies	Heterochromatin	Transcribed	0	0	0	0	0	0	0	0	0	0	0	0	0	0	0	0	0	0
chr10:122283141-123344709	rs2252004	1	rs35634388:123044831:T:C	10	123044831	T	C	0.7604	SNP	rs35634388	chr10_123039112_C_T	0.984244	0.9	0.1398	150.852	0.1398	1	1.06205	1.296e-10	0.990467	0.4749	intergenic	RP11-159H3.2,RN7SKP167	dist=99351;dist=125599			Low	EnhWF	Quies	Heterochromatin	Enhancer	0	0	0	0	0	0	0	0	0	0	0	0	0	0	0	0	0	0
chr10:122283141-123344709	rs2252004	1	rs371943282:123037872:CAA:C	10	123037872	CAA	C	0.7314	DEL	rs371943282	rs10788160:123033549:G:A	0.990293	0.9	0.1055	109.469	0.105495	1	1.05919	3.065e-10	0.96235	0.3657	intergenic	RP11-159H3.2,RN7SKP167	dist=92393;dist=132556			Elon	Pol2	Quies	Heterochromatin	Heterochromatin	0	0	0	0	0	0	0	0	0	0	0	0	0	0	0	0	0	0
chr10:122283141-123344709	rs2252004	1	rs4465316:123034181:C:A	10	123034181	A	C	0.2555	SNP	rs4465316	rs10788160:123033549:G:A	0.996903	0.9	0.1055	109.469	0.105495	1	0.945256	1.026e-09	0.988357	0.6569	intergenic	RP11-159H3.2,RN7SKP167	dist=88701;dist=136249			ReprW	Low	Quies	Heterochromatin	Heterochromatin	0	0	0	0	0	0	0	0	0	0	0	0	0	0	0	0	0	0
chr10:122283141-123344709	rs2252004	1	rs4468286	10	123034391	A	C	0.2613	SNP	rs4468286	rs10788160:123033549:G:A	0.98628	0.9	0.1055	109.469	0.105495	1	0.943178	1.549e-10	0.999989	0.04667	intergenic	RP11-159H3.2,RN7SKP167	dist=88911;dist=136039			ReprW	Low	Quies	Heterochromatin	Heterochromatin	0	0	0	0	0	0	0	0	0	0	0	0	0	0	0	0	0	0
chr10:122283141-123344709	rs2252004	1	rs4558107:122794926:G:A	10	122794926	A	G	0.3906	SNP	rs4558107	rs1004934	0.980532	0.9	0.2565	320.167	0.2565	1	1.05749	4.376e-12	0.995618	0.06731	intergenic	RP11-95I16.2,RP11-159H3.2	dist=54713;dist=143288			Low	Low	Quies	Heterochromatin	Heterochromatin	0	0	0	0	0	0	0	0	0	0	0	0	0	0	0	0	0	0
chr10:122283141-123344709	rs2252004	1	rs6585687	10	122799724	T	C	0.5768	SNP	rs6585687	rs10886845:122801759:C:T	0.937291	0.9	0.0802	80.915	0.0979703	1	0.945917	5.686e-12	0.999999	0.4874	intergenic	RP11-95I16.2,RP11-159H3.2	dist=59511;dist=138490			ReprW	Low	Quies	Heterochromatin	Heterochromatin	0	0	0	0	0	0	0	0	0	0	0	0	0	0	0	0	0	0
chr10:122283141-123344709	rs2252004	1	rs66614849:122799251:TATTC:T	10	122799251	T	TATTC	0.5966	DEL	rs66614849	rs1004934	0.947558	0.9	0.2565	320.167	0.2565	1	0.94658	1.12e-11	0.985709	0.2104	intergenic	RP11-95I16.2,RP11-159H3.2	dist=59039;dist=138959			ReprW	Low	Quies	Heterochromatin	Heterochromatin	0	0	0	0	0	0	0	0	0	0	0	0	0	0	0	0	0	0
chr10:122283141-123344709	rs2252004	1	rs66614849:122799251:TATTC:TATTCATTC	10	122799251	TATTC	TATTCATTC	0.6689	INS	rs71482656	rs11199729	0.964021	0.9	0.0656	65.1552	0.0654781	1	0.945539	3.023e-11	0.975956	NA	intergenic	RP11-95I16.2,RP11-159H3.2	dist=59038;dist=138963			ReprW	Low	Quies	Heterochromatin	Heterochromatin	0	0	0	0	0	0	0	0	0	0	0	0	0	0	0	0	0	0
chr10:122283141-123344709	rs2252004	1	rs7091388:122789263:C:G	10	122789263	C	G	0.6333	SNP	rs7091388	rs2263920	0.967086	0.9	0.06	59.2395	0.0599934	1	0.946864	2.445e-11	0.996095	0.4724	intergenic	RP11-95I16.2,RP11-159H3.2	dist=49050;dist=148951			Low	Quies	Quies	Heterochromatin	Heterochromatin	0	0	0	0	0	0	0	0	0	0	0	0	0	0	0	0	0	0
chr10:122283141-123344709	rs2252004	1	rs71482655:122783142:C:CACA	10	122783142	CACA	C	0.3922	INS	rs71482655	rs1004934	0.965542	0.9	0.2565	320.167	0.2565	1	1.05855	1.605e-12	0.998461	0.1543	intergenic	RP11-95I16.2,RP11-159H3.2	dist=42929;dist=155072			Quies	Quies	Quies	Heterochromatin	Heterochromatin	0	0	0	0	0	0	0	0	0	0	0	0	0	0	0	0	0	0
chr10:122283141-123344709	rs2252004	1	rs7477835:122795171:G:C	10	122795171	C	G	0.3913	SNP	rs7477835	rs1004934	0.982459	0.9	0.2565	320.167	0.2565	1	1.05781	3.245e-12	0.996891	0.392	intergenic	RP11-95I16.2,RP11-159H3.2	dist=54958;dist=143043			Low	Low	Quies	Heterochromatin	Heterochromatin	0	0	0	0	0	0	0	0	0	0	0	0	0	0	0	0	0	0
chr10:122283141-123344709	rs2252004	1	rs7910305	10	122788154	A	T	0.6076	SNP	rs7910305	rs1004934	0.964396	0.9	0.2565	320.167	0.2565	1	0.945066	2.525e-12	1	0.4162	intergenic	RP11-95I16.2,RP11-159H3.2	dist=47941;dist=150060			Quies	Quies	Low	Heterochromatin	Heterochromatin	0	0	0	0	0	0	0	0	0	0	0	0	0	0	0	0	0	0
chr10:122283141-123344709	rs2252004	1	rs7923506	10	122783924	A	C	0.6075	SNP	rs7923506	rs1004934	0.963783	0.9	0.2565	320.167	0.2565	1	0.945161	2.426e-12	0.999903	0.1492	intergenic	RP11-95I16.2,RP11-159H3.2	dist=43711;dist=154290			Quies	Quies	Low	Heterochromatin	Heterochromatin	0	0	0	0	0	0	0	0	0	0	0	0	0	0	0	0	0	0
chr10:45582985-46582985	rs76934034	1	chr10_46082985_C_T	10	46082985	T	C	0.9174	SNP	rs76934034	chr10_46082985_C_T	1	0.9	0.613	196.476	0.621129	1	1.12199	2.048e-14	0.999943	0.5904	intronic	MARCH8				Low	Low	Low	Heterochromatin	Heterochromatin	0	0	0	0	0	0	0	0	0	0	0	0	0	0	0	0	0	0
chr10:45582985-46582985	rs76934034	1	chr10_46148326_C_T	10	46148326	T	C	0.8286	SNP	rs7091141	chr10_46148326_C_T	1	0.9	0.2125	33.4646	0.19099	1	1.08091	2.114e-13	0.999979	0.7218	intronic	ZFAND4				EnhWF	Low	Low	Heterochromatin	Heterochromatin	0	0	0	0	0	0	0	0	0	0	0	0	0	0	0	0	0	0
chr10:45582985-46582985	rs76934034	1	rs11239542:46002437:C:T	10	46002437	T	C	0.1664	SNP	rs11239542	chr10_46148326_C_T	0.969032	0.9	0.2125	33.4646	0.19099	1	0.931928	5.862e-11	0.946731	0.7659	intronic	MARCH8				Quies	Low	Low	Heterochromatin	Heterochromatin	0	0	0	0	0	0	0	0	0	0	0	0	0	0	0	0	0	0
chr10:45582985-46582985	rs76934034	1	rs12354709:46135971:C:T	10	46135971	T	C	0.1707	SNP	rs12354709	chr10_46148326_C_T	0.998317	0.9	0.2125	33.4646	0.19099	1	0.92552	3.593e-13	0.980514	0.7505	intronic	ZFAND4				Low	Pol2	Low	Heterochromatin	Heterochromatin	0	0	0	0	0	0	0	0	0	0	0	0	0	0	0	0	0	0
chr10:45582985-46582985	rs76934034	1	rs12414122:45987890:C:T	10	45987890	T	C	0.1661	SNP	rs12414122	chr10_46148326_C_T	0.968935	0.9	0.2125	33.4646	0.19099	1	0.931741	5.323e-11	0.946023	0.7732	intronic	MARCH8				Quies	Low	Low	Heterochromatin	Heterochromatin	0	0	0	0	0	0	0	0	0	0	0	0	0	0	0	0	0	0
chr10:45582985-46582985	rs76934034	1	rs7075427:46104943:A:C	10	46104943	A	C	0.9177	SNP	rs7075427	chr10_46082985_C_T	0.981856	0.9	0.613	196.476	0.621129	1	1.12412	1.022e-14	0.961228	0.4474	intergenic	MARCH8,ZFAND4	dist=14589;dist=6100			Low	Low	Low	Heterochromatin	Heterochromatin	0	0	0	0	0	0	0	0	0	0	0	0	0	0	0	0	0	0
chr10:51049496-52049496	rs10993994	1	chr10_51549496_C_T	10	51549496	T	C	0.383	SNP	rs10993994	chr10_51549496_C_T	1	0.9	1	Inf	1	1	1.2306	2.29e-147	0.999973	1.98e-07	upstream	MSMB				ReprW	Low	ReprW	Enhancer	Heterochromatin	0	0	0	0	0	0	0	0	0	0	0	0	0	0	0	0	1	0
chr11:101901661-102901661	rs11568818	1	chr11_102396607_C_T	11	102396607	T	C	0.5493	SNP	rs12285347	chr11_102396607_C_T	1	0.9	0.9975	282672	0.9975	1	1.07735	1.172e-19	0.999989	0.01425	intronic	MMP7				Low	Quies	Low	Heterochromatin	Heterochromatin	0	0	0	1	1	0	0	0	0	0	0	0	0	0	0	0	0	0
chr11:101901661-102901661	rs11568818	1	rs11568818	11	102401661	T	C	0.55	SNP	rs11568818	chr11_102396607_C_T	0.991803	0.9	0.9975	282672	0.9975	1	1.07702	1.674e-19	0.999988	0.0006601	upstream	MMP7				DnaseU	Low	Enh	Enhancer	Heterochromatin	0	0	0	1	0	0	0	0	0	0	0	0	0	0	0	0	0	0
chr11:113307181-114307181	rs11214775	1	chr11_113807181_A_G	11	113807181	A	G	0.2915	SNP	rs11214775	chr11_113807181_A_G	1	0.9	0.2764	144.429	0.2764	1	0.931462	3.928e-15	0.999983	0.1789	intronic	HTR3B				ReprW	Low	ReprW	Heterochromatin	Heterochromatin	0	0	0	0	0	0	0	0	0	0	0	0	0	0	0	0	0	0
chr11:113307181-114307181	rs11214775	1	rs56969947:113700546:CA:C	11	113700546	CA	C	0.3013	DEL	rs5794883	rs56969947:113700546:CA:C	1	0.9	0.7115	932.737	0.712915	1	0.929787	5.089e-16	0.955621	0.003406	intronic	USP28				Elon	ElonW	ElonW	Heterochromatin	Heterochromatin	0	0	0	0	0	0	0	0	0	0	0	0	0	0	0	0	0	0
chr11:1733574-2734093	rs7127900	1	chr11_2233574_A_G	11	2233574	A	G	0.1985	SNP	rs7127900	chr11_2233574_A_G	1	0.9	0.9987	633781	0.9987	1	1.18578	4.939e-68	1	4.413e-05	intergenic	MIR4686,ASCL2	dist=39206;dist=56151			Quies	DnaseD	FaireW	Enhancer	Transcribed	0	0	0	0	0	0	0	0	0	0	0	0	0	0	0	0	0	0
chr11:1733574-2734093	rs7127900	1	rs10743176:2225626:T:C	11	2225626	T	C	0.1899	SNP	rs10743176	chr11_2233574_A_G	0.91917	0.9	0.9987	633781	0.9987	1	1.17821	4.769e-61	0.991176	7.268e-05	intergenic	MIR4686,ASCL2	dist=31258;dist=64099			Quies	DnaseD	DnaseD	Enhancer	Enhancer	0	0	0	0	0	1	1	0	0	0	0	0	0	0	0	0	0	0
chr11:1733574-2734093	rs7127900	1	rs10743180:2229573:G:T	11	2229573	T	G	0.8085	SNP	rs10743180	chr11_2233574_A_G	0.935677	0.9	0.9987	633781	0.9987	1	0.84747	1.354e-62	0.992957	0.02801	intergenic	MIR4686,ASCL2	dist=35205;dist=60152			Quies	DnaseD	Low	Promoter	Promoter	0	0	0	0	0	0	1	0	0	0	0	0	0	0	0	0	0	0
chr11:1733574-2734093	rs7127900	1	rs10840584	11	2228618	T	C	0.1914	SNP	rs10840584	chr11_2233574_A_G	0.93225	0.9	0.9987	633781	0.9987	1	1.17951	2.735e-62	0.999991	0.04809	intergenic	MIR4686,ASCL2	dist=34250;dist=61107			Quies	Low	Low	Promoter	Heterochromatin	0	0	0	0	0	0	0	0	0	0	0	0	0	0	0	0	0	0
chr11:1733574-2734093	rs7127900	1	rs10840603	11	2233797	A	G	0.1986	SNP	rs10840603	chr11_2233574_A_G	0.998645	0.9	0.9987	633781	0.9987	1	1.1859	4.383e-68	0.999999	4.147e-05	intergenic	MIR4686,ASCL2	dist=39429;dist=55928			Quies	DnaseD	DnaseD	Enhancer	Transcribed	0	0	0	0	0	0	0	0	0	0	0	0	0	0	0	0	0	0
chr11:1733574-2734093	rs7127900	1	rs11043132	11	2232624	T	C	0.1986	SNP	rs11043132	chr11_2233574_A_G	0.999097	0.9	0.9987	633781	0.9987	1	1.18554	8.091e-68	0.999998	0.0001061	intergenic	MIR4686,ASCL2	dist=38256;dist=57101			Quies	Low	Low	Promoter	Enhancer	0	0	0	0	0	0	0	0	0	0	0	0	0	0	0	0	0	0
chr11:1733574-2734093	rs7127900	1	rs11043133:2232665:G:A	11	2232665	A	G	0.8015	SNP	rs11043133	chr11_2233574_A_G	0.999397	0.9	0.9987	633781	0.9987	1	0.843412	6.721e-68	0.995389	9.249e-05	intergenic	MIR4686,ASCL2	dist=38297;dist=57060			Quies	Low	Low	Promoter	Enhancer	0	0	0	0	0	0	0	0	0	0	0	0	0	0	0	0	0	0
chr11:1733574-2734093	rs7127900	1	rs11043134:2232682:T:C	11	2232682	T	C	0.1985	SNP	rs11043134	chr11_2233574_A_G	0.999397	0.9	0.9987	633781	0.9987	1	1.18554	7.862e-68	0.995753	0.0001338	intergenic	MIR4686,ASCL2	dist=38314;dist=57043			Quies	Low	Low	Promoter	Enhancer	0	0	0	0	0	0	0	0	0	0	0	0	0	0	0	0	0	0
chr11:1733574-2734093	rs7127900	1	rs11043135	11	2232696	A	C	0.1985	SNP	rs11043135	chr11_2233574_A_G	0.999398	0.9	0.9987	633781	0.9987	1	1.18566	6.957e-68	0.999945	0.0001048	intergenic	MIR4686,ASCL2	dist=38328;dist=57029			Quies	Low	Low	Promoter	Enhancer	0	0	0	0	0	0	1	0	0	0	0	0	0	0	0	0	0	0
chr11:1733574-2734093	rs7127900	1	rs11043143	11	2234093	T	C	0.1984	SNP	rs11043143	chr11_2233574_A_G	0.998043	0.9	0.9987	633781	0.9987	1	1.18566	6.991e-68	0.999986	2.628e-06	intergenic	MIR4686,ASCL2	dist=39725;dist=55632			Quies	ReprD	DnaseD	Enhancer	Transcribed	0	0	0	0	0	1	1	0	0	0	0	0	0	0	0	0	0	0
chr11:1733574-2734093	rs7127900	1	rs114099824:2227193:C:G	11	2227193	C	G	0.1916	SNP	rs62636241	chr11_2233574_A_G	0.920584	0.9	0.9987	633781	0.9987	1	1.17774	8.193e-61	0.985952	0.04691	intergenic	MIR4686,ASCL2	dist=32825;dist=62532			Quies	DnaseD	Low	Enhancer	Heterochromatin	0	0	0	0	0	0	1	0	0	0	0	0	0	0	0	0	0	0
chr11:1733574-2734093	rs7127900	1	rs11603101:2232814:C:T	11	2232814	T	C	0.8015	SNP	rs11603101	chr11_2233574_A_G	0.999397	0.9	0.9987	633781	0.9987	1	0.843496	7.824e-68	0.995116	9.844e-05	intergenic	MIR4686,ASCL2	dist=38446;dist=56911			Quies	DnaseD	Low	Promoter	Enhancer	0	0	0	0	0	0	1	0	0	0	0	0	0	0	0	0	0	0
chr11:1733574-2734093	rs7127900	1	rs138751511:2233495:CAAA:C	11	2233495	CAAA	C	0.1986	DEL	rs138751511	chr11_2233574_A_G	0.999698	0.9	0.9987	633781	0.9987	1	1.18554	7.5e-68	0.994906	6.051e-05	intergenic	MIR4686,ASCL2	dist=39128;dist=56227			Quies	DnaseD	FaireW	Enhancer	Transcribed	0	0	0	0	0	0	0	0	0	0	0	0	0	0	0	0	0	0
chr11:1733574-2734093	rs7127900	1	rs35506124:2230210:AG:A	11	2230210	A	AG	0.8003	DEL	rs35506124	chr11_2233574_A_G	0.990987	0.9	0.9987	633781	0.9987	1	0.844762	7.694e-67	0.993694	0.02301	intergenic	MIR4686,ASCL2	dist=35843;dist=59514			Quies	CtcfO	Low	Promoter	Promoter	1	0	0	0	0	1	1	0	0	0	1	0	0	0	0	0	0	0
chr11:1733574-2734093	rs7127900	1	rs4076054	11	2231341	A	G	0.8011	SNP	rs4076054	chr11_2233574_A_G	0.992952	0.9	0.9987	633781	0.9987	1	0.844087	2.419e-67	0.999975	0.0001958	intergenic	MIR4686,ASCL2	dist=36973;dist=58384			Quies	DnaseD	Low	Enhancer	Transcribed	0	0	0	0	0	0	0	0	0	0	0	0	0	0	0	0	0	0
chr11:1733574-2734093	rs7127900	1	rs4077456	11	2230152	A	G	0.1995	SNP	rs4077456	chr11_2233574_A_G	0.990125	0.9	0.9987	633781	0.9987	1	1.184	5.166e-67	0.999998	0.02146	intergenic	MIR4686,ASCL2	dist=35784;dist=59573			Quies	CtcfO	Low	Promoter	Promoter	1	0	0	0	0	1	1	0	0	0	1	1	0	0	0	0	0	0
chr11:1733574-2734093	rs7127900	1	rs4077457	11	2230354	T	C	0.1995	SNP	rs4077457	chr11_2233574_A_G	0.99027	0.9	0.9987	633781	0.9987	1	1.184	5.833e-67	0.999953	0.02134	intergenic	MIR4686,ASCL2	dist=35986;dist=59371			Quies	CtcfO	Low	Promoter	Promoter	1	0	0	0	0	1	1	0	0	0	0	0	0	0	0	0	0	0
chr11:1733574-2734093	rs7127900	1	rs62650858:2226905:C:T	11	2226905	T	C	0.8104	SNP	rs62650858	chr11_2233574_A_G	0.921055	0.9	0.9987	633781	0.9987	1	0.848148	1.55e-61	0.99139	0.01371	intergenic	MIR4686,ASCL2	dist=32537;dist=62820			Quies	DnaseD	Low	Enhancer	Heterochromatin	0	0	0	0	0	0	0	0	0	0	0	0	0	0	0	0	0	0
chr11:1733574-2734093	rs7127900	1	rs6578999	11	2231774	T	G	0.8013	SNP	rs6578999	chr11_2233574_A_G	0.996841	0.9	0.9987	633781	0.9987	1	0.84358	9.591e-68	0.999995	1.256e-05	intergenic	MIR4686,ASCL2	dist=37406;dist=57951			Quies	Low	Low	Promoter	Transcribed	0	0	0	0	0	0	1	0	0	0	0	0	0	0	0	0	0	0
chr11:1733574-2734093	rs7127900	1	rs6579000	11	2232042	T	C	0.8016	SNP	rs6579000	chr11_2233574_A_G	0.997584	0.9	0.9987	633781	0.9987	1	0.843327	7.219e-68	0.999004	0.0002343	intergenic	MIR4686,ASCL2	dist=37674;dist=57683			Quies	Low	Low	Promoter	Enhancer	0	0	0	0	0	0	0	0	0	0	0	0	0	0	0	0	0	0
chr11:1733574-2734093	rs7127900	1	rs6579001	11	2232056	A	G	0.1986	SNP	rs6579001	chr11_2233574_A_G	0.996844	0.9	0.9987	633781	0.9987	1	1.1853	1.072e-67	0.999953	0.0002391	intergenic	MIR4686,ASCL2	dist=37688;dist=57669			Quies	Low	Low	Promoter	Enhancer	0	0	0	0	0	0	0	0	0	0	0	0	0	0	0	0	0	0
chr11:1733574-2734093	rs7127900	1	rs6579002	11	2232229	A	G	0.1984	SNP	rs6579002	chr11_2233574_A_G	0.998645	0.9	0.9987	633781	0.9987	1	1.18542	9.958e-68	0.999987	1.108e-05	intergenic	MIR4686,ASCL2	dist=37861;dist=57496			Quies	Low	Low	Promoter	Enhancer	0	0	0	0	0	1	0	0	0	0	0	0	0	0	0	0	0	0
chr11:1733574-2734093	rs7127900	1	rs6579003:2232310:A:C	11	2232310	A	C	0.1984	SNP	rs6579003	chr11_2233574_A_G	0.998641	0.9	0.9987	633781	0.9987	1	1.18542	9.144e-68	0.993625	1.257e-05	intergenic	MIR4686,ASCL2	dist=37942;dist=57415			Quies	Low	Low	Promoter	Enhancer	0	0	0	0	0	1	1	0	0	0	0	0	0	0	0	0	0	0
chr11:1733574-2734093	rs7127900	1	rs66754298:2233485:C:G	11	2233485	C	G	0.1985	SNP	rs66754298	chr11_2233574_A_G	0.999699	0.9	0.9987	633781	0.9987	1	1.18554	7.619e-68	0.995529	8.552e-05	intergenic	MIR4686,ASCL2	dist=39117;dist=56240			Quies	DnaseD	FaireW	Enhancer	Transcribed	0	0	0	0	0	0	0	0	0	0	0	0	0	0	0	0	0	0
chr11:1733574-2734093	rs7127900	1	rs71029115	11	2225709	A	AC	0.1885	INS	rs71029115	chr11_2233574_A_G	0.910868	0.9	0.9987	633781	0.9987	1	1.19196	2.424e-63	0.999973	0.000768	intergenic	MIR4686,ASCL2	dist=31341;dist=64016			Quies	DnaseD	DnaseD	Enhancer	Enhancer	0	0	0	0	0	1	1	0	0	0	0	0	0	0	0	0	0	0
chr11:1733574-2734093	rs7127900	1	rs7109474	11	2233219	A	G	0.8014	SNP	rs7109474	chr11_2233574_A_G	0.999398	0.9	0.9987	633781	0.9987	1	0.843834	1.431e-67	1	0.0001102	intergenic	MIR4686,ASCL2	dist=38851;dist=56506			Quies	DnaseD	FaireW	Enhancer	Transcribed	0	0	0	0	0	0	0	0	0	0	0	0	0	0	0	0	0	0
chr11:1733574-2734093	rs7127900	1	rs7114836	11	2229012	A	G	0.8085	SNP	rs7114836	chr11_2233574_A_G	0.932385	0.9	0.9987	633781	0.9987	1	0.848063	4.363e-62	0.999992	0.02673	intergenic	MIR4686,ASCL2	dist=34644;dist=60713			Quies	Low	Low	Enhancer	Enhancer	0	0	0	0	0	0	0	0	0	0	0	0	0	0	0	0	0	0
chr11:1733574-2734093	rs7127900	1	rs7121039	11	2232911	C	G	0.1985	SNP	rs7121039	chr11_2233574_A_G	0.998795	0.9	0.9987	633781	0.9987	1	1.18566	6.422e-68	0.999934	9.844e-05	intergenic	MIR4686,ASCL2	dist=38543;dist=56814			Quies	DnaseD	Low	Promoter	Enhancer	0	0	0	0	0	1	1	0	0	0	0	0	0	0	0	0	0	0
chr11:1733574-2734093	rs7127900	1	rs7121452	11	2233234	T	C	0.8015	SNP	rs7121452	chr11_2233574_A_G	0.998344	0.9	0.9987	633781	0.9987	1	0.843412	5.999e-68	0.999965	0.0001135	intergenic	MIR4686,ASCL2	dist=38866;dist=56491			Quies	DnaseD	FaireW	Enhancer	Transcribed	0	0	0	0	0	0	0	0	0	0	0	0	0	0	0	0	0	0
chr11:1733574-2734093	rs7127900	1	rs7123180:2232272:A:G	11	2232272	A	G	0.1984	SNP	rs7123180	chr11_2233574_A_G	0.99864	0.9	0.9987	633781	0.9987	1	1.18554	8.842e-68	0.99367	1.082e-05	intergenic	MIR4686,ASCL2	dist=37904;dist=57453			Quies	Low	Low	Promoter	Enhancer	0	0	0	0	0	1	1	0	0	0	0	0	0	0	0	0	0	0
chr11:1733574-2734093	rs7127900	1	rs7123299:2232344:A:G	11	2232344	A	G	0.1983	SNP	rs7123299	chr11_2233574_A_G	0.998639	0.9	0.9987	633781	0.9987	1	1.1853	1.24e-67	0.992199	3.397e-05	intergenic	MIR4686,ASCL2	dist=37976;dist=57381			Quies	Low	Low	Promoter	Enhancer	0	0	0	0	0	1	1	0	0	0	0	0	0	0	0	0	0	0
chr11:1733574-2734093	rs7127900	1	rs7123312	11	2232359	A	G	0.1986	SNP	rs7123312	chr11_2233574_A_G	0.99699	0.9	0.9987	633781	0.9987	1	1.18519	1.263e-67	0.999861	1.224e-05	intergenic	MIR4686,ASCL2	dist=37991;dist=57366			Quies	Low	Low	Promoter	Enhancer	0	0	0	0	0	0	1	0	0	0	0	0	0	0	0	0	0	0
chr11:1733574-2734093	rs7127900	1	rs7123418:2232378:A:C	11	2232378	A	C	0.1984	SNP	rs7123418	chr11_2233574_A_G	0.998792	0.9	0.9987	633781	0.9987	1	1.18566	6.711e-68	0.994345	1.175e-05	intergenic	MIR4686,ASCL2	dist=38010;dist=57347			Quies	Low	Low	Promoter	Enhancer	0	0	0	0	0	0	1	0	0	0	0	0	0	0	0	0	0	0
chr11:1733574-2734093	rs7127900	1	rs7126629	11	2228952	A	C	0.8085	SNP	rs7126629	chr11_2233574_A_G	0.932688	0.9	0.9987	633781	0.9987	1	0.847809	2.608e-62	0.999999	0.02701	intergenic	MIR4686,ASCL2	dist=34584;dist=60773			Quies	Low	Low	Enhancer	Heterochromatin	0	0	0	0	0	0	0	0	0	0	0	0	0	0	0	0	0	0
chr11:1733574-2734093	rs7127900	1	rs7126857	11	2229111	T	C	0.8086	SNP	rs7126857	chr11_2233574_A_G	0.932986	0.9	0.9987	633781	0.9987	1	0.847894	2.81e-62	0.999992	0.0243	intergenic	MIR4686,ASCL2	dist=34743;dist=60614			Quies	Low	Low	Enhancer	Enhancer	0	0	0	0	0	0	0	0	0	0	0	0	0	0	0	0	0	0
chr11:1733574-2734093	rs7127900	1	rs7127162	11	2229360	T	C	0.8086	SNP	rs7127162	chr11_2233574_A_G	0.932994	0.9	0.9987	633781	0.9987	1	0.847809	2.543e-62	0.999994	0.02997	intergenic	MIR4686,ASCL2	dist=34992;dist=60365			Quies	Low	Low	Enhancer	Enhancer	0	0	0	0	0	0	0	0	0	0	0	0	0	0	0	0	0	0
chr11:1733574-2734093	rs7127900	1	rs7127599:2233365:A:G	11	2233365	A	G	0.1986	SNP	rs7127599	chr11_2233574_A_G	0.999699	0.9	0.9987	633781	0.9987	1	1.18542	9.284e-68	0.995583	8.541e-05	intergenic	MIR4686,ASCL2	dist=38997;dist=56360			Quies	DnaseD	FaireW	Enhancer	Transcribed	0	0	0	0	0	0	0	0	0	0	0	0	0	0	0	0	0	0
chr11:1733574-2734093	rs7127900	1	rs71455920:2226789:A:C	11	2226789	A	C	0.1891	SNP	rs71455920	chr11_2233574_A_G	0.920466	0.9	0.9987	633781	0.9987	1	1.17963	1.038e-61	0.990217	0.02276	intergenic	MIR4686,ASCL2	dist=32421;dist=62936			Quies	DnaseD	Low	Enhancer	Transcribed	0	0	0	0	0	0	1	0	0	0	0	0	0	0	0	0	0	0
chr11:1733574-2734093	rs7127900	1	rs7395734	11	2231694	T	C	0.8014	SNP	rs7395734	chr11_2233574_A_G	0.997895	0.9	0.9987	633781	0.9987	1	0.843834	1.545e-67	0.999997	0.000167	intergenic	MIR4686,ASCL2	dist=37326;dist=58031			Quies	Low	Low	Promoter	Transcribed	0	0	0	0	0	1	1	0	0	0	0	0	0	0	0	0	0	0
chr11:1733574-2734093	rs7127900	1	rs7481129:2230460:A:C	11	2230460	A	C	0.1994	SNP	rs7481129	chr11_2233574_A_G	0.99249	0.9	0.9987	633781	0.9987	1	1.18412	4.344e-67	0.994783	0.0002031	intergenic	MIR4686,ASCL2	dist=36092;dist=59265			Quies	DnaseD	Low	Promoter	Promoter	0	0	0	0	0	1	1	0	0	0	0	0	0	0	0	0	0	0
chr11:58415110-59610571	rs1938781	1	chr11_58919922_GCAGATACTT_INDEL	11	58919922	G	GGCAGATACTT	0.9929	INS	rs533676902	chr11_58919922_GCAGATACTT_INDEL	1	0.8	0.7474	467.509	0.811019	1	0.728476	1.212e-10	0.999997	NA	exonic	FAM111A		frameshift insertion	FAM111A:ENST00000531147.1:exon2:c.781_782insGCAGATACTT:p.G261fs,FAM111A:ENST00000533703.1:exon3:c.781_782insGCAGATACTT:p.G261fs,FAM111A:ENST00000361723.3:exon4:c.781_782insGCAGATACTT:p.G261fs,FAM111A:ENST00000420244.1:exon5:c.781_782insGCAGATACTT:p.G261fs,FAM111A:ENST00000528737.1:exon5:c.781_782insGCAGATACTT:p.G261fs	Tss	Pol2	Gen3'	Transcribed	Heterochromatin	0	0	0	0	0	0	0	0	0	0	0	0	0	0	0	0	0	0
chr11:68484602-69953985	rs7931342	1	chr11_68980335_A_C	11	68980335	A	C	0.4971	SNP	rs4620729	chr11_68980335_A_C	1	0.9	0.9977	473385	0.9977	2	1.17058	6.159e-88	0.999997	2.662e-07	intergenic	RP11-554A11.8,MYEOV	dist=41303;dist=81270			EnhWF	Quies	Repr	Heterochromatin	Heterochromatin	0	0	0	0	0	0	0	0	0	0	0	0	0	0	0	0	0	0
chr11:68484602-69953985	rs7931342	1	chr11_68983700_C_T	11	68983700	T	C	0.4948	SNP	rs7939803	chr11_68980335_A_C	0.955362	0.9	0.9977	473385	0.9977	2	0.85479	3.495e-87	0.999999	1.855e-06	intergenic	RP11-554A11.8,MYEOV	dist=44668;dist=77905			Quies	Quies	Repr	Heterochromatin	Enhancer	0	0	1	0	0	0	0	0	0	0	0	0	0	0	0	0	0	0
chr11:68484602-69953985	rs7931342	1	chr11_68985481_INDEL_T	11	68985480	G	GT	0.4977	DEL	rs11351679	chr11_68980335_A_C	0.980628	0.9	0.9977	473385	0.9977	2	1.17175	5.24e-89	0.999994	2.64e-13	intergenic	RP11-554A11.8,MYEOV	dist=46449;dist=76124			Quies	Quies	ReprW	Heterochromatin	Enhancer	0	0	0	0	0	0	1	0	1	0	0	0	0	0	0	0	0	0
chr11:68484602-69953985	rs7931342	1	chr11_68985583_C_T	11	68985583	T	C	0.4978	SNP	rs7929962	chr11_68980335_A_C	0.981029	0.9	0.9977	473385	0.9977	2	1.17163	6.227e-89	1	6.409e-12	intergenic	RP11-554A11.8,MYEOV	dist=46551;dist=76022			Quies	Quies	ReprW	Heterochromatin	Enhancer	0	0	0	0	0	0	0	0	1	0	0	0	0	0	0	0	0	0
chr11:68484602-69953985	rs7931342	1	chr11_68996509_C_T	11	68996509	T	C	0.5024	SNP	rs9787877	chr11_68980335_A_C	0.978136	0.9	0.9977	473385	0.9977	2	0.853508	6.404e-89	0.999986	2.487e-11	intergenic	RP11-554A11.8,MYEOV	dist=57477;dist=65096			Quies	Quies	Repr	Heterochromatin	Heterochromatin	0	0	0	0	0	0	0	0	0	0	0	0	0	0	0	0	0	0
chr11:68484602-69953985	rs7931342	1	chr11_69003706_C_T	11	69003706	T	C	0.5013	SNP	rs7106762	chr11_68980335_A_C	0.9702	0.9	0.9977	473385	0.9977	2	0.854362	7.495e-88	0.999987	2.292e-09	intergenic	RP11-554A11.8,MYEOV	dist=64674;dist=57899			Low	Quies	ReprW	Heterochromatin	Heterochromatin	0	0	0	0	0	0	0	0	0	0	0	0	0	0	0	0	0	0
chr11:68484602-69953985	rs7931342	1	chr11_69004983_A_G	11	69004983	A	G	0.4984	SNP	rs7947353	chr11_68980335_A_C	0.970786	0.9	0.9977	473385	0.9977	2	1.17046	8.806e-88	0.999993	5.835e-12	intergenic	RP11-554A11.8,MYEOV	dist=65951;dist=56622			Low	Quies	Repr	Heterochromatin	Heterochromatin	0	0	0	0	0	0	0	0	0	0	0	0	0	0	0	0	0	0
chr11:68484602-69953985	rs7931342	1	rs10792033:68989198:G:A	11	68989198	A	G	0.5048	SNP	rs10792033	chr11_68980335_A_C	0.956928	0.9	0.9977	473385	0.9977	2	1.16953	8.062e-87	0.997285	2.9e-06	intergenic	RP11-554A11.8,MYEOV	dist=50166;dist=72407			Quies	Quies	Repr	Heterochromatin	Heterochromatin	0	0	0	0	0	0	0	0	0	0	0	0	0	0	0	0	0	0
chr11:68484602-69953985	rs7931342	1	rs10896448:68991749:G:C	11	68991749	C	G	0.4979	SNP	rs10896448	chr11_68980335_A_C	0.978532	0.9	0.9977	473385	0.9977	2	1.1714	1.587e-88	0.995896	4.534e-13	intergenic	RP11-554A11.8,MYEOV	dist=52717;dist=69856			Quies	Quies	ReprW	Heterochromatin	Heterochromatin	0	0	0	0	0	0	0	0	0	0	0	0	0	0	0	0	0	0
chr11:68484602-69953985	rs7931342	1	rs10896449	11	68994667	A	G	0.5023	SNP	rs10896449	chr11_68980335_A_C	0.978535	0.9	0.9977	473385	0.9977	2	0.853764	1.204e-88	0.999997	3.413e-11	intergenic	RP11-554A11.8,MYEOV	dist=55635;dist=66938			Quies	Quies	Repr	Heterochromatin	Heterochromatin	0	0	0	0	0	0	0	0	0	0	0	0	0	0	0	0	0	0
chr11:68484602-69953985	rs7931342	1	rs10896450:69008114:A:G	11	69008114	A	G	0.5012	SNP	rs10896450	chr11_68980335_A_C	0.971832	0.9	0.9977	473385	0.9977	2	0.85479	3.333e-87	0.995352	2.59e-09	intergenic	RP11-554A11.8,MYEOV	dist=69082;dist=53491			Ctcf	Ctcf	Ctcf	Heterochromatin	Heterochromatin	0	0	0	0	0	0	0	0	0	0	0	0	0	0	0	0	0	0
chr11:68484602-69953985	rs7931342	1	rs111451137:69011692:G:GT	11	69011692	G	GT	0.502	INS	rs111451137	chr11_68980335_A_C	0.968979	0.9	0.9977	473385	0.9977	2	0.855217	1.113e-85	0.963234	1.094e-10	intergenic	RP11-554A11.8,MYEOV	dist=72660;dist=49913			Low	ReprW	ReprW	Heterochromatin	Heterochromatin	0	0	0	0	0	0	0	0	0	0	0	0	0	0	0	0	0	0
chr11:68484602-69953985	rs7931342	1	rs11228580	11	69002342	T	C	0.8409	SNP	rs11228580	rs11228580	1	0.9	0.7208	2558.91	0.720817	2	0.803161	1.77e-97	0.999991	3.844e-25	intergenic	RP11-554A11.8,MYEOV	dist=63310;dist=59263			FaireW	Quies	ReprW	Heterochromatin	Heterochromatin	0	0	0	0	0	0	0	0	0	0	0	0	0	0	0	0	0	0
chr11:68484602-69953985	rs7931342	1	rs11228583:69009114:G:T	11	69009114	T	G	0.4979	SNP	rs11228583	chr11_68980335_A_C	0.973215	0.9	0.9977	473385	0.9977	2	1.17035	1.247e-87	0.99458	8.062e-12	intergenic	RP11-554A11.8,MYEOV	dist=70082;dist=52491			Low	Low	Low	Heterochromatin	Heterochromatin	0	0	0	0	0	0	0	0	0	0	0	0	0	0	0	0	0	0
chr11:68484602-69953985	rs7931342	1	rs11421935	11	68984743	A	AG	0.4954	INS	rs397712682	chr11_68980335_A_C	0.957869	0.9	0.9977	473385	0.9977	2	0.854619	2.276e-87	1	2.415e-06	intergenic	RP11-554A11.8,MYEOV	dist=45711;dist=76862			Quies	Quies	ReprW	Heterochromatin	Transcribed	0	0	0	0	0	0	0	0	0	0	0	0	0	0	0	0	0	0
chr11:68484602-69953985	rs7931342	1	rs12270641:69012244:T:A	11	69012244	A	T	0.5	SNP	rs12270641	chr11_68980335_A_C	0.952814	0.9	0.9977	473385	0.9977	2	1.16894	2.223e-85	0.970984	7.07e-11	intergenic	RP11-554A11.8,MYEOV	dist=73212;dist=49361			Low	ReprW	ReprW	Heterochromatin	Heterochromatin	0	0	0	0	0	0	0	0	0	0	0	0	0	0	0	0	0	0
chr11:68484602-69953985	rs7931342	1	rs12275055	11	68981359	A	G	0.8411	SNP	rs12275055	rs11228580	0.976766	0.9	0.7208	2558.91	0.720817	2	0.802519	3.71e-98	1	1.491e-05	intergenic	RP11-554A11.8,MYEOV	dist=42327;dist=80246			EnhW	Quies	Repr	Heterochromatin	Heterochromatin	0	0	0	0	0	0	0	0	0	0	0	0	0	0	0	0	0	0
chr11:68484602-69953985	rs7931342	1	rs12278923:68983561:A:C	11	68983561	A	C	0.4953	SNP	rs12278923	chr11_68980335_A_C	0.958616	0.9	0.9977	473385	0.9977	2	0.854704	2.684e-87	0.998723	2.361e-06	intergenic	RP11-554A11.8,MYEOV	dist=44529;dist=78044			Quies	Quies	Repr	Heterochromatin	Enhancer	1	0	0	0	0	0	0	0	0	0	0	0	0	0	0	0	0	0
chr11:68484602-69953985	rs7931342	1	rs12293259:69010238:T:G	11	69010238	T	G	0.5016	SNP	rs12293259	chr11_68980335_A_C	0.973804	0.9	0.9977	473385	0.9977	2	0.854106	1.5e-87	0.976082	1.876e-11	intergenic	RP11-554A11.8,MYEOV	dist=71206;dist=51367			EnhF	DnaseD	ReprW	Heterochromatin	Heterochromatin	0	0	0	0	0	0	0	0	0	0	0	0	0	0	0	0	0	0
chr11:68484602-69953985	rs7931342	1	rs12362678:68996170:C:G	11	68996170	C	G	0.4951	SNP	rs12362678	chr11_68980335_A_C	0.956621	0.9	0.9977	473385	0.9977	2	0.854619	2.609e-87	0.995425	3.817e-06	intergenic	RP11-554A11.8,MYEOV	dist=57138;dist=65435			Quies	Quies	Repr	Heterochromatin	Heterochromatin	0	0	0	0	0	0	0	0	0	0	0	0	0	0	0	0	0	0
chr11:68484602-69953985	rs7931342	1	rs12417087	11	69003979	A	T	0.8409	SNP	rs12417087	rs11228580	0.998972	0.9	0.7208	2558.91	0.720817	2	0.803241	2.12e-97	0.999973	5.095e-25	intergenic	RP11-554A11.8,MYEOV	dist=64947;dist=57626			Low	Quies	ReprW	Heterochromatin	Heterochromatin	0	0	0	0	0	0	0	0	0	0	0	0	0	0	0	0	0	0
chr11:68484602-69953985	rs7931342	1	rs12788188:69003581:T:A	11	69003581	A	T	0.4983	SNP	rs12788188	chr11_68980335_A_C	0.973157	0.9	0.9977	473385	0.9977	2	1.1707	5.968e-88	0.996513	1.084e-11	intergenic	RP11-554A11.8,MYEOV	dist=64549;dist=58024			Low	Quies	ReprW	Heterochromatin	Heterochromatin	0	0	0	0	0	0	0	0	0	0	0	0	0	0	0	0	0	0
chr11:68484602-69953985	rs7931342	1	rs12790802:68986495:A:C	11	68986495	A	C	0.4955	SNP	rs12790802	chr11_68980335_A_C	0.958896	0.9	0.9977	473385	0.9977	2	0.854619	2.369e-87	0.997561	3.419e-06	intergenic	RP11-554A11.8,MYEOV	dist=47463;dist=75110			Quies	Quies	Repr	Heterochromatin	Heterochromatin	0	0	0	0	0	0	1	0	0	0	0	0	0	0	0	0	0	0
chr11:68484602-69953985	rs7931342	1	rs12793759	11	68974555	A	G	0.1492	SNP	rs12793759	rs12793759	1	0.9	0.2715	369.079	0.2715	2	1.24645	1.13e-93	0.999995	1.327e-05	intergenic	RP11-554A11.8,MYEOV	dist=35523;dist=87050			Low	Low	Quies	Heterochromatin	Heterochromatin	0	0	0	0	0	0	0	0	0	0	0	0	0	0	0	0	0	0
chr11:68484602-69953985	rs7931342	1	rs12795301:68992285:C:A	11	68992285	A	C	0.1586	SNP	rs12795301	rs11228580	0.995684	0.9	0.7208	2558.91	0.720817	2	1.2462	3.07e-98	0.994376	4.22e-05	intergenic	RP11-554A11.8,MYEOV	dist=53253;dist=69320			Quies	Quies	Repr	Heterochromatin	Heterochromatin	0	0	0	0	0	0	0	0	0	0	0	0	0	0	0	0	0	0
chr11:68484602-69953985	rs7931342	1	rs12799883:69010651:T:G	11	69010651	T	G	0.5009	SNP	rs12799883	chr11_68980335_A_C	0.971862	0.9	0.9977	473385	0.9977	2	0.854106	2.43e-87	0.970312	2.094e-11	intergenic	RP11-554A11.8,MYEOV	dist=71619;dist=50954			Low	ReprW	ReprW	Heterochromatin	Heterochromatin	0	0	0	0	0	0	0	0	0	0	0	0	0	0	0	0	0	0
chr11:68484602-69953985	rs7931342	1	rs200827414:68984602:G:A	11	68984602	A	G	0.4988	SNP	rs10792032	chr11_68980335_A_C	0.980094	0.9	0.9977	473385	0.9977	2	1.17281	1.02e-89	0.992401	2.27e-13	intergenic	RP11-554A11.8,MYEOV	dist=45570;dist=77003			Quies	Quies	ReprW	Heterochromatin	Transcribed	0	0	0	0	0	0	0	0	0	0	0	0	0	0	0	0	0	0
chr11:68484602-69953985	rs7931342	1	rs376592364:69011693:A:T	11	69011693	A	T	0.5003	SNP	rs376592364	chr11_68980335_A_C	0.971919	0.9	0.9977	473385	0.9977	2	0.854448	8.475e-87	0.966716	6.794e-10	intergenic	RP11-554A11.8,MYEOV	dist=72661;dist=49912			Low	ReprW	ReprW	Heterochromatin	Heterochromatin	0	0	0	0	0	0	0	0	0	0	0	0	0	0	0	0	0	0
chr11:68484602-69953985	rs7931342	1	rs4451736:68982703:A:G	11	68982703	A	G	0.4948	SNP	rs4451736	chr11_68980335_A_C	0.958859	0.9	0.9977	473385	0.9977	2	0.855046	7.698e-87	0.997521	2.594e-06	intergenic	RP11-554A11.8,MYEOV	dist=43671;dist=78902			Quies	Quies	ReprW	Heterochromatin	Heterochromatin	0	0	0	0	0	0	0	0	0	0	0	0	0	0	0	0	0	0
chr11:68484602-69953985	rs7931342	1	rs4569015:68998405:T:C	11	68998405	T	C	0.4946	SNP	rs4569015	chr11_68980335_A_C	0.956502	0.9	0.9977	473385	0.9977	2	0.85573	7.271e-86	0.993347	2.612e-06	intergenic	RP11-554A11.8,MYEOV	dist=59373;dist=63200			Quies	Quies	Repr	Heterochromatin	Heterochromatin	0	0	0	0	0	0	0	0	0	0	0	0	0	0	0	0	0	0
chr11:68484602-69953985	rs7931342	1	rs4644650:68998118:T:C	11	68998118	T	C	0.4946	SNP	rs4644650	chr11_68980335_A_C	0.956502	0.9	0.9977	473385	0.9977	2	0.855645	6.819e-86	0.993349	2.306e-06	intergenic	RP11-554A11.8,MYEOV	dist=59086;dist=63487			Quies	Quies	Repr	Heterochromatin	Heterochromatin	0	0	0	0	0	0	0	0	0	0	0	0	0	0	0	0	0	0
chr11:68484602-69953985	rs7931342	1	rs5792472:68998188:AG:A	11	68998188	A	AG	0.4983	DEL	rs5792472	chr11_68980335_A_C	0.978448	0.9	0.9977	473385	0.9977	2	1.17081	4.677e-88	0.994044	1.29e-12	intergenic	RP11-554A11.8,MYEOV	dist=59157;dist=63416			Quies	Quies	Repr	Heterochromatin	Heterochromatin	0	0	0	0	0	0	0	0	0	0	0	0	0	0	0	0	0	0
chr11:68484602-69953985	rs7931342	1	rs6591374:68993832:A:G	11	68993832	A	G	0.5024	SNP	rs6591374	chr11_68980335_A_C	0.978813	0.9	0.9977	473385	0.9977	2	0.853764	1.321e-88	0.998453	1.92e-11	intergenic	RP11-554A11.8,MYEOV	dist=54800;dist=67773			Quies	Quies	Repr	Heterochromatin	Heterochromatin	0	0	0	0	0	0	0	0	0	0	0	0	0	0	0	0	0	0
chr11:68484602-69953985	rs7931342	1	rs71046509:68987167:TA:T	11	68987167	T	TA	0.1647	DEL	rs71046509	rs11228580	0.989177	0.9	0.7208	2558.91	0.720817	2	1.24371	2.1e-97	0.968987	3.61e-05	intergenic	RP11-554A11.8,MYEOV	dist=48136;dist=74437			Quies	Quies	ReprW	Heterochromatin	Heterochromatin	0	0	0	0	0	0	0	0	0	0	0	0	0	0	0	0	0	0
chr11:68484602-69953985	rs7931342	1	rs71046512	11	68990715	T	TG	0.159	DEL	rs71046512	rs11228580	0.99606	0.9	0.7208	2558.91	0.720817	2	1.2457	4.48e-98	1	3.871e-25	intergenic	RP11-554A11.8,MYEOV	dist=51684;dist=70889			Quies	Quies	Repr	Heterochromatin	Heterochromatin	0	0	0	0	1	1	1	0	1	0	0	0	0	0	1	1	0	0
chr11:68484602-69953985	rs7931342	1	rs71046513:69009755:ATT:A	11	69009755	A	ATT	0.1707	DEL	rs71046513	rs11228580	0.989981	0.9	0.7208	2558.91	0.720817	2	1.23714	1.72e-92	0.937121	8.12e-21	intergenic	RP11-554A11.8,MYEOV	dist=70724;dist=51848			Low	Low	Low	Heterochromatin	Heterochromatin	0	0	0	0	0	0	0	0	0	0	0	0	0	0	0	0	0	0
chr11:68484602-69953985	rs7931342	1	rs7109672:68991110:A:G	11	68991110	A	G	0.4955	SNP	rs7109672	chr11_68980335_A_C	0.958004	0.9	0.9977	473385	0.9977	2	0.854875	6.358e-87	0.996467	3.939e-06	intergenic	RP11-554A11.8,MYEOV	dist=52078;dist=70495			Quies	Quies	Repr	Heterochromatin	Heterochromatin	0	0	0	0	0	0	0	0	0	0	0	0	0	0	1	0	0	0
chr11:68484602-69953985	rs7931342	1	rs7121816:68990295:T:G	11	68990295	T	G	0.5024	SNP	rs7121816	chr11_68980335_A_C	0.979395	0.9	0.9977	473385	0.9977	2	0.853764	1.64e-88	0.997941	9.919e-12	intergenic	RP11-554A11.8,MYEOV	dist=51263;dist=71310			Quies	Quies	Repr	Heterochromatin	Heterochromatin	0	0	0	0	0	0	0	0	0	0	0	0	0	0	0	0	0	0
chr11:68484602-69953985	rs7931342	1	rs7122190:68993788:C:T	11	68993788	T	C	0.504	SNP	rs7122190	chr11_68980335_A_C	0.957723	0.9	0.9977	473385	0.9977	2	1.16953	7.56e-87	0.998355	4.268e-06	intergenic	RP11-554A11.8,MYEOV	dist=54756;dist=67817			Quies	Quies	Repr	Heterochromatin	Heterochromatin	0	0	0	0	0	0	0	0	0	0	0	0	0	0	0	0	0	0
chr11:68484602-69953985	rs7931342	1	rs7130881	11	68995958	A	G	0.8411	SNP	rs7130881	rs11228580	0.996916	0.9	0.7208	2558.91	0.720817	2	0.803482	3.84e-97	0.999999	2.861e-25	intergenic	RP11-554A11.8,MYEOV	dist=56926;dist=65647			Quies	Quies	Repr	Heterochromatin	Heterochromatin	0	0	0	0	0	0	0	0	0	0	0	0	0	0	0	0	0	0
chr11:68484602-69953985	rs7931342	1	rs7930375:68972657:C:G	11	68972657	C	G	0.5042	SNP	rs7930375	chr11_68980335_A_C	0.967815	0.9	0.9977	473385	0.9977	2	0.857529	5.404e-83	0.979413	0.01106	intergenic	RP11-554A11.8,MYEOV	dist=33625;dist=88948			Low	Low	ReprW	Repressed	Heterochromatin	0	0	0	0	0	0	1	0	0	0	0	0	0	0	0	0	0	0
chr11:68484602-69953985	rs7931342	1	rs7931342	11	68994497	T	G	0.4959	SNP	rs7931342	chr11_68980335_A_C	0.957198	0.9	0.9977	473385	0.9977	2	0.855132	9.739e-87	1	4.164e-06	intergenic	RP11-554A11.8,MYEOV	dist=55465;dist=67108			Quies	Quies	Repr	Heterochromatin	Heterochromatin	0	0	0	0	0	0	0	0	0	0	0	0	0	0	0	0	0	0
chr11:68484602-69953985	rs7931342	1	rs7939250:69002950:G:A	11	69002950	A	G	0.4978	SNP	rs7939250	chr11_68980335_A_C	0.973881	0.9	0.9977	473385	0.9977	2	1.1707	5.275e-88	0.996589	4.431e-10	intergenic	RP11-554A11.8,MYEOV	dist=63918;dist=58655			Low	Quies	Repr	Heterochromatin	Heterochromatin	0	0	0	0	0	0	0	0	0	0	0	0	0	0	0	0	0	0
chr11:68484602-69953985	rs7931342	1	rs9667638	11	69004339	A	T	0.4978	SNP	rs9667638	chr11_68980335_A_C	0.972764	0.9	0.9977	473385	0.9977	2	1.1707	5.098e-88	0.999977	6.323e-12	intergenic	RP11-554A11.8,MYEOV	dist=65307;dist=57266			Low	Quies	Repr	Heterochromatin	Heterochromatin	0	0	0	0	0	0	0	0	0	0	0	0	0	0	0	0	0	0
chr12:114185571-115584059	rs1270884	1	12:114664513:A:T	12	114664513	A	T	0.393	SNP	rs1920564	12:114664513:A:T	1	0.9	0.0324	43.8327	0.0316227	1	1.07154	2.087e-17	0.979493	0.09183	intergenic	RP11-100F15.2,RP11-139B1.1	dist=113219;dist=12262			Quies	CtcfO	Quies	Heterochromatin	Heterochromatin	0	0	0	0	0	0	0	0	0	0	1	0	0	0	0	0	0	0
chr12:114185571-115584059	rs1270884	1	rs10774740	12	114666202	T	G	0.3844	SNP	rs10774740	rs10774740	1	0.9	0.7441	3807.72	0.7441	1	0.928579	1.626e-19	0.999998	0.02915	intergenic	RP11-100F15.2,RP11-139B1.1	dist=114908;dist=10573			Quies	Low	Quies	Heterochromatin	Heterochromatin	0	0	0	0	0	0	0	0	0	0	0	0	0	0	0	0	0	0
chr12:114185571-115584059	rs1270884	1	rs10774741	12	114666585	A	G	0.3808	SNP	rs71455151	rs10774740	0.986207	0.9	0.7441	3807.72	0.7441	1	0.930159	1.249e-18	0.999998	0.0217	intergenic	RP11-100F15.2,RP11-139B1.1	dist=115291;dist=10190			Quies	Low	Quies	Heterochromatin	Heterochromatin	0	0	0	0	0	0	0	0	0	0	0	0	0	0	0	0	0	0
chr12:114185571-115584059	rs1270884	1	rs10850291	12	114655185	T	C	0.6085	SNP	rs10850291	12:114664513:A:T	0.980354	0.9	0.0324	43.8327	0.0316227	1	0.933047	1.159e-17	0.999985	0.1232	intergenic	RP11-100F15.2,RP11-139B1.1	dist=103891;dist=21590			Quies	Low	Quies	Heterochromatin	Heterochromatin	0	0	0	0	0	0	0	0	0	0	0	0	0	0	0	0	0	0
chr12:114185571-115584059	rs1270884	1	rs1270884	12	114685571	A	G	0.4825	SNP	rs1270884	rs1270884	1	0.9	0.1948	316.719	0.1948	1	1.07219	1.221e-18	0.999998	0.02547	intergenic	RP11-139B1.1,TBX5	dist=5996;dist=106165			Quies	DnaseU	Quies	Heterochromatin	Heterochromatin	0	0	0	0	0	0	0	0	0	0	0	0	0	0	0	0	0	0
chr12:114185571-115584059	rs1270884	1	rs1465549	12	114657882	A	G	0.3935	SNP	rs1465549	12:114664513:A:T	0.996432	0.9	0.0324	43.8327	0.0316227	1	1.0709	2.594e-17	0.999857	0.08872	intergenic	RP11-100F15.2,RP11-139B1.1	dist=106588;dist=18893			Quies	Low	Quies	Heterochromatin	Heterochromatin	0	0	0	0	0	0	0	0	0	0	0	0	0	0	0	0	0	0
chr12:114185571-115584059	rs1270884	1	rs2555004	12	114686645	A	G	0.5074	SNP	rs2555004	rs1270884	0.965186	0.9	0.1948	316.719	0.1948	1	0.934541	1.1e-17	0.999998	0.01427	intergenic	RP11-139B1.1,TBX5	dist=7070;dist=105091			Quies	Low	Quies	Heterochromatin	Heterochromatin	0	0	0	0	0	0	0	0	0	0	0	0	0	0	0	0	0	0
chr12:114185571-115584059	rs1270884	1	rs2555013	12	114678318	T	C	0.4829	SNP	rs2555013	rs1270884	0.994603	0.9	0.1948	316.719	0.1948	1	1.07208	1.394e-18	0.999998	0.03675	ncRNA_intronic	RP11-139B1.1				Quies	Low	Quies	Heterochromatin	Heterochromatin	0	0	0	0	0	0	0	0	0	0	0	0	0	0	0	0	0	0
chr12:47919618-48919618	rs80130819	1	12:48365265:G:T	12	48365265	T	G	0.9061	SNP	rs4760607	12:48365265:G:T	1	0.6	0.0593	11.7931	0.0593	1	1.08101	4.13e-08	0.950852	0.6801	intergenic	TMEM106C,COL2A1	dist=2604;dist=1483			Low	ReprW	Low	Heterochromatin	Heterochromatin	0	0	0	0	0	0	0	0	0	0	0	0	0	0	0	0	0	0
chr12:47919618-48919618	rs80130819	1	12:48430989:C:T	12	48430989	T	C	0.0431	SNP	rs78899766	12:48430989:C:T	1	0.6	0.017	3.23436	0.0184726	1	0.898166	2.96e-07	0.958768	NA	intergenic	RP1-228P16.4,SENP1	dist=11737;dist=5692			Low	EnhF	Repr	Heterochromatin	Heterochromatin	0	0	0	0	0	0	0	0	0	0	0	0	0	0	0	0	0	0
chr12:47919618-48919618	rs80130819	1	12:48458445:G:A	12	48458445	A	G	0.0432	SNP	rs117669304	12:48430989:C:T	1	0.6	0.017	3.23436	0.0184726	1	0.900234	4.897e-07	0.963762	NA	intronic	SENP1				Elon	Elon	Elon	Heterochromatin	Heterochromatin	0	0	0	0	0	0	0	0	0	0	0	0	0	0	0	0	0	0
chr12:47919618-48919618	rs80130819	1	12:48496489:A:G	12	48496489	A	G	0.9562	SNP	rs74521172	12:48430989:C:T	0.99793	0.6	0.017	3.23436	0.0184726	1	1.10672	9.274e-07	0.978798	NA	intronic	SENP1				TssF	Low	Low	Heterochromatin	Heterochromatin	0	0	0	0	0	0	0	0	0	0	0	0	0	0	0	0	0	0
chr12:47919618-48919618	rs80130819	1	12:48572982:G:T	12	48572982	T	G	0.0416	SNP	rs75920486	12:48430989:C:T	0.987056	0.6	0.017	3.23436	0.0184726	1	0.899155	6.334e-07	0.954552	NA	intronic	ASB8				ReprW	ReprW	Repr	Heterochromatin	Heterochromatin	0	0	0	0	0	0	0	0	0	0	0	0	0	0	0	0	0	0
chr12:47919618-48919618	rs80130819	1	12:48622724:G:A	12	48622724	A	G	0.9104	SNP	rs6580663	12:48365265:G:T	0.74185	0.6	0.0593	11.7931	0.0593	1	1.08828	3.468e-09	0.991083	0.549	intergenic	OR10AD1,RP11-370I10.2	dist=25554;dist=2157			Quies	Low	ReprW	Heterochromatin	Heterochromatin	0	0	0	0	0	0	0	0	0	0	0	0	0	0	0	0	0	0
chr12:47919618-48919618	rs80130819	1	12:48651660:A:AT	12	48651660	A	AT	0.0946	INS	rs61327895	12:48365265:G:T	0.724696	0.6	0.0593	11.7931	0.0593	1	0.924687	2.555e-08	0.959633	0.1254	ncRNA_intronic	RP11-370I10.2				Quies	Quies	ReprW	Heterochromatin	Heterochromatin	0	0	0	0	0	0	0	0	0	0	0	0	0	0	0	0	0	0
chr12:47919618-48919618	rs80130819	1	12:48672654:C:G	12	48672654	C	G	0.9109	SNP	rs34913635	12:48365265:G:T	0.739291	0.6	0.0593	11.7931	0.0593	1	1.09002	2.092e-09	0.991488	0.2565	ncRNA_intronic	RP11-370I10.2				Quies	Repr	ReprW	Heterochromatin	Heterochromatin	0	0	0	0	0	0	0	0	0	0	0	0	0	0	0	0	0	0
chr12:47919618-48919618	rs80130819	1	12:48699144:C:G	12	48699144	C	G	0.9587	SNP	rs75835437	12:48430989:C:T	0.973128	0.6	0.017	3.23436	0.0184726	1	1.11472	3.788e-07	0.967191	NA	intergenic	RP11-370I10.2,H1FNT	dist=21151;dist=23619			Quies	Quies	Quies	Heterochromatin	Heterochromatin	0	0	0	0	0	0	0	0	0	0	0	0	0	0	0	0	0	0
chr12:47919618-48919618	rs80130819	1	12:48719172:T:C	12	48719172	T	C	0.0894	SNP	rs2450995	12:48365265:G:T	0.735079	0.6	0.0593	11.7931	0.0593	1	0.916952	1.878e-09	0.982639	0.9847	intergenic	RP11-370I10.2,H1FNT	dist=41179;dist=3591			Quies	Quies	ReprW	Promoter	Heterochromatin	0	0	0	0	0	0	0	0	0	0	0	0	0	0	0	0	0	0
chr12:47919618-48919618	rs80130819	1	12:48741663:C:T	12	48741663	T	C	0.0422	SNP	rs118052620	12:48430989:C:T	0.960656	0.6	0.017	3.23436	0.0184726	1	0.89467	1.735e-07	0.955927	NA	intronic	ZNF641				ElonW	ReprW	Elon	Heterochromatin	Heterochromatin	0	0	0	0	0	0	0	0	0	0	0	0	0	0	0	0	0	0
chr12:47919618-48919618	rs80130819	1	chr12_48390080_C_T	12	48390080	T	C	0.0942	SNP	rs1793959	12:48365265:G:T	0.873476	0.6	0.0593	11.7931	0.0593	1	0.920259	3.378e-09	0.999998	0.3189	intronic	COL2A1				Repr	Repr	Repr	Heterochromatin	Heterochromatin	0	0	1	0	0	1	1	0	0	1	0	0	0	0	1	0	0	0
chr12:47919618-48919618	rs80130819	1	chr12_48404636_C_T	12	48404636	T	C	0.9042	SNP	rs9651980	12:48365265:G:T	0.840953	0.6	0.0593	11.7931	0.0593	1	1.09079	4.344e-10	0.999992	0.3202	ncRNA_intronic	RP1-228P16.3				ReprW	Repr	Repr	Heterochromatin	Heterochromatin	0	0	0	0	0	0	0	0	0	0	0	0	0	0	0	0	0	0
chr12:47919618-48919618	rs80130819	1	chr12_48412550_C_T	12	48412550	T	C	0.0966	SNP	rs78239819	12:48365265:G:T	0.816408	0.6	0.0593	11.7931	0.0593	1	0.91842	7.849e-10	1	0.2025	ncRNA_intronic	RP1-228P16.4				Repr	Repr	Repr	Heterochromatin	Heterochromatin	0	0	0	0	0	0	0	0	0	0	0	0	0	0	0	0	0	0
chr12:47919618-48919618	rs80130819	1	chr12_48419618_A_C	12	48419618	A	C	0.9084	SNP	rs80130819	12:48365265:G:T	0.77775	0.6	0.0593	11.7931	0.0593	1	1.10043	1.891e-11	1	0.1645	upstream;downstream	RP1-228P16.5;RP1-228P16.4				ReprW	Repr	ReprW	Heterochromatin	Heterochromatin	0	0	0	0	1	0	0	0	0	0	0	0	0	0	1	1	0	0
chr12:47919618-48919618	rs80130819	1	chr12_48421034_A_G	12	48421034	A	G	0.9084	SNP	rs17122571	12:48365265:G:T	0.775311	0.6	0.0593	11.7931	0.0593	1	1.09834	4.103e-11	0.999998	0.624	intergenic	RP1-228P16.4,SENP1	dist=1782;dist=15647			ReprW	ReprD	Repr	Heterochromatin	Heterochromatin	0	0	0	0	0	0	0	0	0	0	0	0	0	0	0	0	0	0
chr12:47919618-48919618	rs80130819	1	chr12_48477577_C_T	12	48477577	T	C	0.0911	SNP	rs11613879	12:48365265:G:T	0.759326	0.6	0.0593	11.7931	0.0593	1	0.915303	5.189e-10	0.999955	0.2207	intronic	SENP1				Elon	ElonW	ElonW	Heterochromatin	Heterochromatin	0	0	0	0	0	0	0	0	0	0	0	0	0	0	0	0	0	0
chr12:47919618-48919618	rs80130819	1	chr12_48538615_A_G	12	48538615	A	G	0.91	SNP	rs41291969	12:48365265:G:T	0.746814	0.6	0.0593	11.7931	0.0593	1	1.08992	1.834e-09	0.999967	0.1898	intronic	PFKM				Gen3'	Gen5'	Elon	Heterochromatin	Heterochromatin	0	0	0	0	0	0	0	0	0	0	0	0	0	0	0	0	0	0
chr12:47919618-48919618	rs80130819	1	chr12_48628757_A_T	12	48628757	A	T	0.9077	SNP	rs7966139	12:48365265:G:T	0.709004	0.6	0.0593	11.7931	0.0593	1	1.0847	7.796e-09	1	0.2572	ncRNA_intronic	RP11-370I10.2				Quies	Pol2	ReprW	Heterochromatin	Heterochromatin	0	0	0	0	0	0	0	0	0	0	0	0	0	0	0	0	0	0
chr12:47919618-48919618	rs80130819	1	chr12_48675783_A_G	12	48675783	A	G	0.9087	SNP	rs2087343	12:48365265:G:T	0.715283	0.6	0.0593	11.7931	0.0593	1	1.08752	3.048e-09	0.999998	0.1624	ncRNA_intronic	RP11-370I10.2				Quies	Repr	Repr	Heterochromatin	Heterochromatin	0	1	1	1	1	0	0	0	1	0	0	0	1	0	1	1	0	0
chr12:47919618-48919618	rs80130819	1	chr12_48702707_C_T	12	48702707	T	C	0.0434	SNP	rs117070916	12:48430989:C:T	0.966044	0.6	0.017	3.23436	0.0184726	1	0.902037	6.566e-07	0.999964	0.2571	intergenic	RP11-370I10.2,H1FNT	dist=24714;dist=20056			Quies	Quies	Repr	Heterochromatin	Heterochromatin	0	0	0	0	0	0	0	0	0	0	0	0	0	0	1	0	0	0
chr12:49176010-50176010	rs10875943	1	12:49672500:A:G	12	49672500	A	G	0.7569	SNP	rs201281950	12:49672500:A:G	1	0.9	0.0477	15.9791	0.0477	1	0.933047	7.455e-14	0.964084	0.0123	intergenic	TUBA1C,RP11-161H23.9	dist=5386;dist=13914			Low	Low	ReprW	Heterochromatin	Transcribed	0	0	0	0	0	0	0	0	0	0	0	0	0	0	0	0	0	0
chr12:49176010-50176010	rs10875943	1	12:49672619:C:A	12	49672619	A	C	0.2577	SNP	rs76907016	12:49672500:A:G	0.907332	0.9	0.0477	15.9791	0.0477	1	1.06983	8.25e-14	0.98637	0.000149	intergenic	TUBA1C,RP11-161H23.9	dist=5505;dist=13795			ReprW	Low	ReprW	Heterochromatin	Transcribed	0	0	0	0	0	0	0	0	0	0	0	0	0	0	0	0	0	0
chr12:49176010-50176010	rs10875943	1	rs10875943	12	49676010	T	C	0.7128	SNP	rs10875943	rs10875943	1	0.9	0.7304	864.237	0.7304	1	0.933513	2.348e-15	0.999923	0.04202	intergenic	TUBA1C,RP11-161H23.9	dist=8896;dist=10404			Repr	DnaseD	ReprW	Heterochromatin	Transcribed	0	0	0	0	0	0	0	0	0	0	0	0	0	0	0	0	0	0
chr12:49176010-50176010	rs10875943	1	rs11168936	12	49645240	T	C	0.6416	SNP	rs11168936	rs11168936	1	0.9	0.1976	78.5629	0.1976	1	0.93885	1.449e-14	0.999976	0.7987	ncRNA_intronic	RP11-977B10.2				Low	Low	Low	Heterochromatin	Heterochromatin	0	0	0	0	0	0	0	0	0	0	0	0	0	0	0	0	0	0
chr12:49176010-50176010	rs10875943	1	rs11168962	12	49672739	A	T	0.7431	SNP	rs11168962	12:49672500:A:G	0.906615	0.9	0.0477	15.9791	0.0477	1	0.934074	4.333e-14	0.999961	6.144e-05	intergenic	TUBA1C,RP11-161H23.9	dist=5625;dist=13675			ReprW	Low	ReprW	Heterochromatin	Transcribed	0	0	0	1	1	1	1	0	0	0	0	0	0	0	1	0	0	0
chr12:49176010-50176010	rs10875943	1	rs11168963	12	49673158	A	G	0.7172	SNP	rs11168963	rs10875943	0.942129	0.9	0.7304	864.237	0.7304	1	0.936131	4.798e-14	0.999998	0.0001693	intergenic	TUBA1C,RP11-161H23.9	dist=6044;dist=13256			ReprW	Low	ReprW	Heterochromatin	Transcribed	0	0	0	0	0	0	0	0	0	0	0	0	0	0	0	0	0	0
chr12:49176010-50176010	rs10875943	1	rs56222401	12	49672714	A	G	0.7429	SNP	rs56222401	12:49672500:A:G	0.906649	0.9	0.0477	15.9791	0.0477	1	0.933513	2.52e-14	0.999995	5.243e-05	intergenic	TUBA1C,RP11-161H23.9	dist=5600;dist=13700			ReprW	Low	ReprW	Heterochromatin	Transcribed	0	0	0	1	1	0	1	0	0	0	0	0	0	0	1	0	0	0
chr12:52773904-53816821	rs902774	1	12:53268073:G:T	12	53268073	T	G	0.1263	SNP	rs147181250	12:53268073:G:T	1	0.9	0.9996	1.84278e+06	0.9996	1	1.16369	6.948e-39	0.993254	0.1582	intergenic	KRT78,KRT8	dist=25197;dist=22904			PromP	PromP	Enh	Enhancer	Enhancer	1	0	0	0	0	0	1	0	0	0	0	0	0	0	0	0	0	0
chr12:52773904-53816821	rs902774	1	12:53270795:A:G	12	53270795	A	G	0.8735	SNP	rs4919737	12:53268073:G:T	0.99978	0.9	0.9996	1.84278e+06	0.9996	1	0.859762	1.026e-38	0.993972	0.1477	intergenic	KRT78,KRT8	dist=27919;dist=20182			Low	DnaseD	Low	Enhancer	Enhancer	0	0	0	0	0	0	0	0	0	0	0	0	0	0	0	0	0	0
chr12:52773904-53816821	rs902774	1	12:53275037:A:C	12	53275037	A	C	0.874	SNP	rs11836041	12:53268073:G:T	0.996691	0.9	0.9996	1.84278e+06	0.9996	1	0.859848	1.423e-38	0.994592	0.9107	intergenic	KRT78,KRT8	dist=32161;dist=15940			ReprW	Repr	Low	Transcribed	Heterochromatin	0	0	0	0	0	0	0	0	0	0	0	0	0	0	0	0	0	0
chr12:52773904-53816821	rs902774	1	12:53275049:T:G	12	53275049	T	G	0.874	SNP	rs7133156	12:53268073:G:T	0.996691	0.9	0.9996	1.84278e+06	0.9996	1	0.859848	1.423e-38	0.994609	0.9116	intergenic	KRT78,KRT8	dist=32173;dist=15928			ReprW	Repr	Low	Transcribed	Heterochromatin	0	0	0	0	0	0	0	0	0	0	0	0	0	0	0	0	0	0
chr12:52773904-53816821	rs902774	1	12:53279623:A:G	12	53279623	A	G	0.8732	SNP	rs4919763	12:53268073:G:T	0.99669	0.9	0.9996	1.84278e+06	0.9996	1	0.861483	3.609e-38	0.994138	0.05268	intergenic	KRT78,KRT8	dist=36747;dist=11354			Quies	Low	Quies	Enhancer	Transcribed	0	0	0	0	0	0	0	0	0	0	0	0	0	0	0	0	0	0
chr12:52773904-53816821	rs902774	1	12:53282461:ACCAACCACGC:A	12	53282461	A	ACCAACCACGC	0.126	DEL	rs151235305	12:53268073:G:T	0.996251	0.9	0.9996	1.84278e+06	0.9996	1	1.16323	1.287e-38	0.995493	0.05546	intergenic	KRT78,KRT8	dist=39586;dist=8506			Quies	Low	Quies	Transcribed	Transcribed	0	0	0	0	0	0	0	0	0	0	0	0	0	0	0	0	0	0
chr12:52773904-53816821	rs902774	1	12:53283641:A:G	12	53283641	A	G	0.874	SNP	rs73108466	12:53268073:G:T	0.996251	0.9	0.9996	1.84278e+06	0.9996	1	0.859762	1.408e-38	0.994892	0.05537	intergenic	KRT78,KRT8	dist=40765;dist=7336			Quies	Low	Quies	Transcribed	Transcribed	0	0	0	0	0	0	0	0	0	0	0	0	0	0	0	0	0	0
chr12:52773904-53816821	rs902774	1	12:53284849:A:G	12	53284849	A	G	0.8739	SNP	rs73108469	12:53268073:G:T	0.995146	0.9	0.9996	1.84278e+06	0.9996	1	0.859504	9.229e-39	0.992568	0.01414	intergenic	KRT78,KRT8	dist=41973;dist=6128			Quies	Low	Quies	Transcribed	Transcribed	0	0	0	0	0	0	0	0	0	0	0	0	0	0	0	0	0	0
chr12:52773904-53816821	rs902774	1	12:53287835:T:A	12	53287835	A	T	0.1271	SNP	rs73110432	12:53268073:G:T	0.990306	0.9	0.9996	1.84278e+06	0.9996	1	1.16009	1.492e-37	0.988947	0.7595	intergenic	KRT78,KRT8	dist=44959;dist=3142			Quies	Low	Quies	Transcribed	Transcribed	0	0	0	0	0	0	0	0	0	0	0	0	0	0	0	0	0	0
chr12:52773904-53816821	rs902774	1	12:53294747:C:T	12	53294747	T	C	0.1259	SNP	rs56095813	12:53268073:G:T	0.994895	0.9	0.9996	1.84278e+06	0.9996	1	1.163	1.663e-38	0.991578	0.05435	intronic	KRT8				ReprW	Gen3'	ElonW	Promoter	Enhancer	0	0	0	0	0	0	0	0	0	0	0	0	0	0	0	0	0	0
chr12:52773904-53816821	rs902774	1	12:53298775:A:T	12	53298775	A	T	0.8728	SNP	rs137898974	12:53268073:G:T	0.981508	0.9	0.9996	1.84278e+06	0.9996	1	0.857615	4.358e-40	0.986687	0.07345	exonic	KRT8		synonymous SNV	KRT8:ENST00000546542.1:exon2:c.T225A:p.P75P,KRT8:ENST00000552150.1:exon2:c.T75A:p.P25P,KRT8:ENST00000548998.1:exon3:c.T111A:p.P37P	EnhWF	Tss	FaireW	Promoter	Promoter	1	0	0	0	0	1	1	0	0	0	0	0	0	0	0	0	0	0
chr12:52773904-53816821	rs902774	1	12:53301019:C:T	12	53301019	T	C	0.1277	SNP	rs55958994	12:53268073:G:T	0.974626	0.9	0.9996	1.84278e+06	0.9996	1	1.16941	9.335e-42	0.988131	7.325e-09	intronic	KRT8				Low	EnhW	EnhW	Promoter	Enhancer	1	0	0	0	0	1	1	0	0	0	0	0	1	1	1	0	0	1
chr12:52773904-53816821	rs902774	1	12:53308932:C:A	12	53308932	A	C	0.1277	SNP	rs113925811	12:53268073:G:T	0.961586	0.9	0.9996	1.84278e+06	0.9996	1	1.17093	1.84e-42	0.992555	2.974e-09	intronic	KRT8				ReprW	Low	Low	Promoter	Heterochromatin	0	0	0	0	0	0	0	0	0	0	0	0	0	0	0	0	0	0
chr12:52773904-53816821	rs902774	1	12:53316821:G:A	12	53316821	A	G	0.1276	SNP	rs73110471	12:53268073:G:T	0.960057	0.9	0.9996	1.84278e+06	0.9996	1	1.17081	3.43e-42	0.985698	0.0001336	intronic	KRT8				Quies	Low	Low	Enhancer	Heterochromatin	0	0	0	0	0	0	0	0	0	0	0	0	0	0	0	0	0	0
chr12:52773904-53816821	rs902774	1	12:53323144:T:C	12	53323144	T	C	0.8718	SNP	rs113094235	12:53268073:G:T	0.962828	0.9	0.9996	1.84278e+06	0.9996	1	0.856158	4.111e-40	0.954986	0.1041	intronic	KRT8				Quies	Low	EnhWF	Enhancer	Heterochromatin	0	0	0	0	0	0	0	0	0	0	0	0	0	0	0	0	0	0
chr12:52773904-53816821	rs902774	1	chr12_53266739_A_C	12	53266739	A	C	0.1291	SNP	rs73106451	12:53268073:G:T	0.970181	0.9	0.9996	1.84278e+06	0.9996	1	1.15998	5.916e-38	1	0.0189	intergenic	KRT78,KRT8	dist=23863;dist=24238			ReprW	DnaseD	Low	Enhancer	Enhancer	0	0	0	0	0	0	0	0	0	0	0	0	0	0	0	0	0	0
chr12:52773904-53816821	rs902774	1	chr12_53267309_C_G	12	53267309	C	G	0.1263	SNP	rs56207534	12:53268073:G:T	0.99978	0.9	0.9996	1.84278e+06	0.9996	1	1.16358	7.562e-39	1	0.04042	intergenic	KRT78,KRT8	dist=24433;dist=23668			ReprW	ReprD	EnhF	Enhancer	Enhancer	0	0	0	0	0	0	0	0	0	0	0	0	0	0	0	0	0	0
chr12:52773904-53816821	rs902774	1	chr12_53270971_A_G	12	53270971	A	G	0.128	SNP	rs4919740	12:53268073:G:T	0.981161	0.9	0.9996	1.84278e+06	0.9996	1	1.15951	1.436e-37	0.999914	0.7559	intergenic	KRT78,KRT8	dist=28095;dist=20006			Low	DnaseD	Low	Enhancer	Enhancer	0	0	0	0	0	0	0	0	0	0	0	0	0	0	0	0	0	0
chr12:52773904-53816821	rs902774	1	chr12_53271671_A_G	12	53271671	A	G	0.8737	SNP	rs73108429	12:53268073:G:T	0.99978	0.9	0.9996	1.84278e+06	0.9996	1	0.85959	8.421e-39	1	0.04929	intergenic	KRT78,KRT8	dist=28795;dist=19306			Low	CtcfO	Low	Transcribed	Enhancer	0	0	0	0	0	0	0	0	0	0	0	0	0	0	0	0	0	0
chr12:52773904-53816821	rs902774	1	chr12_53272015_C_T	12	53272015	T	C	0.8737	SNP	rs11831919	12:53268073:G:T	0.99956	0.9	0.9996	1.84278e+06	0.9996	1	0.859332	5.799e-39	1	0.85	intergenic	KRT78,KRT8	dist=29139;dist=18962			Low	CtcfO	Low	Enhancer	Enhancer	0	0	0	0	0	0	0	0	0	0	0	0	0	0	0	0	0	0
chr12:52773904-53816821	rs902774	1	chr12_53272964_A_G	12	53272964	A	G	0.1263	SNP	rs4919742	12:53268073:G:T	0.998679	0.9	0.9996	1.84278e+06	0.9996	1	1.16358	6.892e-39	0.999941	0.05084	intergenic	KRT78,KRT8	dist=30088;dist=18013			Low	ReprD	Low	Enhancer	Enhancer	0	0	0	0	0	0	1	0	0	0	0	0	0	0	0	0	0	0
chr12:52773904-53816821	rs902774	1	chr12_53276932_A_G	12	53276932	A	G	0.8731	SNP	rs79377635	12:53268073:G:T	0.990737	0.9	0.9996	1.84278e+06	0.9996	1	0.86269	1.725e-37	0.998731	0.9384	intergenic	KRT78,KRT8	dist=34056;dist=14045			ReprW	ReprW	Low	Transcribed	Heterochromatin	0	0	0	0	0	0	0	0	0	0	0	0	0	0	0	0	0	0
chr12:52773904-53816821	rs902774	1	chr12_53282274_G_T	12	53282274	T	G	0.126	SNP	rs55914512	12:53268073:G:T	0.996039	0.9	0.9996	1.84278e+06	0.9996	1	1.16311	1.327e-38	0.999997	0.05573	intergenic	KRT78,KRT8	dist=39398;dist=8703			Quies	Low	Quies	Transcribed	Transcribed	0	0	0	0	0	0	0	0	0	0	0	0	0	0	0	0	0	0
chr12:52773904-53816821	rs902774	1	chr12_53284360_A_G	12	53284360	A	G	0.126	SNP	rs55999178	12:53268073:G:T	0.995599	0.9	0.9996	1.84278e+06	0.9996	1	1.16323	1.208e-38	0.999996	0.05525	intergenic	KRT78,KRT8	dist=41484;dist=6617			Quies	Low	Quies	Transcribed	Transcribed	0	0	0	0	0	0	0	0	0	0	0	0	0	0	0	0	0	0
chr12:52773904-53816821	rs902774	1	chr12_53289648_C_T	12	53289648	A	G	0.874	SNP	rs4919707	12:53268073:G:T	0.994939	0.9	0.9996	1.84278e+06	0.9996	1	0.859762	1.373e-38	0.999998	0.05441	intergenic	KRT78,KRT8	dist=46772;dist=1329			Quies	Pol2	Quies	Enhancer	Enhancer	0	0	0	0	0	0	0	0	0	0	0	0	0	0	0	0	0	0
chr12:52773904-53816821	rs902774	1	chr12_53309584_C_T	12	53309584	A	G	0.1278	SNP	rs4919743	12:53268073:G:T	0.952445	0.9	0.9996	1.84278e+06	0.9996	1	1.17058	2.581e-42	0.999996	3.946e-09	intronic	KRT8				ReprW	Low	Low	Enhancer	Heterochromatin	0	0	0	1	1	1	0	0	1	1	0	0	0	0	1	1	1	0
chr12:52773904-53816821	rs902774	1	chr12_53312612_C_T	12	53312612	T	C	0.1277	SNP	rs73110464	12:53268073:G:T	0.951379	0.9	0.9996	1.84278e+06	0.9996	1	1.17152	1.113e-42	0.999997	8.162e-09	intronic	KRT8				Repr	Low	Low	Transcribed	Enhancer	0	0	0	0	0	0	0	0	0	0	0	0	0	0	0	0	0	0
chr12:52773904-53816821	rs902774	1	rs17120257	12	53303331	T	C	0.8724	SNP	rs17120257	12:53268073:G:T	0.956441	0.9	0.9996	1.84278e+06	0.9996	1	0.85573	2.147e-41	0.999998	7.787e-05	intronic	KRT8				Low	EnhW	Low	Enhancer	Heterochromatin	0	0	0	0	0	0	0	0	0	0	0	0	0	0	0	0	0	0
chr13:73228139-74468916	rs9600079	1	chr13_73713447_A_G	13	73713447	A	G	0.8107	SNP	rs7327286	chr13_73713447_A_G	1	0.9	0.1808	195.984	0.109198	1	0.932021	1.926e-11	0.999988	0.0001526	intergenic	AL354720.1,RNU4-10P	dist=14500;dist=52218			Quies	Low	Quies	Promoter	Enhancer	0	0	1	0	0	0	0	0	0	0	0	0	0	0	1	1	0	0
chr13:73228139-74468916	rs9600079	1	chr13_73716317_G_T	13	73716317	T	G	0.1896	SNP	rs1108921	chr13_73713447_A_G	0.994991	0.9	0.1808	195.984	0.109198	1	1.07347	1.336e-11	0.999999	0.0001647	intergenic	AL354720.1,RNU4-10P	dist=17370;dist=49348			Quies	Low	DnaseD	Enhancer	Heterochromatin	0	0	0	0	0	0	0	0	0	0	0	0	0	0	0	0	0	0
chr13:73228139-74468916	rs9600079	1	chr13_73716626_A_G	13	73716626	A	G	0.8082	SNP	rs4242949	chr13_73713447_A_G	0.985711	0.9	0.1808	195.984	0.109198	1	0.931648	1.236e-11	0.99999	0.0434	intergenic	AL354720.1,RNU4-10P	dist=17679;dist=49039			Quies	Low	Quies	Transcribed	Heterochromatin	0	0	0	0	0	0	0	0	0	0	0	0	0	0	0	0	0	0
chr13:73228139-74468916	rs9600079	1	chr13_73743899_A_C	13	73743899	A	C	0.1903	SNP	rs9600082	chr13_73743899_A_C	1	0.9	0.0514	48.1164	0.049398	1	1.07026	8.182e-11	0.999996	0.7006	intergenic	AL354720.1,RNU4-10P	dist=44952;dist=21766			Quies	EnhWF	Low	Enhancer	Enhancer	0	0	0	0	0	0	0	0	0	0	0	0	0	0	0	0	0	0
chr13:73228139-74468916	rs9600079	1	chr13_73995877_C_G	13	73995877	C	G	0.0877	SNP	rs7336001	chr13_73995877_C_G	1	0.9	0.2967	374.934	0.140904	1	0.900234	1.988e-11	0.999812	0.8682	ncRNA_intronic	LINC00393				Quies	DnaseU	Quies	Enhancer	Enhancer	1	1	1	1	1	0	0	0	0	0	0	0	0	0	0	0	1	0
chr13:73228139-74468916	rs9600079	1	chr13_74084684_A_G	13	74084684	A	G	0.0703	SNP	rs61957204	chr13_74084684_A_G	1	0.9	0.1703	182.29	0.1703	1	0.889674	3.286e-11	0.999669	0.9186	ncRNA_intronic	LINC00393				Quies	Quies	Quies	Heterochromatin	Heterochromatin	0	0	0	0	0	0	0	0	0	0	0	0	0	0	0	0	0	0
chr13:73228139-74468916	rs9600079	1	rs3929754:73717099:A:G	13	73717099	A	G	0.1861	SNP	rs3929754	chr13_73713447_A_G	0.97935	0.9	0.1808	195.984	0.109198	1	1.07498	7.117e-12	0.992716	0.000305	intergenic	AL354720.1,RNU4-10P	dist=18152;dist=48566			Quies	Low	Quies	Transcribed	Heterochromatin	0	0	0	0	0	0	0	0	0	0	0	0	0	0	0	0	0	0
chr13:73228139-74468916	rs9600079	1	rs67581291:73718257:CT:C	13	73718257	CT	C	0.1939	DEL	rs67581291	chr13_73713447_A_G	0.944371	0.9	0.1808	195.984	0.109198	1	1.07229	3.565e-11	0.955068	0.00158	intergenic	AL354720.1,RNU4-10P	dist=19311;dist=47407			Quies	Low	Quies	Transcribed	Heterochromatin	0	0	0	0	0	0	0	0	0	0	0	0	0	0	0	0	0	0
chr13:73228139-74468916	rs9600079	1	rs7489384:73716824:A:G	13	73716824	A	G	0.1917	SNP	rs7489384	chr13_73713447_A_G	0.98713	0.9	0.1808	195.984	0.109198	1	1.07326	1.259e-11	0.997508	0.04662	intergenic	AL354720.1,RNU4-10P	dist=17877;dist=48841			Quies	Low	Quies	Transcribed	Heterochromatin	0	0	0	0	0	0	0	0	0	0	0	0	0	0	0	0	0	0
chr13:73228139-74468916	rs9600079	1	rs7489409:73716861:C:T	13	73716861	T	C	0.8137	SNP	rs7489409	chr13_73713447_A_G	0.979699	0.9	0.1808	195.984	0.109198	1	0.930438	8.326e-12	0.993303	0.0002641	intergenic	AL354720.1,RNU4-10P	dist=17914;dist=48804			Quies	Low	Quies	Transcribed	Heterochromatin	0	0	0	0	0	0	0	0	0	0	0	0	0	0	0	0	0	0
chr13:73228139-74468916	rs9600079	1	rs7996468:73714290:C:T	13	73714290	T	C	0.7756	SNP	rs7996468	rs7996468:73714290:C:T	1	0.9	0.3441	465.865	0.3441	1	0.933793	4.369e-12	0.992312	0.01052	intergenic	AL354720.1,RNU4-10P	dist=15343;dist=51375			Quies	Low	Quies	Promoter	Transcribed	0	0	0	0	0	0	0	0	0	0	0	0	0	0	0	0	0	0
chr13:73228139-74468916	rs9600079	1	rs943559:73715341:G:C	13	73715341	C	G	0.8102	SNP	rs943559	chr13_73713447_A_G	0.996762	0.9	0.1808	195.984	0.109198	1	0.931928	1.784e-11	0.996824	0.0001977	intergenic	AL354720.1,RNU4-10P	dist=16394;dist=50324			Quies	Low	Quies	Enhancer	Transcribed	0	0	0	0	0	0	0	0	0	0	0	0	0	0	0	0	0	0
chr13:73228139-74468916	rs9600079	1	rs9543236	13	73719777	T	C	0.1877	SNP	rs9543236	chr13_73713447_A_G	0.953178	0.9	0.1808	195.984	0.109198	1	1.07498	6.404e-12	0.999984	0.04798	intergenic	AL354720.1,RNU4-10P	dist=20830;dist=45888			Quies	Low	Quies	Transcribed	Heterochromatin	0	0	0	0	0	0	0	0	0	0	0	0	0	0	0	0	0	0
chr13:73228139-74468916	rs9600079	1	rs9600083:73744669:G:A	13	73744669	A	G	0.1904	SNP	rs9600083	chr13_73743899_A_C	0.999676	0.9	0.0514	48.1164	0.049398	1	1.07079	6.371e-11	0.9934	0.6995	intergenic	AL354720.1,RNU4-10P	dist=45722;dist=20996			Quies	Low	Low	Promoter	Enhancer	0	0	0	0	0	0	0	0	0	0	0	0	0	0	0	0	0	0
chr14:52872330-53889699	rs8008270	1	14:53409931:G:A	14	53409931	A	G	0.1326	SNP	rs566645858	14:53409931:G:A	1	0.9	0.5439	488.926	0.53404	1	0.904295	2.668e-17	0.990909	0.3584	intronic	FERMT2				Quies	Low	Low	Heterochromatin	Heterochromatin	0	0	0	0	0	0	0	0	0	0	0	0	0	0	1	0	0	0
chr14:52872330-53889699	rs8008270	1	rs142812462:53423360:A:AT	14	53423360	A	AT	0.862	INS	rs142812462	rs142812462:53423360:A:AT	1	0.9	0.4175	293.921	0.4175	1	1.1044	4.809e-17	0.97815	0.3514	intergenic	FERMT2,RP11-368P15.3	dist=4207;dist=80113			Low	Low	Low	Heterochromatin	Heterochromatin	0	0	0	0	0	0	0	0	0	0	0	0	0	0	0	0	0	0
chr14:52872330-53889699	rs8008270	1	rs17125955	14	53406442	T	C	0.8662	SNP	rs17125955	14:53409931:G:A	0.989479	0.9	0.5439	488.926	0.53404	1	1.1044	4.798e-17	0.999992	0.1487	intronic	FERMT2				Quies	Low	Low	Heterochromatin	Heterochromatin	0	0	0	0	0	0	0	0	0	0	0	0	0	0	0	0	0	0
chr14:52872330-53889699	rs8008270	1	rs60083376	14	53424661	A	G	0.8574	SNP	rs60083376	rs142812462:53423360:A:AT	0.966691	0.9	0.4175	293.921	0.4175	1	1.1044	1.868e-17	1	0.7588	intergenic	FERMT2,RP11-368P15.3	dist=5508;dist=78812			Low	Low	Low	Heterochromatin	Heterochromatin	0	0	0	0	0	0	0	0	0	0	0	0	0	0	0	0	0	0
chr14:52872330-53889699	rs8008270	1	rs62003542	14	53397783	T	C	0.1349	SNP	rs62003542	14:53409931:G:A	0.958959	0.9	0.5439	488.926	0.53404	1	0.905652	5.297e-17	1	0.1374	intronic	FERMT2				Quies	Low	H4K20	Heterochromatin	Heterochromatin	0	0	0	0	0	0	0	0	0	0	0	0	0	0	0	0	0	0
chr14:52872330-53889699	rs8008270	1	rs62003544:53409281:A:T	14	53409281	A	T	0.8678	SNP	rs62003544	14:53409931:G:A	0.997385	0.9	0.5439	488.926	0.53404	1	1.10639	2.115e-17	0.989391	0.9652	intronic	FERMT2				Quies	DnaseU	H4K20	Heterochromatin	Heterochromatin	0	0	0	0	0	0	0	0	0	0	0	0	0	0	0	0	0	0
chr14:52872330-53889699	rs8008270	1	rs62003548:53422847:C:T	14	53422847	T	C	0.1423	SNP	rs62003548	rs142812462:53423360:A:AT	0.9733	0.9	0.4175	293.921	0.4175	1	0.90529	1.982e-17	0.975203	0.8031	intergenic	FERMT2,RP11-368P15.3	dist=3694;dist=80626			Low	Low	Low	Heterochromatin	Heterochromatin	0	0	0	0	0	0	0	0	0	0	0	0	0	0	0	0	0	0
chr14:52872330-53889699	rs8008270	1	rs62003549:53423053:A:G	14	53423053	A	G	0.8619	SNP	rs62003549	rs142812462:53423360:A:AT	0.999765	0.9	0.4175	293.921	0.4175	1	1.10473	3.964e-17	0.976874	0.3178	intergenic	FERMT2,RP11-368P15.3	dist=3900;dist=80420			Low	Low	Low	Heterochromatin	Heterochromatin	0	0	0	0	0	0	0	0	0	0	0	0	0	0	0	0	0	0
chr14:52872330-53889699	rs8008270	1	rs62003550:53424058:G:C	14	53424058	C	G	0.1425	SNP	rs62003550	rs142812462:53423360:A:AT	0.969353	0.9	0.4175	293.921	0.4175	1	0.904295	8.657e-18	0.985425	0.5001	intergenic	FERMT2,RP11-368P15.3	dist=4905;dist=79415			Low	Low	Low	Heterochromatin	Heterochromatin	0	0	0	0	0	0	0	0	0	0	0	0	0	0	0	0	0	0
chr14:52872330-53889699	rs8008270	1	rs62003551:53424320:A:G	14	53424320	A	G	0.8575	SNP	rs62003551	rs142812462:53423360:A:AT	0.969353	0.9	0.4175	293.921	0.4175	1	1.10572	8.462e-18	0.989099	0.4991	intergenic	FERMT2,RP11-368P15.3	dist=5167;dist=79153			Low	Low	Low	Heterochromatin	Heterochromatin	0	0	0	0	0	0	0	0	0	0	0	0	0	0	0	0	0	0
chr14:52872330-53889699	rs8008270	1	rs7158115:53418339:G:C	14	53418339	C	G	0.1364	SNP	rs7158115	14:53409931:G:A	0.990485	0.9	0.5439	488.926	0.53404	1	0.903843	1.21e-17	0.976001	0.1434	intronic	FERMT2				PromP	Tss	Tss	CTCF+Enhancer	Promoter	1	0	0	0	0	1	1	0	0	0	0	1	0	0	0	0	0	0
chr14:52872330-53889699	rs8008270	1	rs8012109	14	53399337	T	C	0.1325	SNP	rs8012109	14:53409931:G:A	0.988706	0.9	0.5439	488.926	0.53404	1	0.905471	7.526e-17	0.999947	0.08634	intronic	FERMT2				Quies	H4K20	H4K20	Heterochromatin	Heterochromatin	0	0	0	0	0	0	0	0	0	0	0	0	0	0	0	0	0	0
chr14:68502988-69626744	rs7141529	1	rs10130683:68929363:T:C	14	68929363	T	C	0.6127	SNP	rs10130683	rs10130683:68929363:T:C	1	0.9	0.0046	3.79871	0.00525861	1	1.03925	2.254e-06	0.994842	0.1253	intronic	RAD51B				Low	Low	Low	Transcribed	Transcribed	0	0	0	0	0	0	0	0	0	0	0	0	0	0	0	0	0	0
chr14:68502988-69626744	rs7141529	1	rs10134446:68997635:G:A	14	68997635	A	G	0.5549	SNP	rs10134446	rs10134446:68997635:G:A	1	0.9	0.0032	2.63888	0.00437048	1	0.966668	2.149e-05	0.993176	0.832	intronic	RAD51B				Quies	Low	Low	Heterochromatin	Transcribed	0	0	0	0	0	0	0	0	0	0	0	0	0	0	0	0	0	0
chr14:68502988-69626744	rs7141529	1	rs10138140:68941989:T:C	14	68941989	T	C	0.6136	SNP	rs10138140	rs10130683:68929363:T:C	0.998075	0.9	0.0046	3.79871	0.00525861	1	1.04008	1.356e-06	0.991787	0.2531	intronic	RAD51B				Low	Low	Low	Transcribed	Enhancer	0	0	0	0	0	0	0	0	0	0	0	0	0	0	0	0	0	0
chr14:68502988-69626744	rs7141529	1	rs10149340:68942397:A:G	14	68942397	A	G	0.6136	SNP	rs10149340	rs10130683:68929363:T:C	0.998071	0.9	0.0046	3.79871	0.00525861	1	1.04008	1.395e-06	0.991503	0.2605	intronic	RAD51B				EnhWF	Low	Low	Transcribed	Enhancer	0	0	0	0	0	0	0	0	0	0	0	0	0	0	0	0	0	0
chr14:68502988-69626744	rs7141529	1	rs10149349:68942409:A:T	14	68942409	A	T	0.614	SNP	rs10149349	rs10130683:68929363:T:C	0.997851	0.9	0.0046	3.79871	0.00525861	1	1.03987	1.573e-06	0.987012	0.6593	intronic	RAD51B				EnhF	Low	EnhWF	Transcribed	Enhancer	0	0	0	0	0	0	0	0	0	0	0	0	0	0	0	0	0	0
chr14:68502988-69626744	rs7141529	1	rs10467820:68919016:A:T	14	68919016	A	T	0.6134	SNP	rs10467820	rs10130683:68929363:T:C	0.994028	0.9	0.0046	3.79871	0.00525861	1	1.04029	1.225e-06	0.994531	0.4369	intronic	RAD51B				Low	Low	Quies	Heterochromatin	Transcribed	0	0	0	0	0	0	0	0	0	0	0	0	0	0	0	0	0	0
chr14:68502988-69626744	rs7141529	1	rs10694427:69096896:T:TCAC	14	69096896	T	TCAC	0.2188	INS	rs397824137	rs10694427:69096896:T:TCAC	1	0.9	0.0027	2.22542	0.00363688	1	0.949804	1.53e-07	0.936553	0.9196	intronic	RAD51B				Low	DnaseD	Low	Enhancer	Heterochromatin	0	0	0	0	0	0	0	0	0	0	0	0	0	0	0	0	0	0
chr14:68502988-69626744	rs7141529	1	rs10873213:68888556:G:C	14	68888556	C	G	0.435	SNP	rs10873213	rs10873213:68888556:G:C	1	0.9	0.0039	3.21836	0.00438721	1	0.963965	4.679e-06	0.992462	0.134	intronic	RAD51B				Low	Low	Low	Heterochromatin	Heterochromatin	0	0	0	0	0	0	0	0	0	0	0	0	0	0	0	0	0	0
chr14:68502988-69626744	rs7141529	1	rs11158749:68997296:A:G	14	68997296	A	G	0.4448	SNP	rs11158749	rs10134446:68997635:G:A	0.999796	0.9	0.0032	2.63888	0.00437048	1	1.03438	2.235e-05	0.993275	0.6782	intronic	RAD51B				Quies	Low	Low	Heterochromatin	Transcribed	0	0	0	0	0	0	0	0	0	0	0	0	0	0	0	0	0	0
chr14:68502988-69626744	rs7141529	1	rs114015257:69026388:G:A	14	69026388	A	G	0.0357	SNP	rs114015257	rs114015257:69026388:G:A	1	0.9	0.0057	4.71414	0.0057	1	0.905471	5.78e-06	0.98236	0.8042	intronic	RAD51B				Low	Ctcf	Low	Heterochromatin	Transcribed	0	0	0	0	0	0	0	0	0	0	0	0	0	0	0	0	0	0
chr14:68502988-69626744	rs7141529	1	rs114221359:69020490:C:G	14	69020490	C	G	0.9641	SNP	rs114221359	rs114015257:69026388:G:A	1	0.9	0.0057	4.71414	0.0057	1	1.1034	6.824e-06	0.968776	0.9179	intronic	RAD51B				Low	Low	EnhWF	Heterochromatin	Transcribed	0	0	0	0	0	0	0	0	0	0	0	0	0	0	0	0	0	0
chr14:68502988-69626744	rs7141529	1	rs114826381:69034240:T:G	14	69034240	T	G	0.9641	SNP	rs114826381	rs114015257:69026388:G:A	0.98642	0.9	0.0057	4.71414	0.0057	1	1.1076	2.927e-06	0.97602	0.9569	intronic	RAD51B				Low	Low	Low	Transcribed	Transcribed	0	0	0	0	0	0	0	0	0	0	0	0	0	0	0	0	0	0
chr14:68502988-69626744	rs7141529	1	rs115034849:69035499:C:T	14	69035499	T	C	0.0359	SNP	rs115034849	rs114015257:69026388:G:A	0.985642	0.9	0.0057	4.71414	0.0057	1	0.901856	2.299e-06	0.975796	0.9675	intronic	RAD51B				Low	Low	EnhWF	Transcribed	Transcribed	0	0	0	0	0	0	0	0	0	0	0	0	0	0	0	0	0	0
chr14:68502988-69626744	rs7141529	1	rs116134813:69036429:G:A	14	69036429	A	G	0.0361	SNP	rs116134813	rs114015257:69026388:G:A	0.982513	0.9	0.0057	4.71414	0.0057	1	0.904385	4.079e-06	0.96666	0.8538	intronic	RAD51B				Low	EnhWF	Enh	Enhancer	Enhancer	0	0	0	0	0	0	0	0	0	0	0	0	0	0	0	0	0	0
chr14:68502988-69626744	rs7141529	1	rs116184130:69019162:G:A	14	69019162	A	G	0.0358	SNP	rs116184130	rs114015257:69026388:G:A	1	0.9	0.0057	4.71414	0.0057	1	0.905833	6.299e-06	0.970478	0.8545	intronic	RAD51B				Low	Low	EnhF	Heterochromatin	Enhancer	0	0	0	0	0	0	0	0	0	0	0	0	0	0	0	0	0	0
chr14:68502988-69626744	rs7141529	1	rs11844632	14	69026379	A	G	0.273	SNP	rs11844632	rs11844632	1	0.9	0.1672	165.043	0.1672	1	0.947337	1.368e-09	0.999921	0.3653	intronic	RAD51B				Low	Ctcf	Low	Heterochromatin	Transcribed	0	0	0	0	0	0	0	0	0	0	0	0	0	0	0	0	0	0
chr14:68502988-69626744	rs7141529	1	rs12100794:69037441:T:G	14	69037441	T	G	0.9638	SNP	rs12100794	rs114015257:69026388:G:A	0.979313	0.9	0.0057	4.71414	0.0057	1	1.1044	5.182e-06	0.963313	0.8818	intronic	RAD51B				Low	Low	EnhWF	Heterochromatin	Transcribed	0	0	0	0	0	0	0	0	0	0	0	0	0	0	0	0	0	0
chr14:68502988-69626744	rs7141529	1	rs12587232	14	69027866	A	G	0.4705	SNP	rs12587232	rs12587232	1	0.9	0.0968	88.13	0.100238	1	1.04196	2.151e-07	0.999976	0.8771	intronic	RAD51B				Low	Low	Low	Heterochromatin	Transcribed	0	0	0	0	0	0	0	0	0	0	0	0	0	0	0	0	0	0
chr14:68502988-69626744	rs7141529	1	rs12879200:69068110:T:C	14	69068110	T	C	0.6061	SNP	rs12879200	rs12879200:69068110:T:C	1	0.9	0.0957	87.0129	0.100074	1	1.05085	1.46e-09	0.997261	0.6064	intronic	RAD51B				Quies	Low	Low	Transcribed	Heterochromatin	0	0	0	0	0	0	0	0	0	0	0	0	0	0	0	0	0	0
chr14:68502988-69626744	rs7141529	1	rs12886864:68948118:G:A	14	68948118	A	G	0.3865	SNP	rs12886864	rs10130683:68929363:T:C	0.997605	0.9	0.0046	3.79871	0.00525861	1	0.960789	9.227e-07	0.983439	0.2896	intronic	RAD51B				Low	Low	Low	Transcribed	Transcribed	0	0	0	0	0	0	0	0	0	0	0	0	0	0	0	0	0	0
chr14:68502988-69626744	rs7141529	1	rs12887124:68996976:T:C	14	68996976	T	C	0.4442	SNP	rs12887124	rs10134446:68997635:G:A	0.999796	0.9	0.0032	2.63888	0.00437048	1	1.03427	2.385e-05	0.993802	0.6439	intronic	RAD51B				Quies	Low	Low	Heterochromatin	Transcribed	0	0	0	0	0	0	0	0	0	0	0	0	0	0	0	0	0	0
chr14:68502988-69626744	rs7141529	1	rs138305626:68942762:GAA:G	14	68942762	G	GAA	0.3885	DEL	rs138305626	rs10130683:68929363:T:C	0.998809	0.9	0.0046	3.79871	0.00525861	1	0.96127	1.327e-06	0.98377	0.4548	intronic	RAD51B				EnhF	Low	EnhWF	Transcribed	Enhancer	0	0	0	0	0	0	0	0	0	1	0	0	0	0	0	0	0	0
chr14:68502988-69626744	rs7141529	1	rs1468279	14	68925093	A	C	0.3878	SNP	rs1468279	rs10130683:68929363:T:C	0.998404	0.9	0.0046	3.79871	0.00525861	1	0.961751	1.652e-06	0.999974	0.1343	intronic	RAD51B				Low	Low	EnhF	Enhancer	Enhancer	0	0	0	0	0	0	0	0	0	0	0	0	0	0	0	0	0	0
chr14:68502988-69626744	rs7141529	1	rs151163559:68897716:C:T	14	68897716	T	C	0.4367	SNP	rs111873917	rs10873213:68888556:G:C	0.995046	0.9	0.0039	3.21836	0.00438721	1	0.963098	2.756e-06	0.991288	0.06879	intronic	RAD51B				Low	Low	Low	Heterochromatin	Heterochromatin	0	0	0	0	0	0	0	0	0	0	0	0	0	0	0	0	0	0
chr14:68502988-69626744	rs7141529	1	rs17105852:69030652:C:A	14	69030652	A	C	0.036	SNP	rs17105852	rs114015257:69026388:G:A	0.997713	0.9	0.0057	4.71414	0.0057	1	0.903843	3.625e-06	0.972726	0.6848	intronic	RAD51B				Low	Low	Low	Enhancer	Enhancer	0	0	0	1	1	0	0	0	0	0	0	0	0	0	0	0	0	0
chr14:68502988-69626744	rs7141529	1	rs17829021:69028881:C:T	14	69028881	T	C	0.0352	SNP	rs17829021	rs114015257:69026388:G:A	0.996032	0.9	0.0057	4.71414	0.0057	1	0.904566	5.763e-06	0.964426	0.1831	intronic	RAD51B				Low	Low	Low	Heterochromatin	Transcribed	0	0	0	0	0	0	0	0	0	0	0	0	0	0	0	0	0	0
chr14:68502988-69626744	rs7141529	1	rs1884810	14	69133570	T	C	0.7978	SNP	rs1884810	rs1884810	1	0.9	0.0178	14.9002	0.0188301	1	1.05855	1.147e-08	0.999941	0.04977	intronic	RAD51B				EnhWF	Quies	EnhWF	Heterochromatin	Heterochromatin	0	0	0	0	0	0	0	0	0	0	0	0	0	0	0	0	0	0
chr14:68502988-69626744	rs7141529	1	rs199792785:68886146:G:GA	14	68886146	G	GA	0.5619	INS	rs544873881	rs10873213:68888556:G:C	0.925592	0.9	0.0039	3.21836	0.00438721	1	1.035	2.355e-05	0.951011	0.2462	intronic	RAD51B				Enh	Low	Low	Heterochromatin	Enhancer	0	0	0	0	0	0	0	0	0	0	0	0	0	0	0	0	0	0
chr14:68502988-69626744	rs7141529	1	rs2040783:68947916:T:C	14	68947916	T	C	0.6136	SNP	rs2040783	rs10130683:68929363:T:C	0.997607	0.9	0.0046	3.79871	0.00525861	1	1.04081	9.635e-07	0.984142	0.2917	intronic	RAD51B				Low	Low	Low	Transcribed	Transcribed	0	0	0	0	0	0	0	0	0	0	0	0	0	0	0	0	0	0
chr14:68502988-69626744	rs7141529	1	rs2074563	14	68935112	A	G	0.3871	SNP	rs2074563	rs10130683:68929363:T:C	0.999574	0.9	0.0046	3.79871	0.00525861	1	0.961655	1.568e-06	0.999998	0.1314	intronic	RAD51B				Low	Low	EnhF	Enhancer	Enhancer	0	0	0	0	0	0	0	0	0	0	0	0	0	0	0	0	0	0
chr14:68502988-69626744	rs7141529	1	rs2074564:68935398:G:A	14	68935398	A	G	0.3864	SNP	rs2074564	rs10130683:68929363:T:C	0.997656	0.9	0.0046	3.79871	0.00525861	1	0.961174	1.131e-06	0.995578	0.3006	intronic	RAD51B				EnhWF	EnhWF	EnhF	Enhancer	Enhancer	0	0	0	0	0	0	0	0	0	0	0	0	0	0	0	0	0	0
chr14:68502988-69626744	rs7141529	1	rs2074565:68944147:T:G	14	68944147	T	G	0.6134	SNP	rs2074565	rs10130683:68929363:T:C	0.998066	0.9	0.0046	3.79871	0.00525861	1	1.03977	1.641e-06	0.990276	0.241	intronic	RAD51B				EnhF	EnhWF	EnhWF	Transcribed	Enhancer	0	0	0	0	0	0	0	0	0	0	0	0	0	0	0	0	0	0
chr14:68502988-69626744	rs7141529	1	rs2093202:68923908:A:G	14	68923908	A	G	0.6124	SNP	rs2093202	rs10130683:68929363:T:C	0.998614	0.9	0.0046	3.79871	0.00525861	1	1.03967	1.758e-06	0.995283	0.1069	intronic	RAD51B				Low	Low	Quies	Promoter	Transcribed	0	0	0	0	0	0	0	0	0	0	0	0	0	0	0	0	0	0
chr14:68502988-69626744	rs7141529	1	rs2097800:68936687:T:C	14	68936687	T	C	0.6128	SNP	rs2097800	rs10130683:68929363:T:C	0.99968	0.9	0.0046	3.79871	0.00525861	1	1.03935	2.175e-06	0.995376	0.1206	intronic	RAD51B				ElonW	EnhWF	Low	Enhancer	Transcribed	0	0	0	0	0	0	0	0	0	0	0	0	0	0	0	0	0	0
chr14:68502988-69626744	rs7141529	1	rs2107340:68930665:A:G	14	68930665	A	G	0.6127	SNP	rs2107340	rs10130683:68929363:T:C	0.999893	0.9	0.0046	3.79871	0.00525861	1	1.03935	2.08e-06	0.995101	0.1326	intronic	RAD51B				Low	Low	EnhWF	Enhancer	Enhancer	0	0	0	0	0	0	0	0	0	0	0	0	0	0	0	0	0	0
chr14:68502988-69626744	rs7141529	1	rs2145157	14	69067638	A	G	0.6059	SNP	rs2145157	rs12879200:69068110:T:C	0.99979	0.9	0.0957	87.0129	0.100074	1	1.05075	1.471e-09	0.999979	0.6141	intronic	RAD51B				Quies	Low	Low	Enhancer	Heterochromatin	0	0	0	0	0	0	0	0	0	0	0	0	0	0	0	0	0	0
chr14:68502988-69626744	rs7141529	1	rs2189517	14	69002988	A	G	0.4453	SNP	rs2189517	rs10134446:68997635:G:A	0.998164	0.9	0.0032	2.63888	0.00437048	1	1.03583	1.005e-05	0.999993	0.7807	intronic	RAD51B				Quies	Low	Low	Heterochromatin	Enhancer	0	0	0	0	0	0	0	0	0	0	0	0	0	0	0	0	0	0
chr14:68502988-69626744	rs7141529	1	rs2256230	14	69052911	A	T	0.4084	SNP	rs2256230	rs2256230	1	0.9	0.0083	6.88038	0.00902106	1	1.04415	1.568e-07	0.999876	0.688	intronic	RAD51B				Low	EnhWF	EnhWF	Transcribed	Transcribed	0	0	0	0	0	0	0	0	0	0	0	0	0	0	0	0	0	0
chr14:68502988-69626744	rs7141529	1	rs2331702:68903186:A:G	14	68903186	A	G	0.5633	SNP	rs2331702	rs10873213:68888556:G:C	0.994429	0.9	0.0039	3.21836	0.00438721	1	1.03821	2.835e-06	0.992663	0.07908	intronic	RAD51B				Low	Quies	Low	Heterochromatin	Heterochromatin	0	0	0	0	0	0	0	0	0	0	0	0	0	0	0	0	0	0
chr14:68502988-69626744	rs7141529	1	rs2331775:69066632:T:C	14	69066632	T	C	0.6059	SNP	rs2331775	rs12879200:69068110:T:C	0.999682	0.9	0.0957	87.0129	0.100074	1	1.05022	2.309e-09	0.992851	0.9945	intronic	RAD51B				Quies	Low	EnhF	Enhancer	Enhancer	0	0	0	0	0	0	0	0	0	0	0	0	0	0	0	0	0	0
chr14:68502988-69626744	rs7141529	1	rs2331776:69066729:A:G	14	69066729	A	G	0.6059	SNP	rs2331776	rs12879200:69068110:T:C	0.999788	0.9	0.0957	87.0129	0.100074	1	1.05012	2.499e-09	0.993763	0.6911	intronic	RAD51B				Quies	Low	EnhF	Enhancer	Enhancer	0	0	0	0	0	0	0	0	0	0	0	0	0	0	0	0	0	0
chr14:68502988-69626744	rs7141529	1	rs2525529	14	69012355	C	G	0.0383	SNP	rs2525529	rs2525529	1	0.9	0.0052	4.29704	0.005511	1	0.907102	4.788e-06	0.999986	0.1055	intronic	RAD51B				Quies	Low	Low	Heterochromatin	Enhancer	0	0	0	0	0	0	0	0	0	0	0	0	0	0	0	0	0	0
chr14:68502988-69626744	rs7141529	1	rs2525530:69014452:C:T	14	69014452	T	C	0.436	SNP	rs2525530	rs10134446:68997635:G:A	0.962477	0.9	0.0032	2.63888	0.00437048	1	1.03427	2.523e-05	0.98629	0.06074	intronic	RAD51B				EnhWF	EnhWF	EnhF	Enhancer	Enhancer	1	1	1	0	0	0	0	0	0	0	0	1	0	0	0	0	0	0
chr14:68502988-69626744	rs7141529	1	rs34882439	14	69027523	A	G	0.2767	SNP	rs34882439	rs11844632	0.978425	0.9	0.1672	165.043	0.1672	1	0.946769	7.809e-10	0.999983	0.3427	intronic	RAD51B				Low	Low	Low	Heterochromatin	Transcribed	0	0	0	0	0	0	0	0	0	0	0	0	0	0	0	0	0	0
chr14:68502988-69626744	rs7141529	1	rs35851761:68921143:GA:G	14	68921143	G	GA	0.3877	DEL	rs398025518	rs10130683:68929363:T:C	0.996698	0.9	0.0046	3.79871	0.00525861	1	0.961751	1.7e-06	0.995696	0.1019	intronic	RAD51B				Low	Low	Quies	Transcribed	Transcribed	0	0	0	0	0	0	0	0	0	0	0	0	0	0	0	0	0	0
chr14:68502988-69626744	rs7141529	1	rs35896235:68940955:A:ATT	14	68940955	A	ATT	0.613	INS	rs542152385	rs10130683:68929363:T:C	0.999466	0.9	0.0046	3.79871	0.00525861	1	1.03967	1.804e-06	0.992672	0.15	intronic	RAD51B				DnaseU	Low	Low	Enhancer	Transcribed	0	0	0	0	0	0	0	0	0	0	0	0	0	0	0	0	0	0
chr14:68502988-69626744	rs7141529	1	rs371311594:69086178:C:CA	14	69086178	CA	C	0.4474	INS	rs386381668	rs371311594:69086178:C:CA	1	0.9	0.0366	31.2305	0.0363272	1	1.04728	1.231e-08	0.934495	0.0007847	intronic	RAD51B				Quies	Quies	FaireW	Heterochromatin	Heterochromatin	0	0	0	0	0	0	0	0	0	0	0	0	0	0	0	0	0	0
chr14:68502988-69626744	rs7141529	1	rs3784124:68932843:T:C	14	68932843	T	C	0.6128	SNP	rs3784124	rs10130683:68929363:T:C	0.999787	0.9	0.0046	3.79871	0.00525861	1	1.03946	2.03e-06	0.995669	0.1309	intronic	RAD51B				Low	Low	EnhF	Enhancer	Enhancer	0	0	0	0	0	0	0	0	0	0	0	0	0	0	0	0	0	0
chr14:68502988-69626744	rs7141529	1	rs4325481:68900261:C:A	14	68900261	A	C	0.4351	SNP	rs4325481	rs10873213:68888556:G:C	0.994521	0.9	0.0039	3.21836	0.00438721	1	0.962906	2.371e-06	0.991327	0.4695	intronic	RAD51B				Low	Low	Low	Heterochromatin	Heterochromatin	0	0	0	0	0	0	0	0	0	0	0	0	0	0	0	0	0	0
chr14:68502988-69626744	rs7141529	1	rs4411448:68946628:T:C	14	68946628	T	C	0.6129	SNP	rs4411448	rs10130683:68929363:T:C	0.997612	0.9	0.0046	3.79871	0.00525861	1	1.03987	1.591e-06	0.984997	0.4939	intronic	RAD51B				Low	Low	Low	Enhancer	Enhancer	0	0	0	0	0	0	0	0	0	0	0	0	0	0	0	0	0	0
chr14:68502988-69626744	rs7141529	1	rs4643253	14	69106108	T	C	0.5994	SNP	rs4643253	rs4643253	1	0.9	0.0118	9.81556	0.0115745	1	1.0455	4.548e-08	0.999685	0.2485	intronic	RAD51B				Quies	EnhWF	EnhWF	Heterochromatin	Heterochromatin	0	0	0	0	0	0	0	0	0	0	0	0	0	0	0	0	0	0
chr14:68502988-69626744	rs7141529	1	rs4902584:68893964:G:A	14	68893964	A	G	0.4351	SNP	rs4902584	rs10873213:68888556:G:C	0.994732	0.9	0.0039	3.21836	0.00438721	1	0.962809	2.284e-06	0.992145	0.3638	intronic	RAD51B				Low	Low	Low	Enhancer	Enhancer	0	0	0	0	0	0	0	0	0	0	0	0	0	0	0	0	0	0
chr14:68502988-69626744	rs7141529	1	rs4902594:68922429:T:G	14	68922429	T	G	0.6131	SNP	rs4902594	rs10130683:68929363:T:C	0.994765	0.9	0.0046	3.79871	0.00525861	1	1.04071	9.823e-07	0.995464	0.2419	intronic	RAD51B				Low	Low	Quies	Heterochromatin	Transcribed	0	0	0	0	0	0	0	0	0	0	0	0	0	0	0	0	0	0
chr14:68502988-69626744	rs7141529	1	rs4902606:69065366:A:G	14	69065366	A	G	0.6054	SNP	rs4902606	rs12879200:69068110:T:C	0.998294	0.9	0.0957	87.0129	0.100074	1	1.04865	6.825e-09	0.989227	0.8129	intronic	RAD51B				Quies	Low	Enh	Promoter	Enhancer	0	0	0	0	0	0	0	0	0	0	0	0	0	0	0	0	0	0
chr14:68502988-69626744	rs7141529	1	rs4902608:69068823:T:C	14	69068823	T	C	0.6062	SNP	rs4902608	rs12879200:69068110:T:C	1	0.9	0.0957	87.0129	0.100074	1	1.05106	1.287e-09	0.993179	0.6106	intronic	RAD51B				Quies	Low	Low	Transcribed	Heterochromatin	0	0	0	0	0	0	0	0	0	0	0	0	0	0	0	0	0	0
chr14:68502988-69626744	rs7141529	1	rs5004090:68944245:T:C	14	68944245	T	C	0.6134	SNP	rs5004090	rs10130683:68929363:T:C	0.998066	0.9	0.0046	3.79871	0.00525861	1	1.04019	1.28e-06	0.990155	0.2462	intronic	RAD51B				EnhF	Low	Low	Transcribed	Enhancer	0	0	0	0	0	0	0	0	0	0	0	0	0	0	0	0	0	0
chr14:68502988-69626744	rs7141529	1	rs55982127:69024261:C:T	14	69024261	T	C	0.0357	SNP	rs55982127	rs114015257:69026388:G:A	1	0.9	0.0057	4.71414	0.0057	1	0.906377	7.204e-06	0.975528	0.8032	intronic	RAD51B				Low	Low	EnhWF	Heterochromatin	Transcribed	0	0	0	0	0	0	0	0	0	0	0	0	0	0	0	0	0	0
chr14:68502988-69626744	rs7141529	1	rs55987972:69044989:G:A	14	69044989	A	G	0.3018	SNP	rs55987972	rs55987972:69044989:G:A	1	0.9	0.0149	12.4393	0.0157193	1	1.04928	2.839e-08	0.989335	0.3492	intronic	RAD51B				Low	FaireW	Enh	Promoter	Enhancer	0	0	0	0	0	0	0	0	0	0	0	0	0	0	0	0	0	0
chr14:68502988-69626744	rs7141529	1	rs56026252:69022724:G:A	14	69022724	A	G	0.0358	SNP	rs56026252	rs114015257:69026388:G:A	1	0.9	0.0057	4.71414	0.0057	1	0.907193	8.476e-06	0.971454	0.9263	intronic	RAD51B				Low	Low	Low	Enhancer	Transcribed	0	0	0	0	0	0	0	0	0	0	0	0	0	0	0	0	0	0
chr14:68502988-69626744	rs7141529	1	rs56147515:69020325:C:T	14	69020325	T	C	0.0361	SNP	rs56147515	rs114015257:69026388:G:A	1	0.9	0.0057	4.71414	0.0057	1	0.90683	7.522e-06	0.958101	0.9532	intronic	RAD51B				Low	Low	EnhF	Heterochromatin	Transcribed	0	0	0	0	0	0	0	0	0	0	0	0	0	0	0	0	0	0
chr14:68502988-69626744	rs7141529	1	rs56239917:69025645:G:A	14	69025645	A	G	0.0357	SNP	rs56239917	rs114015257:69026388:G:A	1	0.9	0.0057	4.71414	0.0057	1	0.905471	5.814e-06	0.978697	0.6486	intronic	RAD51B				Low	Low	Low	Heterochromatin	Transcribed	0	0	0	0	0	0	0	0	0	0	0	0	0	0	0	0	0	0
chr14:68502988-69626744	rs7141529	1	rs5809386:69067709:G:GTGAC	14	69067709	G	GTGAC	0.6062	INS	rs3076516	rs12879200:69068110:T:C	1	0.9	0.0957	87.0129	0.100074	1	1.05106	1.187e-09	0.997376	0.6692	intronic	RAD51B				Quies	Low	Low	Enhancer	Heterochromatin	0	0	0	0	0	0	0	0	0	0	0	0	0	0	0	0	0	0
chr14:68502988-69626744	rs7141529	1	rs6573837:68930109:G:A	14	68930109	A	G	0.3872	SNP	rs6573837	rs10130683:68929363:T:C	1	0.9	0.0046	3.79871	0.00525861	1	0.962135	2.166e-06	0.994967	0.1264	intronic	RAD51B				Low	Low	Low	Enhancer	Enhancer	0	0	0	0	0	0	0	0	0	0	0	0	0	0	0	0	0	0
chr14:68502988-69626744	rs7141529	1	rs6573844:69067202:T:C	14	69067202	T	C	0.6055	SNP	rs6573844	rs12879200:69068110:T:C	0.999367	0.9	0.0957	87.0129	0.100074	1	1.05075	1.574e-09	0.995312	0.6518	intronic	RAD51B				Quies	Low	EnhWF	Enhancer	Heterochromatin	0	0	0	0	0	0	0	0	0	0	0	0	0	0	0	0	0	0
chr14:68502988-69626744	rs7141529	1	rs7140266	14	69004805	T	C	0.4438	SNP	rs7140266	rs10134446:68997635:G:A	0.997346	0.9	0.0032	2.63888	0.00437048	1	1.03376	3.133e-05	0.99983	0.7998	intronic	RAD51B				Quies	Low	Low	Heterochromatin	Heterochromatin	0	0	0	0	0	0	0	0	0	0	0	0	0	0	0	0	0	0
chr14:68502988-69626744	rs7141529	1	rs7141529	14	69126744	T	C	0.501	SNP	rs7141529	rs7141529	1	0.9	0.6136	1305.33	0.6136	1	0.950754	1.622e-10	0.999998	0.03467	intronic	RAD51B				Low	Low	Low	Transcribed	Heterochromatin	0	0	0	0	0	0	0	0	0	0	0	0	0	0	0	0	0	0
chr14:68502988-69626744	rs7141529	1	rs7146456	14	69038981	A	G	0.429	SNP	rs7146456	rs7146456	1	0.9	0.0062	5.12833	0.00735354	1	1.04289	1.677e-07	0.999967	0.2281	intronic	RAD51B				Low	Low	Low	Heterochromatin	Transcribed	0	0	0	0	0	0	0	0	0	0	0	0	0	0	0	0	0	0
chr14:68502988-69626744	rs7141529	1	rs767127:69134264:A:G	14	69134264	A	G	0.5011	SNP	rs767127	rs7141529	0.972128	0.9	0.6136	1305.33	0.6136	1	0.950089	1.004e-10	0.982494	0.04495	intronic	RAD51B				Low	Quies	Low	Heterochromatin	Heterochromatin	0	0	1	0	0	0	0	0	0	0	0	0	0	0	1	1	0	0
chr14:68502988-69626744	rs7141529	1	rs8012610:68902799:A:T	14	68902799	A	T	0.5633	SNP	rs8012610	rs10873213:68888556:G:C	0.994635	0.9	0.0039	3.21836	0.00438721	1	1.03821	2.84e-06	0.992457	0.07839	intronic	RAD51B				Low	Quies	Low	Heterochromatin	Heterochromatin	0	0	0	0	0	0	0	0	0	0	0	0	0	0	0	0	0	0
chr14:68502988-69626744	rs7141529	1	rs9323508	14	68890110	A	G	0.4719	SNP	rs9323508	rs9323508	1	0.9	0.0035	2.88711	0.00417734	1	1.03614	7.964e-06	0.999995	0.09726	intronic	RAD51B				Low	Low	Low	Heterochromatin	Heterochromatin	0	0	0	0	0	0	0	0	0	0	0	0	0	0	0	0	0	0
chr14:68502988-69626744	rs7141529	1	rs9323512:68949557:T:A	14	68949557	A	T	0.3867	SNP	rs9323512	rs10130683:68929363:T:C	0.997144	0.9	0.0046	3.79871	0.00525861	1	0.960309	7.21e-07	0.977378	0.3332	intronic	RAD51B				Low	Low	Low	Transcribed	Transcribed	0	0	0	0	0	0	0	0	0	0	0	0	0	0	0	0	0	0
chr14:68502988-69626744	rs7141529	1	rs9323513:68996491:A:G	14	68996491	A	G	0.4431	SNP	rs9323513	rs10134446:68997635:G:A	0.99959	0.9	0.0032	2.63888	0.00437048	1	1.03396	2.929e-05	0.993604	0.639	intronic	RAD51B				Quies	Low	Low	Heterochromatin	Transcribed	0	0	0	0	0	0	0	0	0	0	0	0	0	0	0	0	0	0
chr17:118965-1119162	rs684232	1	chr17_587729_A_G	17	587729	T	C	0.3763	SNP	rs866304	chr17_587729_A_G	1	0.9	0.0517	46.2454	0.0517	1	1.07767	3.53e-20	0.999688	0.01465	intronic	VPS53				ElonW	Low	ElonW	Heterochromatin	Transcribed	0	0	0	0	0	0	0	0	0	0	0	0	0	0	0	0	0	0
chr17:118965-1119162	rs684232	1	chr17_618039_C_T	17	618039	A	G	0.3535	SNP	rs2474694	chr17_618039_C_T	1	0.9	0.6644	1681.44	0.714028	1	1.08622	8.613e-24	0.999774	0.005058	UTR5	VPS53	ENST00000437048.2:c.-90C>T,ENST00000574029.1:c.-90C>T,ENST00000446250.2:c.-82042C>T,ENST00000573028.1:c.-90C>T,ENST00000291074.5:c.-90C>T,ENST00000571805.1:c.-90C>T			Tss	PromP	Tss	Promoter	Promoter	1	0	0	0	0	1	1	0	0	0	0	0	0	1	0	0	0	1
chr17:118965-1119162	rs684232	1	chr17_618965_A_G	17	618965	T	C	0.6466	SNP	rs684232	chr17_618039_C_T	0.981765	0.9	0.6644	1681.44	0.714028	1	0.920167	4.342e-24	0.99997	0.003293	intronic	VPS53				TssF	PromP	TssF	Promoter	Promoter	1	1	1	0	0	0	0	0	1	0	0	0	0	0	0	0	0	0
chr17:118965-1119162	rs684232	1	chr17_619162_C_T	17	619162	A	G	0.6199	SNP	rs461251	chr17_587729_A_G	0.931649	0.9	0.0517	46.2454	0.0517	1	0.921917	1.113e-23	0.999996	0.02137	intronic	VPS53				TssF	PromP	TssF	Promoter	Enhancer	1	0	0	0	1	1	0	0	1	0	0	0	1	1	0	0	0	1
chr17:118965-1119162	rs684232	1	chr17_619842_A_G	17	619842	T	C	0.3803	SNP	rs1237094	chr17_619842_A_G	1	0.9	0.0593	53.4566	0.0444482	1	1.07832	1.394e-20	0.999986	0.01664	intronic	VPS53				Low	Low	Low	Promoter	Enhancer	0	0	0	0	0	0	0	0	0	0	0	0	0	0	1	0	0	0
chr17:118965-1119162	rs684232	1	rs2456274:618408:C:A	17	618408	A	C	0.3087	SNP	rs2456274	rs2456274:618408:C:A	1	0.9	0.0773	71.0467	0.0773	1	1.08318	8.335e-21	0.981373	0.008191	intronic	VPS53				Tss	PromP	Tss	Promoter	Promoter	1	0	0	0	0	1	1	0	0	0	0	0	0	0	0	0	0	0
chr17:118965-1119162	rs684232	1	rs2740358:617059:T:C	17	617059	T	C	0.3526	SNP	rs2740358	chr17_618039_C_T	0.978174	0.9	0.6644	1681.44	0.714028	1	1.0835	2.537e-22	0.987318	0.00533	intronic	VPS53				PromF	PromF	TssF	Promoter	Promoter	0	0	0	0	0	0	0	0	0	0	0	0	0	0	0	0	0	0
chr17:118965-1119162	rs684232	1	rs330999:609658:A:T	17	609658	A	T	0.3525	SNP	rs330999	chr17_618039_C_T	0.954062	0.9	0.6644	1681.44	0.714028	1	1.08047	5.445e-21	0.995849	0.04388	intronic	VPS53				ElonW	Low	ElonW	Heterochromatin	Heterochromatin	0	0	0	0	0	0	0	0	0	0	0	0	0	0	0	0	0	0
chr17:118965-1119162	rs684232	1	rs331000:609506:T:C	17	609506	T	C	0.3523	SNP	rs331000	chr17_618039_C_T	0.954059	0.9	0.6644	1681.44	0.714028	1	1.08047	5.309e-21	0.995254	0.04011	intronic	VPS53				ElonW	Low	ElonW	Heterochromatin	Heterochromatin	0	0	0	0	0	0	0	0	0	0	0	0	0	0	0	0	0	0
chr17:118965-1119162	rs684232	1	rs410157	17	598240	T	C	0.3535	SNP	rs410157	chr17_618039_C_T	0.952377	0.9	0.6644	1681.44	0.714028	1	1.07972	1.08e-20	0.999998	0.002378	intronic	VPS53				Elon	Low	EnhF	Heterochromatin	Enhancer	0	0	0	0	0	0	0	0	0	0	0	0	0	0	0	0	0	0
chr17:118965-1119162	rs684232	1	rs437948:623356:C:G	17	623356	C	G	0.6189	SNP	rs437948	chr17_619842_A_G	0.995269	0.9	0.0593	53.4566	0.0444482	1	0.927558	1.749e-20	0.994952	0.004007	intronic	VPS53				Quies	Low	EnhWF	Transcribed	Heterochromatin	0	0	0	0	0	0	0	0	0	0	0	0	0	0	0	0	0	0
chr17:35547276-36603565	rs11649743; rs4430796	2	17:36105906:GAGGATGGTGAGGCAGAATGGTGAGGCACTAGGATGGTGAGGCACT:G	17	36105906	G	GAGGATGGTGAGGCAGAATGGTGAGGCACTAGGATGGTGAGGCACT	0.0965	DEL	rs567424102	17:36105906:GAGGATGGTGAGGCAGAATGGTGAGGCACTAGGATGGTGAGGCACT:G	1	0.9	0.0128	5.75696	0.0124466	3	1.07799	3.29e-08	0.925589	0.2732	ncRNA_intronic	RP11-115K3.1				Tss	PromP	Repr	Promoter	Promoter	0	0	0	0	0	0	0	0	0	0	0	0	0	0	0	0	0	0
chr17:35547276-36603565	rs11649743; rs4430796	2	rs10908278:36099952:T:A	17	36099952	A	T	0.5238	SNP	rs10908278	rs10908278:36099952:T:A	1	0.9	0.9713	15233.7	0.9713	3	1.22471	4.28e-140	0.977115	0.007236	intronic	HNF1B				DnaseD	Repr	Repr	Heterochromatin	Transcribed	0	0	0	0	0	0	0	0	0	0	0	0	0	0	0	0	0	0
chr17:35547276-36603565	rs11649743; rs4430796	2	rs11263761:36097775:G:A	17	36097775	A	G	0.5221	SNP	rs11263761	rs10908278:36099952:T:A	0.93903	0.9	0.9713	15233.7	0.9713	3	1.21787	5.75e-131	0.9529	0.0001062	intronic	HNF1B				ElonW	Repr	Repr	Heterochromatin	Enhancer	0	0	0	0	0	0	0	0	0	0	0	0	0	0	0	0	0	0
chr17:35547276-36603565	rs11649743; rs4430796	2	rs11263762	17	36101926	A	G	0.4282	SNP	rs11263762	rs11263762	1	0.9	0.0352	16.2054	0.0352	3	1.20346	9.52e-117	1	0.006967	intronic	HNF1B				PromP	PromP	ReprD	Promoter	Promoter	0	1	0	1	1	1	1	0	0	0	0	0	0	0	0	0	0	0
chr17:35547276-36603565	rs11649743; rs4430796	2	rs11263763	17	36103565	A	G	0.5292	SNP	rs11263763	rs10908278:36099952:T:A	0.96	0.9	0.9713	15233.7	0.9713	3	1.22544	3.06e-141	0.999968	3.489e-06	intronic	HNF1B				PromP	PromP	ReprD	Promoter	Promoter	0	1	0	1	1	1	1	0	0	0	0	0	0	0	0	0	0	0
chr17:35547276-36603565	rs11649743; rs4430796	2	rs11649743	17	36074979	A	G	0.1945	SNP	rs11649743	rs11649743	1	0.9	0.6267	745.485	0.573605	3	0.885502	8.96e-33	0.999972	0.1181	intronic	HNF1B				Elon	Pol2	Repr	Enhancer	Enhancer	0	0	0	0	0	0	0	0	0	0	0	0	0	0	0	0	0	0
chr17:35547276-36603565	rs11649743; rs4430796	2	rs11651052	17	36102381	A	G	0.4695	SNP	rs11651052	rs10908278:36099952:T:A	0.959569	0.9	0.9713	15233.7	0.9713	3	0.817013	1.88e-140	0.999992	0.1452	intronic	HNF1B				PromP	PromP	PromP	Promoter	Promoter	1	0	0	0	0	1	1	0	0	0	0	0	0	0	0	0	0	0
chr17:35547276-36603565	rs11649743; rs4430796	2	rs11651755	17	36099840	T	C	0.5186	SNP	rs11651755	rs10908278:36099952:T:A	0.987346	0.9	0.9713	15233.7	0.9713	3	1.2214	5.36e-138	0.999994	0.02135	intronic	HNF1B				DnaseD	Repr	Repr	Heterochromatin	Transcribed	0	0	0	0	0	0	0	0	0	0	0	0	0	0	0	0	0	0
chr17:35547276-36603565	rs11649743; rs4430796	2	rs12453443	17	36104121	C	G	0.5755	SNP	rs12453443	rs11263762	0.972704	0.9	0.0352	16.2054	0.0352	3	0.830772	9.25e-116	0.999982	0.01011	intronic	HNF1B				PromP	PromP	ReprD	CTCF+Promoter	Promoter	0	0	0	0	0	1	1	0	0	0	0	0	0	0	0	0	0	0
chr17:35547276-36603565	rs11649743; rs4430796	2	rs12601991:36101633:G:T	17	36101633	T	G	0.4254	SNP	rs12601991	rs11263762	0.999594	0.9	0.0352	16.2054	0.0352	3	1.20009	4.04e-113	0.995648	0.02137	intronic	HNF1B				PromF	ReprD	ReprD	Promoter	Promoter	0	0	0	0	0	0	0	0	0	0	0	0	0	0	1	0	0	0
chr17:35547276-36603565	rs11649743; rs4430796	2	rs12951345	17	36077863	A	C	0.7537	SNP	rs12951345	rs12951345	1	0.9	0.34	228.752	0.34	3	1.09724	2.462e-23	0.999996	0.1859	intronic	HNF1B				EnhWF	Low	Repr	Promoter	Enhancer	0	0	0	0	0	0	0	0	0	0	0	0	0	0	0	0	0	0
chr17:35547276-36603565	rs11649743; rs4430796	2	rs146723727:36079111:A:ATAT	17	36079111	A	ATAT	0.8035	INS	rs201380106	rs11649743	0.940443	0.9	0.6267	745.485	0.573605	3	1.12727	4.923e-32	0.986777	0.1778	intronic	HNF1B				ElonW	Low	Repr	Transcribed	Heterochromatin	0	0	0	0	0	0	0	0	0	0	0	0	0	0	0	0	0	0
chr17:35547276-36603565	rs11649743; rs4430796	2	rs17138469	17	36080165	C	G	0.186	SNP	rs17138469	rs17138469	1	0.9	0.0294	13.4502	0.0281926	3	0.884264	2.785e-32	0.999995	0.08116	intronic	HNF1B				Elon	Low	Repr	Transcribed	Heterochromatin	0	0	0	0	0	0	0	0	0	0	0	0	0	0	0	0	0	0
chr17:35547276-36603565	rs11649743; rs4430796	2	rs2229295:36047276:G:T	17	36047276	T	G	0.1694	SNP	rs2229295	rs2229295:36047276:G:T	1	0.9	0.1202	60.6628	0.1202	3	1.05749	9.269e-08	0.991685	0.119	UTR3	HNF1B	ENST00000225893.4:c.*99C>A,ENST00000561193.1:c.*99C>A,ENST00000560016.1:c.*7C>A,ENST00000427275.2:c.*7C>A			Elon	Quies	Repr	Heterochromatin	Heterochromatin	0	0	0	0	0	0	0	0	0	0	0	0	0	0	0	0	0	0
chr17:35547276-36603565	rs11649743; rs4430796	2	rs3110641	17	36047417	A	G	0.222	SNP	rs3110641	rs3110641	1	0.9	0.4506	364.433	0.4506	3	1.07154	2.62e-13	0.999991	0.2317	intronic	HNF1B				Elon	Quies	Repr	Heterochromatin	Heterochromatin	0	0	0	0	0	0	0	0	0	0	0	0	0	0	0	0	0	0
chr17:35547276-36603565	rs11649743; rs4430796	2	rs4430796:36098040:G:A	17	36098040	A	G	0.5253	SNP	rs4430796	rs10908278:36099952:T:A	0.94221	0.9	0.9713	15233.7	0.9713	3	1.21811	1.26e-132	0.969166	0.00472	intronic	HNF1B				Elon	Repr	Repr	Heterochromatin	Enhancer	0	0	0	0	0	0	0	0	0	0	0	0	0	0	0	0	0	0
chr17:35547276-36603565	rs11649743; rs4430796	2	rs4795218	17	36078510	A	G	0.2362	SNP	rs4795218	rs12951345	0.936896	0.9	0.34	228.752	0.34	3	0.901947	9.931e-28	0.999872	0.1381	intronic	HNF1B				Gen5'	Low	Repr	Enhancer	Enhancer	0	0	0	0	0	0	0	0	0	0	0	0	0	0	0	0	0	0
chr17:35547276-36603565	rs11649743; rs4430796	2	rs58967869	17	36102971	CA	C	0.8969	DEL	rs58967869	rs58967869	1	0.9	0.0164	7.40779	0.0164	3	0.94838	5.233e-05	0.99997	0.1395	intronic	HNF1B				PromP	PromP	ReprD	Promoter	Promoter	0	0	0	0	0	1	1	0	0	0	0	0	0	0	0	0	0	0
chr17:35547276-36603565	rs11649743; rs4430796	2	rs62073542	17	36079565	A	G	0.1981	SNP	rs62073542	rs11649743	0.904335	0.9	0.6267	745.485	0.573605	3	0.888963	2.568e-31	1	0.649	intronic	HNF1B				ElonW	Low	Repr	Transcribed	Heterochromatin	0	0	0	0	0	0	0	0	0	0	0	0	0	0	0	0	0	0
chr17:35547276-36603565	rs11649743; rs4430796	2	rs718960	17	36077279	T	C	0.2365	SNP	rs718960	rs12951345	0.935928	0.9	0.34	228.752	0.34	3	0.901045	3.272e-28	0.999986	0.1398	intronic	HNF1B				Elon	Low	Repr	Promoter	Enhancer	0	0	1	1	1	1	1	0	0	1	0	0	1	0	1	1	0	0
chr17:35547276-36603565	rs11649743; rs4430796	2	rs718961	17	36077099	A	G	0.2365	SNP	rs718961	rs12951345	0.936883	0.9	0.34	228.752	0.34	3	0.900955	2.976e-28	1	0.1191	intronic	HNF1B				Elon	Low	Repr	Promoter	Enhancer	0	0	0	0	0	1	0	1	0	1	0	0	0	0	1	1	0	0
chr17:35547276-36603565	rs11649743; rs4430796	2	rs7405696	17	36102035	C	G	0.4283	SNP	rs7405696	rs11263762	0.996466	0.9	0.0352	16.2054	0.0352	3	1.20382	3.87e-117	0.999998	0.001486	intronic	HNF1B				PromP	PromP	PromP	Promoter	Promoter	0	0	0	1	1	1	1	0	0	0	0	0	0	0	0	0	0	0
chr17:35547276-36603565	rs11649743; rs4430796	2	rs757209:36102833:G:A	17	36102833	A	G	0.4259	SNP	rs757209	rs11263762	0.993794	0.9	0.0352	16.2054	0.0352	3	1.20466	2.75e-117	0.992579	0.00462	intronic	HNF1B				PromP	PromP	ReprD	Promoter	Promoter	0	0	0	0	0	1	1	0	0	0	0	0	0	0	0	0	0	0
chr17:35547276-36603565	rs11649743; rs4430796	2	rs8064454	17	36101586	A	C	0.4705	SNP	rs8064454	rs10908278:36099952:T:A	0.973394	0.9	0.9713	15233.7	0.9713	3	0.817667	1.92e-139	0.999999	0.009324	intronic	HNF1B				PromF	Repr	ReprD	Promoter	Promoter	0	0	0	0	0	0	0	0	0	0	0	0	0	0	1	0	0	0
chr17:35547276-36603565	rs11649743; rs4430796	2	rs9788984	17	36031850	T	C	0.5057	SNP	rs9788984	rs9788984	1	0.9	0.0093	4.16808	0.00926054	3	1.03811	3.649e-06	0.999847	0.8635	ncRNA_intronic	RP11-697E22.2				Quies	Low	ReprW	Heterochromatin	Enhancer	1	0	0	0	0	0	0	0	0	0	0	0	0	0	0	0	0	0
chr17:35547276-36603565	rs11649743; rs4430796	2	rs9901746:36103149:G:A	17	36103149	A	G	0.4258	SNP	rs9901746	rs11263762	0.993173	0.9	0.0352	16.2054	0.0352	3	1.20478	2.58e-117	0.992626	4.177e-05	intronic	HNF1B				PromP	PromP	ReprD	Promoter	Promoter	0	0	0	0	0	1	1	0	0	0	0	0	0	0	0	0	0	0
chr17:46302314-47211374	rs138213197	1	chr17_46805705_C_T	17	46805705	T	C	0.0022	SNP	rs138213197	chr17_46805705_C_T	1	0.9	1	Inf	1	1	3.84779	9.169e-63	0.994099	NA	exonic	HOXB13		nonsynonymous SNV	HOXB13:ENST00000290295.7:exon1:c.G251A:p.G84E	Repr	ReprD	PromP	Promoter	Promoter	0	0	0	0	0	1	1	0	0	0	0	0	0	0	0	0	1	0
chr17:47211375-47952263	rs11650494; rs7210100&	2	17:47398244:T:TTG	17	47398244	T	TTG	0.9241	INS	rs530923403	17:47398244:T:TTG	1	0.9	0.655	718.053	0.655	1	0.900955	1.235e-12	0.98916	7.022e-06	intronic	ZNF652				Elon	Pol2	Low	Heterochromatin	Heterochromatin	0	0	0	0	0	0	0	0	0	0	0	0	0	0	0	0	0	0
chr17:47211375-47952263	rs11650494; rs7210100&	2	17:47398245:C:T	17	47398245	T	C	0.0735	SNP	rs565189650	17:47398244:T:TTG	0.997455	0.9	0.655	718.053	0.655	1	1.11427	5.502e-13	0.968165	2.24e-06	intronic	ZNF652				Elon	Pol2	Low	Heterochromatin	Heterochromatin	0	0	0	0	0	0	0	0	0	0	0	0	0	0	0	0	0	0
chr17:47211375-47952263	rs11650494; rs7210100&	2	chr17_47367752_CA_INDEL	17	47367751	G	GCA	0.0764	DEL	rs148298271	17:47398244:T:TTG	0.9915	0.9	0.655	718.053	0.655	1	1.11016	1.05e-12	0.999987	9.847e-07	UTR3	ZNF652	ENST00000508237.1:c.*1613_*1612delTG			Elon	Pol2	Elon	Heterochromatin	Heterochromatin	0	0	0	0	0	0	0	0	0	0	0	0	0	0	0	0	0	0
chr17:47211375-47952263	rs11650494; rs7210100&	2	chr17_47390136_A_G	17	47390136	A	G	0.9245	SNP	rs11654557	17:47398244:T:TTG	0.986722	0.9	0.655	718.053	0.655	1	0.901766	1.766e-12	0.998948	0.7602	exonic	ZNF652		synonymous SNV	ZNF652:ENST00000362063.2:exon3:c.T972C:p.Y324Y,ZNF652:ENST00000430262.2:exon3:c.T972C:p.Y324Y,ZNF652:ENST00000508237.1:exon4:c.T432C:p.Y144Y	Elon	Low	EnhWF	Heterochromatin	Heterochromatin	0	0	0	0	0	0	0	0	0	0	0	0	0	0	0	0	0	0
chr17:47211375-47952263	rs11650494; rs7210100&	2	rs111834333:47411814:C:T	17	47411814	T	C	0.0758	SNP	rs111834333	17:47398244:T:TTG	0.994873	0.9	0.655	718.053	0.655	1	1.11071	8.694e-13	0.991684	9.205e-06	intronic	ZNF652				Low	Low	Low	Heterochromatin	Enhancer	0	0	0	0	0	0	0	0	0	0	0	0	0	0	0	0	0	0
chr17:47211375-47952263	rs11650494; rs7210100&	2	rs112882725:47476340:T:TTC	17	47476340	T	TTC	0.9373	INS	rs112882725	rs112882725:47476340:T:TTC	1	0.9	0.0379	14.8984	0.0379	1	0.901045	1.059e-10	0.969498	0.8764	intronic	RP11-81K2.1				Low	Low	Low	Transcribed	Heterochromatin	0	0	0	0	0	0	0	0	0	0	0	0	0	0	0	0	0	0
chr17:47211375-47952263	rs11650494; rs7210100&	2	rs113056032:47384974:C:T	17	47384974	T	C	0.0762	SNP	rs113056032	17:47398244:T:TTG	0.99418	0.9	0.655	718.053	0.655	1	1.1096	1.345e-12	0.986664	9.836e-06	intronic	ZNF652				ElonW	Low	ElonW	Heterochromatin	Heterochromatin	0	0	0	0	0	0	0	0	0	0	0	0	0	0	0	0	0	0
chr17:47211375-47952263	rs11650494; rs7210100&	2	rs113367969:47476041:A:AT	17	47476041	A	AT	0.9372	INS	rs113367969	rs112882725:47476340:T:TTC	0.999567	0.9	0.0379	14.8984	0.0379	1	0.901586	1.294e-10	0.972743	0.9134	intronic	RP11-81K2.1				Low	Low	Low	Transcribed	Heterochromatin	0	0	0	0	0	0	0	0	0	0	0	0	0	0	0	0	0	0
chr17:47211375-47952263	rs11650494; rs7210100&	2	rs11650001:47456754:A:G	17	47456754	A	G	0.9253	SNP	rs11650001	17:47398244:T:TTG	0.981752	0.9	0.655	718.053	0.655	1	0.899245	6.549e-13	0.980825	0.7941	ncRNA_intronic	RP11-1079K10.2				Low	Low	Low	Heterochromatin	Heterochromatin	0	0	0	0	0	0	0	0	0	0	0	0	0	0	0	0	0	0
chr17:47211375-47952263	rs11650494; rs7210100&	2	rs11650087:47362923:T:A	17	47362923	A	T	0.0754	SNP	rs11650087	17:47398244:T:TTG	0.996193	0.9	0.655	718.053	0.655	1	1.10905	1.989e-12	0.987237	0.858	intergenic	RP1-62O9.3,ZNF652	dist=26899;dist=3647			Quies	Low	Low	Heterochromatin	Heterochromatin	0	0	0	0	0	0	0	0	0	0	0	0	0	0	0	0	0	0
chr17:47211375-47952263	rs11650494; rs7210100&	2	rs11650494	17	47345186	A	G	0.0779	SNP	rs11650494	17:47398244:T:TTG	0.96333	0.9	0.655	718.053	0.655	1	1.10429	9.117e-12	1	0.02494	intergenic	RP1-62O9.3,ZNF652	dist=9162;dist=21384			ReprW	Low	Quies	Heterochromatin	Heterochromatin	0	0	0	0	0	0	0	0	0	0	0	0	0	0	0	0	0	0
chr17:47211375-47952263	rs11650494; rs7210100&	2	rs11650886	17	47449193	A	G	0.0751	SNP	rs11650886	17:47398244:T:TTG	0.980248	0.9	0.655	718.053	0.655	1	1.10916	1.906e-12	0.999988	0.4823	intronic	RP11-81K2.1				Low	EnhW	Low	Heterochromatin	Heterochromatin	0	0	0	0	0	0	0	0	0	0	0	0	0	0	0	0	0	0
chr17:47211375-47952263	rs11650494; rs7210100&	2	rs11651191:47378937:G:A	17	47378937	A	G	0.0752	SNP	rs11651191	17:47398244:T:TTG	0.996555	0.9	0.655	718.053	0.655	1	1.1096	1.701e-12	0.990088	0.8663	intronic	ZNF652				ElonW	Low	Elon	Heterochromatin	Heterochromatin	0	0	0	0	0	0	0	0	0	0	0	0	0	0	0	0	0	0
chr17:47211375-47952263	rs11650494; rs7210100&	2	rs11651666	17	47474571	T	C	0.0629	SNP	rs11651666	rs112882725:47476340:T:TTC	0.996544	0.9	0.0379	14.8984	0.0379	1	1.10672	2.507e-10	0.999985	0.3949	intronic	RP11-81K2.1				Low	Low	ReprW	Transcribed	Heterochromatin	0	0	0	0	0	0	0	0	0	0	0	0	0	0	0	0	0	0
chr17:47211375-47952263	rs11650494; rs7210100&	2	rs11653139:47339741:G:A	17	47339741	A	G	0.0761	SNP	rs11653139	17:47398244:T:TTG	0.968294	0.9	0.655	718.053	0.655	1	1.10561	7.781e-12	0.99106	0.4492	intergenic	RP1-62O9.3,ZNF652	dist=3717;dist=26829			ReprW	Low	Low	Heterochromatin	Transcribed	0	0	0	0	0	0	0	0	0	0	0	0	0	0	0	0	0	0
chr17:47211375-47952263	rs11650494; rs7210100&	2	rs11653686:47362991:C:T	17	47362991	T	C	0.0761	SNP	rs11653686	17:47398244:T:TTG	0.992827	0.9	0.655	718.053	0.655	1	1.1096	1.322e-12	0.988213	9.983e-05	intergenic	RP1-62O9.3,ZNF652	dist=26967;dist=3579			Quies	Low	Low	Heterochromatin	Heterochromatin	0	0	0	0	0	0	0	0	0	0	0	0	0	0	0	0	0	0
chr17:47211375-47952263	rs11650494; rs7210100&	2	rs11653701:47472123:A:G	17	47472123	A	G	0.9364	SNP	rs11653701	rs112882725:47476340:T:TTC	0.99439	0.9	0.0379	14.8984	0.0379	1	0.90529	5.334e-10	0.994087	0.2826	intronic	RP11-81K2.1				Low	Low	EnhWF	Heterochromatin	Heterochromatin	0	0	0	0	0	0	0	0	0	0	0	0	0	0	0	0	0	0
chr17:47211375-47952263	rs11650494; rs7210100&	2	rs11653762:47410889:G:A	17	47410889	A	G	0.0752	SNP	rs11653762	17:47398244:T:TTG	0.996211	0.9	0.655	718.053	0.655	1	1.10993	1.415e-12	0.989687	0.8185	intronic	ZNF652				Low	Low	Low	Heterochromatin	Heterochromatin	0	0	0	0	0	0	0	0	0	0	0	0	0	0	0	0	0	0
chr17:47211375-47952263	rs11650494; rs7210100&	2	rs11653775	17	47472365	A	G	0.9365	SNP	rs11653775	rs112882725:47476340:T:TTC	0.993537	0.9	0.0379	14.8984	0.0379	1	0.90529	5.211e-10	1	0.2705	intronic	RP11-81K2.1				Ctcf	Ctcf	CtcfO	CTCF	Heterochromatin	1	0	0	0	0	1	1	0	0	0	0	1	0	1	1	1	0	0
chr17:47211375-47952263	rs11650494; rs7210100&	2	rs11655191:47452263:C:T	17	47452263	T	C	0.0749	SNP	rs11655191	17:47398244:T:TTG	0.983779	0.9	0.655	718.053	0.655	1	1.1106	1.051e-12	0.987484	0.6633	intronic	RP11-81K2.1				Low	Low	Pol2	Heterochromatin	Heterochromatin	0	0	0	0	0	0	0	0	0	0	0	0	0	0	0	0	0	0
chr17:47211375-47952263	rs11650494; rs7210100&	2	rs11656535	17	47425588	T	C	0.0756	SNP	rs11656535	17:47398244:T:TTG	0.991504	0.9	0.655	718.053	0.655	1	1.10927	1.755e-12	0.999715	6.289e-07	intronic	ZNF652				EnhWF	Low	Elon	Heterochromatin	Heterochromatin	0	0	0	0	0	0	0	0	0	0	0	0	0	0	0	0	0	0
chr17:47211375-47952263	rs11650494; rs7210100&	2	rs11658111:47383994:C:T	17	47383994	T	C	0.0764	SNP	rs11658111	17:47398244:T:TTG	0.993834	0.9	0.655	718.053	0.655	1	1.10938	1.423e-12	0.985007	8.225e-06	intronic	ZNF652				ElonW	Low	ElonW	Heterochromatin	Heterochromatin	0	0	0	0	0	0	0	0	0	0	0	0	0	0	0	0	0	0
chr17:47211375-47952263	rs11650494; rs7210100&	2	rs117087923:47364913:G:A	17	47364913	A	G	0.0754	SNP	rs117087923	17:47398244:T:TTG	0.996192	0.9	0.655	718.053	0.655	1	1.10927	1.809e-12	0.987653	0.9512	intergenic	RP1-62O9.3,ZNF652	dist=28889;dist=1657			Pol2	Low	ElonW	Heterochromatin	Heterochromatin	0	0	0	0	0	0	0	0	0	0	0	0	0	0	0	0	0	0
chr17:47211375-47952263	rs11650494; rs7210100&	2	rs117801358:47447950:C:A	17	47447950	A	C	0.0748	SNP	rs117801358	17:47398244:T:TTG	0.987566	0.9	0.655	718.053	0.655	1	1.10893	2.237e-12	0.988135	0.6371	upstream;downstream	RP11-81K2.1;RP11-1079K10.3				Low	EnhWF	Low	Heterochromatin	Heterochromatin	0	0	0	0	0	0	0	0	0	0	0	0	0	0	0	0	0	0
chr17:47211375-47952263	rs11650494; rs7210100&	2	rs117821438:47325867:A:T	17	47325867	A	T	0.9252	SNP	rs117821438	17:47398244:T:TTG	0.952566	0.9	0.655	718.053	0.655	1	0.904566	1.497e-11	0.973661	0.7611	ncRNA_intronic	RP1-62O9.3				ReprW	Low	ReprW	Heterochromatin	Heterochromatin	0	0	0	0	0	0	0	0	0	0	0	0	0	0	0	0	0	0
chr17:47211375-47952263	rs11650494; rs7210100&	2	rs117853079:47421593:G:C	17	47421593	C	G	0.0752	SNP	rs117853079	17:47398244:T:TTG	0.996535	0.9	0.655	718.053	0.655	1	1.10993	1.398e-12	0.989057	0.8886	intronic	ZNF652				EnhF	Low	Low	Heterochromatin	Heterochromatin	0	0	0	0	0	0	0	0	0	0	0	0	0	0	0	0	0	0
chr17:47211375-47952263	rs11650494; rs7210100&	2	rs118099826:47447836:G:T	17	47447836	T	G	0.0749	SNP	rs118099826	17:47398244:T:TTG	0.987632	0.9	0.655	718.053	0.655	1	1.10871	2.44e-12	0.987802	0.2171	upstream;downstream	RP11-81K2.1;RP11-1079K10.3				Low	EnhWF	Low	Heterochromatin	Heterochromatin	0	0	0	0	0	0	0	0	0	0	0	0	0	0	0	0	0	0
chr17:47211375-47952263	rs11650494; rs7210100&	2	rs140302625:47379867:G:T	17	47379867	T	G	0.0753	SNP	rs140302625	17:47398244:T:TTG	0.996558	0.9	0.655	718.053	0.655	1	1.10971	1.503e-12	0.990938	0.8636	intronic	ZNF652				ElonW	Low	ElonW	Heterochromatin	Heterochromatin	0	0	0	0	0	0	0	0	0	0	0	0	0	0	0	0	0	0
chr17:47211375-47952263	rs11650494; rs7210100&	2	rs140503890:47410521:G:A	17	47410521	A	G	0.0758	SNP	rs140503890	17:47398244:T:TTG	0.994875	0.9	0.655	718.053	0.655	1	1.11071	8.672e-13	0.991102	1.026e-05	intronic	ZNF652				Low	Low	H4K20	Heterochromatin	Heterochromatin	0	0	0	0	0	0	0	0	0	0	0	0	0	0	0	0	0	0
chr17:47211375-47952263	rs11650494; rs7210100&	2	rs140670503:47433192:G:A	17	47433192	A	G	0.0751	SNP	rs140670503	17:47398244:T:TTG	0.996488	0.9	0.655	718.053	0.655	1	1.10949	1.754e-12	0.984754	0.9782	intronic	ZNF652				ElonW	Low	Low	Heterochromatin	Heterochromatin	0	0	0	0	0	0	0	0	0	0	0	0	0	0	0	0	0	0
chr17:47211375-47952263	rs11650494; rs7210100&	2	rs142415707:47445346:G:A	17	47445346	A	G	0.0745	SNP	rs142415707	17:47398244:T:TTG	0.994664	0.9	0.655	718.053	0.655	1	1.1096	2.166e-12	0.981213	0.4221	ncRNA_intronic	RP11-1079K10.3				DnaseU	Low	Low	Heterochromatin	Heterochromatin	0	0	0	0	0	0	0	0	0	0	0	0	0	0	0	0	0	0
chr17:47211375-47952263	rs11650494; rs7210100&	2	rs144202373:47421779:AG:A	17	47421779	A	AG	0.0754	DEL	rs144202373	17:47398244:T:TTG	0.997943	0.9	0.655	718.053	0.655	1	1.11027	1.188e-12	0.991692	4.248e-07	intronic	ZNF652				EnhWF	Low	FaireW	Heterochromatin	Heterochromatin	0	0	0	0	0	0	0	0	0	0	0	0	0	0	0	0	0	0
chr17:47211375-47952263	rs11650494; rs7210100&	2	rs146060597:47457977:C:CTATT	17	47457977	CTATT	C	0.0747	INS	rs58721653	17:47398244:T:TTG	0.979956	0.9	0.655	718.053	0.655	1	1.11305	5.976e-13	0.967753	0.008865	intronic	RP11-81K2.1				Low	Quies	ReprW	Heterochromatin	Heterochromatin	0	0	0	0	0	0	0	0	0	0	0	0	0	0	0	0	0	0
chr17:47211375-47952263	rs11650494; rs7210100&	2	rs146100660:47335348:G:T	17	47335348	T	G	0.0762	SNP	rs146100660	17:47398244:T:TTG	0.966362	0.9	0.655	718.053	0.655	1	1.10164	5.231e-11	0.979034	0.7456	ncRNA_intronic	RP1-62O9.3				Low	Low	Low	Heterochromatin	Heterochromatin	0	0	0	0	0	0	0	0	0	0	0	0	0	0	0	0	0	0
chr17:47211375-47952263	rs11650494; rs7210100&	2	rs146336970:47453471:C:G	17	47453471	C	G	0.9248	SNP	rs146336970	17:47398244:T:TTG	0.982167	0.9	0.655	718.053	0.655	1	0.900234	8.97e-13	0.990306	0.1708	ncRNA_intronic	RP11-1079K10.2				Low	PromF	Low	Heterochromatin	Heterochromatin	0	0	0	0	0	0	0	0	0	0	0	0	0	0	0	0	0	0
chr17:47211375-47952263	rs11650494; rs7210100&	2	rs146575231:47333557:T:C	17	47333557	T	C	0.9246	SNP	rs146575231	17:47398244:T:TTG	0.958744	0.9	0.655	718.053	0.655	1	0.906196	2.679e-11	0.982575	0.6586	ncRNA_exonic	RP1-62O9.3				Low	Low	Low	Heterochromatin	Heterochromatin	0	0	0	0	0	0	0	0	0	0	0	0	0	0	0	0	0	0
chr17:47211375-47952263	rs11650494; rs7210100&	2	rs147125686:47348066:G:A	17	47348066	A	G	0.0758	SNP	rs147125686	17:47398244:T:TTG	0.994394	0.9	0.655	718.053	0.655	1	1.10639	5.89e-12	0.982097	0.2597	intergenic	RP1-62O9.3,ZNF652	dist=12042;dist=18504			Quies	Low	Quies	Heterochromatin	Heterochromatin	0	0	0	0	0	0	0	0	0	0	0	0	0	0	0	0	0	0
chr17:47211375-47952263	rs11650494; rs7210100&	2	rs148171854:47382795:C:T	17	47382795	T	C	0.0753	SNP	rs148171854	17:47398244:T:TTG	0.996559	0.9	0.655	718.053	0.655	1	1.10971	1.482e-12	0.990898	0.8598	intronic	ZNF652				ElonW	Low	ElonW	Heterochromatin	Heterochromatin	0	0	0	0	0	0	0	0	0	0	0	0	0	0	0	0	0	0
chr17:47211375-47952263	rs11650494; rs7210100&	2	rs149261956:47335589:G:A	17	47335589	A	G	0.0759	SNP	rs149261956	17:47398244:T:TTG	0.966143	0.9	0.655	718.053	0.655	1	1.10307	2.749e-11	0.984487	0.7378	ncRNA_intronic	RP1-62O9.3				Low	Low	Low	Heterochromatin	Heterochromatin	0	0	0	0	0	0	0	0	0	0	0	0	0	0	0	0	0	0
chr17:47211375-47952263	rs11650494; rs7210100&	2	rs151160502:47474957:G:GAAGCGATTGCTCGCCAGAGACAGA	17	47474957	G	GAAGCGATTGCTCGCCAGAGACAGA	0.9366	INS	rs369314092	rs112882725:47476340:T:TTC	0.995249	0.9	0.0379	14.8984	0.0379	1	0.90538	5.442e-10	0.992595	0.2235	intronic	RP11-81K2.1				Low	Low	Low	Transcribed	Heterochromatin	0	0	0	0	0	0	0	0	0	0	0	0	0	0	0	0	0	0
chr17:47211375-47952263	rs11650494; rs7210100&	2	rs16948071	17	47468706	T	G	0.9369	SNP	rs16948071	rs112882725:47476340:T:TTC	0.995683	0.9	0.0379	14.8984	0.0379	1	0.90303	2.049e-10	0.99999	0.09314	intronic	RP11-81K2.1				EnhF	Low	EnhF	Heterochromatin	Heterochromatin	0	0	0	0	0	1	0	0	1	1	0	0	0	0	0	0	1	0
chr17:47211375-47952263	rs11650494; rs7210100&	2	rs16948078	17	47474800	A	G	0.9364	SNP	rs16948078	rs112882725:47476340:T:TTC	0.992681	0.9	0.0379	14.8984	0.0379	1	0.905562	5.743e-10	0.999991	0.1146	intronic	RP11-81K2.1				Low	Low	Low	Transcribed	Heterochromatin	0	0	0	0	0	0	0	0	0	0	0	0	0	0	0	0	0	0
chr17:47211375-47952263	rs11650494; rs7210100&	2	rs2119935	17	47471334	T	C	0.9364	SNP	rs2119935	rs112882725:47476340:T:TTC	0.993537	0.9	0.0379	14.8984	0.0379	1	0.905652	6.023e-10	1	0.282	intronic	RP11-81K2.1				EnhWF	Low	EnhWF	Heterochromatin	Heterochromatin	0	0	0	0	0	0	0	0	0	0	0	0	0	0	0	0	0	0
chr17:47211375-47952263	rs11650494; rs7210100&	2	rs2165701:47475822:A:G	17	47475822	A	G	0.9369	SNP	rs2165701	rs112882725:47476340:T:TTC	0.997404	0.9	0.0379	14.8984	0.0379	1	0.902488	1.785e-10	0.974828	0.5509	intronic	RP11-81K2.1				Low	Low	Low	Transcribed	Heterochromatin	0	0	0	0	0	0	0	0	0	0	0	0	0	0	0	0	0	0
chr17:47211375-47952263	rs11650494; rs7210100&	2	rs2233666	17	47484286	T	C	0.9378	SNP	rs2233666	rs112882725:47476340:T:TTC	0.965111	0.9	0.0379	14.8984	0.0379	1	0.901045	1.231e-10	0.99973	0.7057	intronic	PHB,RP11-81K2.1				Elon	Elon	Gen3'	Transcribed	Heterochromatin	0	0	0	0	0	0	0	0	0	0	0	0	0	0	0	0	0	0
chr17:47211375-47952263	rs11650494; rs7210100&	2	rs36102386	17	47439987	T	TGG	0.075	DEL	rs36102386	17:47398244:T:TTG	0.993859	0.9	0.655	718.053	0.655	1	1.10949	1.749e-12	0.999954	0.8002	ncRNA_intronic	RP11-1079K10.3				Tss	PromP	Tss	Promoter	Promoter	1	0	0	0	0	1	1	0	0	0	0	0	0	0	0	0	0	0
chr17:47211375-47952263	rs11650494; rs7210100&	2	rs369322961:47398246:G:T	17	47398246	T	G	0.0759	SNP	rs369322961	17:47398244:T:TTG	1	0.9	0.655	718.053	0.655	1	1.10993	1.235e-12	0.989161	7.022e-06	intronic	ZNF652				Elon	Pol2	Low	Heterochromatin	Heterochromatin	0	0	0	0	0	0	0	0	0	0	0	0	0	0	0	0	0	0
chr17:47211375-47952263	rs11650494; rs7210100&	2	rs57030023	17	47468546	A	T	0.0637	SNP	rs57030023	rs112882725:47476340:T:TTC	0.993537	0.9	0.0379	14.8984	0.0379	1	1.10462	5.296e-10	0.999934	0.2963	intronic	RP11-81K2.1				Enh	Low	EnhF	Heterochromatin	Heterochromatin	0	0	0	1	1	1	0	0	1	1	0	0	0	0	0	0	0	0
chr17:47211375-47952263	rs11650494; rs7210100&	2	rs57390430	17	47374886	A	G	0.0754	SNP	rs57390430	17:47398244:T:TTG	0.997952	0.9	0.655	718.053	0.655	1	1.10916	1.933e-12	1	3.309e-07	UTR3	ZNF652	ENST00000362063.2:c.*889C>T,ENST00000430262.2:c.*889C>T			ElonW	Elon	Elon	Heterochromatin	Heterochromatin	0	0	0	0	0	0	0	0	0	0	0	0	0	0	0	0	0	0
chr17:47211375-47952263	rs11650494; rs7210100&	2	rs61286260:47433222:T:C	17	47433222	T	C	0.9228	SNP	rs61286260	17:47398244:T:TTG	0.994479	0.9	0.655	718.053	0.655	1	0.901856	1.557e-12	0.980687	0.002531	intronic	ZNF652				ElonW	Low	Low	Heterochromatin	Heterochromatin	0	0	0	0	0	0	0	0	0	0	0	0	0	0	0	0	0	0
chr17:47211375-47952263	rs11650494; rs7210100&	2	rs61427980:47473580:A:G	17	47473580	A	G	0.9365	SNP	rs61427980	rs112882725:47476340:T:TTC	0.994818	0.9	0.0379	14.8984	0.0379	1	0.905652	5.941e-10	0.991752	0.1167	intronic	RP11-81K2.1				Low	Low	ReprW	Transcribed	Heterochromatin	0	0	0	0	0	0	0	0	0	0	0	0	0	0	0	0	0	0
chr17:47211375-47952263	rs11650494; rs7210100&	2	rs7215657:47476363:G:A	17	47476363	A	G	0.0703	SNP	rs7215657	rs112882725:47476340:T:TTC	0.945136	0.9	0.0379	14.8984	0.0379	1	1.09428	6.508e-09	0.95806	0.2879	intronic	RP11-81K2.1				Low	Low	Low	Transcribed	Heterochromatin	0	0	0	0	0	0	0	0	0	0	0	0	0	0	0	0	0	0
chr17:47211375-47952263	rs11650494; rs7210100&	2	rs7216993	17	47454263	T	C	0.9245	SNP	rs7216993	17:47398244:T:TTG	0.9796	0.9	0.655	718.053	0.655	1	0.899874	7.297e-13	0.999998	0.006676	ncRNA_intronic	RP11-1079K10.2				Low	EnhF	Low	Heterochromatin	Heterochromatin	0	0	0	0	0	0	0	0	0	0	0	0	0	0	0	0	0	0
chr17:47211375-47952263	rs11650494; rs7210100&	2	rs73324308	17	47405338	T	G	0.9246	SNP	rs73324308	17:47398244:T:TTG	0.997952	0.9	0.655	718.053	0.655	1	0.900505	1.077e-12	0.999951	2.126e-07	intronic	ZNF652				EnhWF	Low	Low	Heterochromatin	Heterochromatin	0	1	0	0	0	0	0	0	0	0	0	0	0	0	0	0	0	0
chr17:47211375-47952263	rs11650494; rs7210100&	2	rs73324323	17	47420054	T	G	0.0755	SNP	rs73324323	17:47398244:T:TTG	0.990807	0.9	0.655	718.053	0.655	1	1.1106	9.825e-13	0.999996	4.06e-07	intronic	ZNF652				Enh	Low	Low	Heterochromatin	Transcribed	0	0	0	1	0	0	0	0	0	0	0	0	0	0	1	1	0	0
chr17:47211375-47952263	rs11650494; rs7210100&	2	rs73324348	17	47455752	A	G	0.0753	SNP	rs73324348	17:47398244:T:TTG	0.97959	0.9	0.655	718.053	0.655	1	1.11193	5.574e-13	1	0.001695	ncRNA_intronic	RP11-1079K10.2				Low	Low	Low	Heterochromatin	Heterochromatin	0	0	0	0	0	0	0	0	0	0	0	0	0	0	0	0	0	0
chr17:47211375-47952263	rs11650494; rs7210100&	2	rs73340392:47358308:G:A	17	47358308	A	G	0.0757	SNP	rs73340392	17:47398244:T:TTG	0.996918	0.9	0.655	718.053	0.655	1	1.10893	1.945e-12	0.990012	1.44e-05	intergenic	RP1-62O9.3,ZNF652	dist=22284;dist=8262			Quies	Low	Low	Heterochromatin	Heterochromatin	0	0	0	0	0	0	0	0	0	0	0	0	0	0	0	0	0	0
chr17:47211375-47952263	rs11650494; rs7210100&	2	rs73340399	17	47372743	C	G	0.0755	SNP	rs73340399	17:47398244:T:TTG	0.994889	0.9	0.655	718.053	0.655	1	1.11038	1.101e-12	0.999889	3.178e-07	UTR3	ZNF652	ENST00000362063.2:c.*3032C>G			ElonW	Low	ElonW	Heterochromatin	Heterochromatin	0	0	0	0	0	0	0	0	0	0	0	0	0	0	0	0	0	0
chr17:47211375-47952263	rs11650494; rs7210100&	2	rs73987293	17	47474728	A	G	0.9365	SNP	rs73987293	rs112882725:47476340:T:TTC	0.993966	0.9	0.0379	14.8984	0.0379	1	0.905924	6.756e-10	1	0.1173	intronic	RP11-81K2.1				Low	Low	Low	Transcribed	Heterochromatin	0	0	0	0	0	0	0	0	0	0	0	0	0	0	0	0	0	0
chr17:47211375-47952263	rs11650494; rs7210100&	2	rs73987294	17	47474730	T	C	0.9365	SNP	rs73987294	rs112882725:47476340:T:TTC	0.993533	0.9	0.0379	14.8984	0.0379	1	0.905833	6.604e-10	0.999986	0.1173	intronic	RP11-81K2.1				Low	Low	Low	Transcribed	Heterochromatin	0	0	0	0	0	0	0	0	0	0	0	0	0	0	0	0	0	0
chr17:47211375-47952263	rs11650494; rs7210100&	2	rs74619404	17	47484445	T	C	0.0617	SNP	rs74619404	rs112882725:47476340:T:TTC	0.966417	0.9	0.0379	14.8984	0.0379	1	1.11115	9.622e-11	0.999995	0.9372	intronic	PHB,RP11-81K2.1				Elon	Elon	Gen3'	Transcribed	Heterochromatin	0	0	0	0	0	0	0	0	0	0	0	0	0	0	0	0	0	0
chr17:47211375-47952263	rs11650494; rs7210100&	2	rs74659133	17	47336931	T	C	0.0759	SNP	rs74659133	17:47398244:T:TTG	0.956052	0.9	0.655	718.053	0.655	1	1.10495	1.199e-11	0.99998	0.685	downstream	RP1-62O9.3				Low	DnaseD	EnhW	Heterochromatin	Heterochromatin	0	0	0	0	0	0	0	0	0	0	0	0	0	0	0	0	0	0
chr17:47211375-47952263	rs11650494; rs7210100&	2	rs74830554:47431950:G:A	17	47431950	A	G	0.0751	SNP	rs74830554	17:47398244:T:TTG	0.996488	0.9	0.655	718.053	0.655	1	1.10949	1.749e-12	0.984702	0.9754	intronic	ZNF652				EnhWF	Low	Low	Heterochromatin	Heterochromatin	0	0	0	0	0	0	0	0	0	0	0	0	0	0	0	0	0	0
chr17:47211375-47952263	rs11650494; rs7210100&	2	rs75092916	17	47412578	T	C	0.9246	SNP	rs75092916	17:47398244:T:TTG	0.995906	0.9	0.655	718.053	0.655	1	0.900415	1.064e-12	0.999982	0.8253	intronic	ZNF652				Low	Low	Low	Heterochromatin	Heterochromatin	0	0	0	0	1	0	0	0	0	0	0	0	0	0	1	0	0	0
chr17:47211375-47952263	rs11650494; rs7210100&	2	rs75904857	17	47370449	T	G	0.9246	SNP	rs75904857	17:47398244:T:TTG	0.994201	0.9	0.655	718.053	0.655	1	0.901586	1.923e-12	1	0.8164	intronic	ZNF652				ElonW	Low	ElonW	Heterochromatin	Heterochromatin	0	0	0	0	0	0	0	0	0	0	0	0	0	0	0	0	0	0
chr17:47211375-47952263	rs11650494; rs7210100&	2	rs76305536	17	47488913	A	G	0.0623	SNP	rs76305536	rs112882725:47476340:T:TTC	0.96514	0.9	0.0379	14.8984	0.0379	1	1.10849	2.063e-10	1	0.9066	intronic	PHB,RP11-81K2.1				Elon	Elon	Elon	Transcribed	Heterochromatin	0	0	0	0	0	0	0	0	0	0	0	0	0	0	0	0	0	0
chr17:47211375-47952263	rs11650494; rs7210100&	2	rs76366926	17	47396628	T	C	0.9247	SNP	rs76366926	17:47398244:T:TTG	0.996588	0.9	0.655	718.053	0.655	1	0.900865	1.321e-12	0.999998	0.8306	intronic	ZNF652				ElonW	Low	EnhWF	Heterochromatin	Heterochromatin	0	0	0	0	0	0	0	0	0	0	0	0	0	0	1	0	0	0
chr17:47211375-47952263	rs11650494; rs7210100&	2	rs76651802:47473785:A:G	17	47473785	A	G	0.9365	SNP	rs76651802	rs112882725:47476340:T:TTC	0.994818	0.9	0.0379	14.8984	0.0379	1	0.905652	5.927e-10	0.992002	0.1127	intronic	RP11-81K2.1				Low	Low	ReprW	Transcribed	Heterochromatin	0	0	0	0	0	0	0	0	0	0	0	0	0	0	0	0	0	0
chr17:47211375-47952263	rs11650494; rs7210100&	2	rs76778410	17	47459877	A	T	0.927	SNP	rs76778410	rs76778410	1	0.9	0.2835	149.665	0.283022	1	0.901406	4.976e-12	0.999987	0.3738	intronic	RP11-81K2.1				Low	Quies	ReprW	Heterochromatin	Enhancer	0	0	0	0	0	0	0	0	0	0	0	0	0	0	0	0	0	0
chr17:47211375-47952263	rs11650494; rs7210100&	2	rs77247327:47411493:T:C	17	47411493	T	C	0.9248	SNP	rs77247327	17:47398244:T:TTG	0.996562	0.9	0.655	718.053	0.655	1	0.900865	1.319e-12	0.99066	0.792	intronic	ZNF652				Low	Low	Low	Heterochromatin	Heterochromatin	0	0	0	0	0	0	0	0	0	0	0	0	0	0	1	0	0	0
chr17:47211375-47952263	rs11650494; rs7210100&	2	rs77338752	17	47372328	A	C	0.927	SNP	rs77338752	17:47398244:T:TTG	0.935384	0.9	0.655	718.053	0.655	1	0.899335	1.165e-12	0.999483	0.8794	UTR3	ZNF652	ENST00000362063.2:c.*3447T>G			ElonW	Low	ElonW	Heterochromatin	Heterochromatin	0	0	0	0	0	0	0	0	0	0	0	0	0	0	0	0	0	0
chr17:47211375-47952263	rs11650494; rs7210100&	2	rs77488129	17	47448970	A	G	0.0748	SNP	rs77488129	17:47398244:T:TTG	0.982284	0.9	0.655	718.053	0.655	1	1.10938	1.922e-12	0.999963	0.6559	intronic	RP11-81K2.1				Low	Enh	Low	Heterochromatin	Heterochromatin	1	0	0	0	0	0	0	0	0	0	0	0	0	0	0	0	0	0
chr17:47211375-47952263	rs11650494; rs7210100&	2	rs77653195:47468868:A:T	17	47468868	A	T	0.9369	SNP	rs77653195	rs112882725:47476340:T:TTC	0.996963	0.9	0.0379	14.8984	0.0379	1	0.903301	2.315e-10	0.990675	0.09328	intronic	RP11-81K2.1				EnhWF	Low	Low	Heterochromatin	Heterochromatin	0	0	0	0	0	0	0	0	0	0	0	0	0	0	0	0	0	0
chr17:47211375-47952263	rs11650494; rs7210100&	2	rs78208413:47398282:G:A	17	47398282	A	G	0.0753	SNP	rs78208413	17:47398244:T:TTG	0.996228	0.9	0.655	718.053	0.655	1	1.10993	1.399e-12	0.991257	0.824	intronic	ZNF652				Elon	Pol2	Low	Heterochromatin	Heterochromatin	0	0	0	0	0	0	0	0	0	0	0	0	0	0	0	0	0	0
chr17:47211375-47952263	rs11650494; rs7210100&	2	rs79768864:47446968:C:A	17	47446968	A	C	0.0749	SNP	rs79768864	17:47398244:T:TTG	0.993751	0.9	0.655	718.053	0.655	1	1.10927	1.95e-12	0.984888	0.7434	ncRNA_intronic	RP11-1079K10.3				Low	Low	FaireW	Heterochromatin	Heterochromatin	0	0	0	0	0	0	0	0	0	0	0	0	0	0	0	0	0	0
chr17:47211375-47952263	rs11650494; rs7210100&	2	rs8065389	17	47456064	T	G	0.9246	SNP	rs8065389	17:47398244:T:TTG	0.978918	0.9	0.655	718.053	0.655	1	0.899605	6.636e-13	0.999984	0.005634	ncRNA_intronic	RP11-1079K10.2				Low	Low	Low	Heterochromatin	Heterochromatin	0	0	0	0	0	0	0	0	0	0	0	0	0	0	0	0	0	0
chr17:47211375-47952263	rs11650494; rs7210100&	2	rs8065814	17	47470720	T	C	0.9364	SNP	rs8065814	rs112882725:47476340:T:TTC	0.993537	0.9	0.0379	14.8984	0.0379	1	0.904747	4.248e-10	0.999943	0.3459	intronic	RP11-81K2.1				Low	Pol2	Low	Heterochromatin	Heterochromatin	0	0	0	0	0	0	0	0	0	0	0	0	0	0	0	0	0	0
chr17:47211375-47952263	rs11650494; rs7210100&	2	rs8066722	17	47475007	A	G	0.0635	SNP	rs8066722	rs112882725:47476340:T:TTC	0.993966	0.9	0.0379	14.8984	0.0379	1	1.10374	7.14e-10	1	0.1094	intronic	RP11-81K2.1				Low	Low	Low	Transcribed	Heterochromatin	0	0	0	0	0	0	0	0	0	0	0	0	0	0	0	0	0	0
chr17:47211375-47952263	rs11650494; rs7210100&	2	rs8072520:47466640:T:G	17	47466640	T	G	0.9346	SNP	rs8072520	rs112882725:47476340:T:TTC	0.996411	0.9	0.0379	14.8984	0.0379	1	0.904656	3.992e-10	0.957772	0.1735	intronic	RP11-81K2.1				Enh	Quies	Low	Heterochromatin	Heterochromatin	0	0	0	0	0	0	0	0	0	0	0	0	0	0	0	0	0	0
chr17:47211375-47952263	rs11650494; rs7210100&	2	rs8076023	17	47399633	C	G	0.9242	SNP	rs8076023	17:47398244:T:TTG	0.992855	0.9	0.655	718.053	0.655	1	0.900685	1.07e-12	1	8.418e-06	intronic	ZNF652				Low	Low	Low	Heterochromatin	Heterochromatin	0	0	0	0	0	0	0	0	0	0	0	0	0	0	0	0	0	0
chr17:47211375-47952263	rs11650494; rs7210100&	2	rs8081433:47474227:C:T	17	47474227	T	C	0.0632	SNP	rs8081433	rs112882725:47476340:T:TTC	0.996537	0.9	0.0379	14.8984	0.0379	1	1.1055	3.854e-10	0.991173	0.6323	intronic	RP11-81K2.1				Low	Low	ReprW	Transcribed	Heterochromatin	0	0	0	0	0	0	0	0	0	0	0	0	0	0	0	0	0	0
chr17:47211375-47952263	rs11650494; rs7210100&	2	rs9891264	17	47407342	A	T	0.0771	SNP	rs9891264	17:47398244:T:TTG	0.988518	0.9	0.655	718.053	0.655	1	1.10916	1.286e-12	0.999973	0.002071	intronic	ZNF652				Low	EnhWF	Low	Heterochromatin	Heterochromatin	0	0	0	0	0	0	0	0	0	0	0	0	0	0	0	0	0	0
chr17:47211375-47952263	rs11650494; rs7210100&	2	rs9907478	17	47395729	T	C	0.0757	SNP	rs9907478	17:47398244:T:TTG	0.990104	0.9	0.655	718.053	0.655	1	1.11227	4.52e-13	0.998945	0.9508	intronic	ZNF652				ElonW	Low	ElonW	Heterochromatin	Heterochromatin	0	0	0	0	0	0	0	0	0	0	0	0	0	0	0	0	0	0
chr17:68608753-69617214	rs1859962	1	chr17_69104938_A_G	17	69104938	A	G	0.4742	SNP	rs7222314	chr17_69104938_A_G	1	0.9	0.622	1035.1	0.673791	1	1.1748	6.48e-92	1	0.1073	ncRNA_intronic	CASC17				Quies	Quies	Quies	Heterochromatin	Heterochromatin	0	0	0	0	0	0	0	0	0	0	0	0	0	0	0	0	0	0
chr17:68608753-69617214	rs1859962	1	chr17_69106742_C_T	17	69106742	T	C	0.4746	SNP	rs17765332	chr17_69104938_A_G	0.993407	0.9	0.622	1035.1	0.673791	1	1.17468	6.4e-92	1	0.01211	ncRNA_intronic	CASC17				Quies	Quies	Quies	Enhancer	Heterochromatin	1	1	0	0	0	0	0	0	0	0	0	0	0	0	0	0	0	0
chr17:68608753-69617214	rs1859962	1	chr17_69106874_A_G	17	69106874	A	G	0.4803	SNP	rs17765344	chr17_69104938_A_G	0.970072	0.9	0.622	1035.1	0.673791	1	1.1748	4.05e-92	0.999996	0.01167	ncRNA_intronic	CASC17				Quies	Quies	Quies	Enhancer	Heterochromatin	0	0	0	0	0	0	0	0	0	0	0	0	0	0	0	0	0	0
chr17:68608753-69617214	rs1859962	1	chr17_69107673_C_G	17	69107673	C	G	0.4802	SNP	rs8071558	chr17_69104938_A_G	0.970551	0.9	0.622	1035.1	0.673791	1	1.17492	3.25e-92	0.999998	0.008948	ncRNA_intronic	CASC17				Quies	Quies	Quies	Enhancer	Heterochromatin	0	0	0	0	0	0	0	1	0	1	0	0	0	0	1	0	0	0
chr17:68608753-69617214	rs1859962	1	chr17_69107816_A_G	17	69107816	A	G	0.4801	SNP	rs8072254	chr17_69104938_A_G	0.971338	0.9	0.622	1035.1	0.673791	1	1.17504	2.14e-92	0.999999	0.0113	ncRNA_intronic	CASC17				Quies	Quies	Quies	Enhancer	Heterochromatin	0	0	0	1	1	0	0	1	0	1	0	0	0	0	1	1	1	0
chr17:68608753-69617214	rs1859962	1	chr17_69108127_C_T	17	69108127	T	C	0.4801	SNP	rs984434	chr17_69104938_A_G	0.970742	0.9	0.622	1035.1	0.673791	1	1.17492	2.56e-92	0.999991	0.0001315	ncRNA_intronic	CASC17				Quies	Quies	Quies	Enhancer	Heterochromatin	0	0	0	0	0	0	0	0	0	0	0	0	0	0	1	0	0	0
chr17:68608753-69617214	rs1859962	1	chr17_69108753_G_T	17	69108753	T	G	0.5187	SNP	rs1859962	chr17_69104938_A_G	0.967052	0.9	0.622	1035.1	0.673791	1	0.851633	1.13e-91	0.999938	0.2626	ncRNA_intronic	CASC17				Quies	Quies	Quies	Enhancer	Heterochromatin	0	0	0	0	0	0	0	1	0	1	0	0	1	0	1	1	0	0
chr17:68608753-69617214	rs1859962	1	chr17_69109773_A_G	17	69109773	A	G	0.5191	SNP	rs991429	chr17_69104938_A_G	0.967922	0.9	0.622	1035.1	0.673791	1	0.851462	8.15e-92	0.999888	0.003288	ncRNA_intronic	CASC17				Quies	Quies	Quies	Enhancer	Heterochromatin	0	0	0	0	0	0	0	0	0	0	0	0	0	0	0	0	0	0
chr17:68608753-69617214	rs1859962	1	chr17_69115358_A_G	17	69115358	A	G	0.4803	SNP	rs9911515	chr17_69104938_A_G	0.969364	0.9	0.622	1035.1	0.673791	1	1.17563	6.47e-93	0.999999	0.01237	ncRNA_intronic	CASC17				Quies	Quies	Quies	Heterochromatin	Heterochromatin	0	0	0	0	0	0	0	0	0	0	0	0	0	0	0	0	0	0
chr17:68608753-69617214	rs1859962	1	chr17_69116935_A_G	17	69116935	A	G	0.4744	SNP	rs8068266	chr17_69104938_A_G	0.993005	0.9	0.622	1035.1	0.673791	1	1.17563	8.08e-93	1	0.0001404	ncRNA_intronic	CASC17				Quies	Quies	Quies	Heterochromatin	Heterochromatin	0	0	0	0	0	0	0	0	0	0	0	0	0	0	0	0	0	0
chr17:68608753-69617214	rs1859962	1	chr17_69117214_C_T	17	69117214	T	C	0.4744	SNP	rs8072735	chr17_69104938_A_G	0.992905	0.9	0.622	1035.1	0.673791	1	1.17551	1.17e-92	0.999991	0.0001502	ncRNA_intronic	CASC17				Quies	Quies	Quies	Heterochromatin	Heterochromatin	0	0	0	0	0	0	0	0	0	0	0	0	0	0	0	0	0	0
chr17:68608753-69617214	rs1859962	1	chr17_69117532_INDEL_TTAT	17	69117532	G	GTTAT	0.4744	INS	rs148511027	chr17_69104938_A_G	0.993404	0.9	0.622	1035.1	0.673791	1	1.17551	1.19e-92	0.999981	0.0001519	ncRNA_intronic	CASC17				Quies	Quies	Quies	Heterochromatin	Heterochromatin	0	0	0	0	0	0	0	0	0	0	0	0	0	0	0	0	0	0
chr17:68608753-69617214	rs1859962	1	chr17_69118437_A_T	17	69118437	A	T	0.4749	SNP	rs9893698	chr17_69104938_A_G	0.979075	0.9	0.622	1035.1	0.673791	1	1.17468	9.63e-92	0.999931	0.002528	ncRNA_intronic	CASC17				Quies	Quies	Quies	Heterochromatin	Heterochromatin	0	0	0	0	0	0	0	0	0	0	0	0	0	0	0	0	0	0
chr17:68608753-69617214	rs1859962	1	chr17_69118636_C_T	17	69118636	T	C	0.4749	SNP	rs4793529	chr17_69104938_A_G	0.990411	0.9	0.622	1035.1	0.673791	1	1.17515	2.98e-92	0.999808	9.33e-05	ncRNA_intronic	CASC17				Quies	Quies	Quies	Heterochromatin	Heterochromatin	0	0	0	0	0	0	0	0	0	0	0	0	0	0	0	0	0	0
chr17:68608753-69617214	rs1859962	1	rs11293277:69106000:GT:G	17	69106000	G	GT	0.5396	DEL	rs11293277	chr17_69104938_A_G	0.930798	0.9	0.622	1035.1	0.673791	1	0.853764	2.943e-87	0.972481	0.001181	ncRNA_intronic	CASC17				Quies	Quies	Quies	Enhancer	Heterochromatin	0	0	0	0	0	0	0	0	0	0	0	0	0	0	0	0	0	0
chr17:68608753-69617214	rs1859962	1	rs113328478:69106887:AT:A	17	69106887	A	AT	0.5229	DEL	rs113328478	chr17_69104938_A_G	0.95777	0.9	0.622	1035.1	0.673791	1	0.851462	1.002e-88	0.947804	0.01867	ncRNA_intronic	CASC17				Quies	Quies	Quies	Enhancer	Heterochromatin	0	0	0	0	0	0	0	0	0	0	0	0	0	0	0	0	0	0
chr17:68608753-69617214	rs1859962	1	rs1859963:69113107:T:C	17	69113107	T	C	0.4748	SNP	rs1859963	chr17_69104938_A_G	0.994061	0.9	0.622	1035.1	0.673791	1	1.17504	3.25e-92	0.994234	0.0001453	ncRNA_intronic	CASC17				Quies	Quies	Quies	Heterochromatin	Heterochromatin	0	0	0	0	0	0	0	0	0	0	0	0	0	0	0	0	0	0
chr17:68608753-69617214	rs1859962	1	rs56966654:69111219:CAA:C	17	69111219	CAA	C	0.4809	DEL	rs56966654	chr17_69104938_A_G	0.969067	0.9	0.622	1035.1	0.673791	1	1.17492	3.21e-92	0.995851	0.004833	ncRNA_intronic	CASC17				Quies	Quies	Quies	Heterochromatin	Heterochromatin	0	0	0	0	0	0	0	0	0	0	0	0	0	0	0	0	0	0
chr17:68608753-69617214	rs1859962	1	rs6501436:69119290:G:A	17	69119290	A	G	0.5197	SNP	rs6501436	chr17_69104938_A_G	0.97061	0.9	0.622	1035.1	0.673791	1	0.850781	1.51e-92	0.992285	1.061e-05	ncRNA_intronic	CASC17				Quies	Quies	Quies	Heterochromatin	Heterochromatin	0	0	0	0	0	0	0	0	0	0	0	0	0	0	0	0	0	0
chr17:68608753-69617214	rs1859962	1	rs7216498:69110932:C:T	17	69110932	T	C	0.5021	SNP	rs7216498	chr17_69104938_A_G	0.915896	0.9	0.622	1035.1	0.673791	1	0.856073	8.534e-86	0.993198	0.1118	ncRNA_intronic	CASC17				Quies	Quies	Quies	Transcribed	Heterochromatin	0	0	0	0	0	0	0	0	0	0	0	0	0	0	0	0	0	0
chr17:68608753-69617214	rs1859962	1	rs7217073:69110923:A:G	17	69110923	A	G	0.4807	SNP	rs7217073	chr17_69104938_A_G	0.970496	0.9	0.622	1035.1	0.673791	1	1.17515	1.72e-92	0.994851	0.1096	ncRNA_intronic	CASC17				Quies	Quies	Quies	Transcribed	Heterochromatin	0	0	0	0	0	0	0	0	0	0	0	0	0	0	0	0	0	0
chr17:68608753-69617214	rs1859962	1	rs9889335	17	69115146	T	G	0.4805	SNP	rs9889335	chr17_69104938_A_G	0.968782	0.9	0.622	1035.1	0.673791	1	1.17504	2.28e-92	0.999986	0.0001484	ncRNA_intronic	CASC17				Quies	Quies	Quies	Heterochromatin	Heterochromatin	0	0	0	0	0	0	0	0	0	0	0	0	0	0	0	0	0	0
chr17:68608753-69617214	rs1859962	1	rs9901566:69107018:C:G	17	69107018	C	G	0.4803	SNP	rs9901566	chr17_69104938_A_G	0.971218	0.9	0.622	1035.1	0.673791	1	1.17492	2.96e-92	0.997423	0.01113	ncRNA_intronic	CASC17				Quies	Quies	Quies	Enhancer	Heterochromatin	0	0	0	0	0	0	0	0	0	0	0	0	0	0	0	0	0	0
chr17:68608753-69617214	rs1859962	1	rs9908087:69106937:T:G	17	69106937	T	G	0.4803	SNP	rs9908087	chr17_69104938_A_G	0.971121	0.9	0.622	1035.1	0.673791	1	1.17492	2.97e-92	0.997673	0.01065	ncRNA_intronic	CASC17				Quies	Quies	Quies	Enhancer	Heterochromatin	0	0	0	0	0	0	0	0	0	0	0	0	0	0	0	0	0	0
chr18:76270820-77273973	rs7241993	1	chr18_76770820_A_G	18	76770820	A	G	0.7328	SNP	rs9959454	chr18_76770820_A_G	1	0.9	0.9712	16463.8	0.9712	1	1.09111	5.345e-22	0.999915	0.5374	intergenic	SALL3,ATP9B	dist=8143;dist=58465			Quies	Low	Low	CTCF	Heterochromatin	0	0	0	0	0	0	0	0	0	0	0	1	0	0	0	0	0	0
chr18:76270820-77273973	rs7241993	1	rs71279357:76777252:A:T	18	76777252	A	T	0.7319	SNP	rs71279357	chr18_76770820_A_G	0.995423	0.9	0.9712	16463.8	0.9712	1	1.09341	4.642e-22	0.928805	0.5635	intergenic	SALL3,ATP9B	dist=14575;dist=52033			Quies	DnaseU	DnaseD	Repressed	Heterochromatin	0	0	0	0	0	0	0	0	0	0	0	0	0	0	0	0	0	0
chr18:76270820-77273973	rs7241993	1	rs7233358	18	76769285	T	C	0.2669	SNP	rs7233358	chr18_76770820_A_G	0.997811	0.9	0.9712	16463.8	0.9712	1	0.917227	1.16e-21	0.999994	0.8043	intergenic	SALL3,ATP9B	dist=6608;dist=60000			Quies	Low	Low	Heterochromatin	Heterochromatin	0	0	0	0	0	0	0	0	0	0	0	0	0	0	0	0	0	0
chr19:38235613-39244733	rs8102476	1	19:38757315:CAAAAA:CAAAA	19	38757315	CAAAA	CAAAAA	0.4932	DEL	rs5828007	19:38757315:CAAAAA:CAAAA	1	0.9	0.1241	59.3868	0.0922235	1	0.911376	2.855e-30	0.918819	NA	intronic	SPINT2				ReprW	PromF	EnhWF	Promoter	Promoter	0	0	0	0	0	0	0	0	0	0	0	0	0	0	0	0	0	0
chr19:38235613-39244733	rs8102476	1	chr19_38735480_A_G	19	38735480	A	G	0.4607	SNP	rs8102454	chr19_38735480_A_G	1	0.9	0.0861	39.4763	0.0592043	1	0.913566	7.033e-30	0.999998	0.004061	intronic	SPINT2				Low	EnhW	Low	Enhancer	Transcribed	0	0	0	0	0	0	0	0	0	0	0	0	0	0	0	0	0	0
chr19:38235613-39244733	rs8102476	1	chr19_38735804_A_T	19	38735804	A	T	0.4881	SNP	rs11667256	chr19_38735804_A_T	1	0.9	0.5464	504.801	0.5464	1	1.10043	1.794e-33	0.999995	0.00297	intronic	SPINT2				Low	EnhW	Low	Enhancer	Heterochromatin	0	0	0	0	0	0	0	0	0	0	0	0	0	0	0	0	0	0
chr19:38235613-39244733	rs8102476	1	chr19_38743962_A_G	19	38743962	A	G	0.4903	SNP	rs12976534	chr19_38735804_A_T	0.984685	0.9	0.5464	504.801	0.5464	1	1.10131	5.243e-34	0.999999	0.004978	intronic	PPP1R14A,SPINT2				ReprW	EnhW	DnaseD	Enhancer	Enhancer	0	0	0	0	0	0	0	0	0	0	0	0	0	0	0	0	0	0
chr19:38235613-39244733	rs8102476	1	chr19_38744733_A_G	19	38744733	A	G	0.4897	SNP	rs12610267	chr19_38735804_A_T	0.982976	0.9	0.5464	504.801	0.5464	1	1.10142	4.867e-34	1	0.004911	intronic	PPP1R14A,SPINT2				Repr	EnhWF	Low	Transcribed	Transcribed	0	0	0	0	0	0	0	0	0	0	0	0	0	0	0	0	0	0
chr19:38235613-39244733	rs8102476	1	chr19_38746272_A_C	19	38746272	A	C	0.4928	SNP	rs12611084	chr19_38735804_A_T	0.968476	0.9	0.5464	504.801	0.5464	1	1.10087	1.285e-33	0.999994	0.007405	intronic	PPP1R14A,SPINT2				Repr	PromP	PromF	Transcribed	Enhancer	0	0	0	0	0	0	1	0	0	0	0	0	0	0	0	0	0	0
chr19:38235613-39244733	rs8102476	1	chr19_38748913_A_G	19	38748913	A	G	0.5099	SNP	rs11668070	chr19_38735804_A_T	0.975811	0.9	0.5464	504.801	0.5464	1	0.908464	1.456e-33	0.999864	0.01192	intronic	SPINT2				Low	ReprW	FaireW	Transcribed	Enhancer	0	0	0	0	0	0	0	0	0	0	0	0	0	0	0	0	0	0
chr19:38235613-39244733	rs8102476	1	chr19_38750100_C_G	19	38750100	C	G	0.4608	SNP	rs34582151	chr19_38735480_A_G	0.987884	0.9	0.0861	39.4763	0.0592043	1	0.913109	3.584e-30	0.99997	0.03766	intronic	SPINT2				Low	DnaseD	Low	Transcribed	Transcribed	0	0	0	0	0	0	1	0	0	0	0	0	0	0	0	0	0	0
chr19:38235613-39244733	rs8102476	1	chr19_38753625_C_T	19	38753625	T	C	0.4894	SNP	rs7250689	chr19_38735804_A_T	0.966783	0.9	0.5464	504.801	0.5464	1	1.10098	8.793e-34	0.999997	0.008021	intronic	SPINT2				Low	EnhW	DnaseD	Enhancer	CTCF+Enhancer	1	0	0	0	0	0	0	0	0	0	0	0	0	0	0	0	0	0
chr19:38235613-39244733	rs8102476	1	rs10652797:38747449:A:ATT	19	38747449	A	ATT	0.5251	INS	rs10652797	chr19_38735480_A_G	0.962665	0.9	0.0861	39.4763	0.0592043	1	1.09955	2.58e-32	0.964258	0.003271	intronic	SPINT2				Ctcf	PromP	PromP	Transcribed	Promoter	0	0	0	0	0	0	0	0	0	0	0	0	0	0	0	0	0	0
chr19:38235613-39244733	rs8102476	1	rs11083450:38754239:T:C	19	38754239	T	C	0.4895	SNP	rs11083450	chr19_38735804_A_T	0.96889	0.9	0.5464	504.801	0.5464	1	1.10065	1.627e-33	0.991319	0.007901	intronic	SPINT2				EnhW	EnhW	DnaseD	Promoter	Enhancer	0	0	0	0	0	0	0	0	0	0	0	0	0	0	0	0	0	0
chr19:38235613-39244733	rs8102476	1	rs12981216:38740925:C:T	19	38740925	T	C	0.4608	SNP	rs12981216	chr19_38735480_A_G	0.999084	0.9	0.0861	39.4763	0.0592043	1	0.912926	2.76e-30	0.992015	0.002316	intronic	SPINT2				ReprW	Low	Low	Enhancer	Heterochromatin	0	0	0	0	0	0	0	0	0	0	0	0	0	0	0	0	0	0
chr19:38235613-39244733	rs8102476	1	rs4802297:38738130:G:C	19	38738130	C	G	0.5102	SNP	rs4802297	chr19_38735804_A_T	0.998991	0.9	0.5464	504.801	0.5464	1	0.908827	2.375e-33	0.992034	0.003097	intronic	SPINT2				ReprW	Pol2	Low	Transcribed	Heterochromatin	0	0	0	0	0	0	0	0	0	0	0	0	0	0	0	0	0	0
chr19:38235613-39244733	rs8102476	1	rs4803934:38746567:C:G	19	38746567	C	G	0.4894	SNP	rs4803934	chr19_38735804_A_T	0.981775	0.9	0.5464	504.801	0.5464	1	1.09966	5.748e-33	0.994796	0.006197	intronic	PPP1R14A,SPINT2				Repr	PromP	PromF	Transcribed	Enhancer	0	0	0	0	0	0	0	0	0	0	0	0	0	0	0	0	0	0
chr19:38235613-39244733	rs8102476	1	rs71165528:38748684:CA:C	19	38748684	CA	C	0.5511	DEL	rs71165528	chr19_38735480_A_G	0.913959	0.9	0.0861	39.4763	0.0592043	1	1.08926	3.488e-25	0.910088	0.1156	intronic	SPINT2				Low	ReprW	Low	Transcribed	Transcribed	0	0	0	0	0	0	0	0	0	0	0	0	0	0	0	0	0	0
chr19:38235613-39244733	rs8102476	1	rs7247241:38747272:T:C	19	38747272	T	C	0.49	SNP	rs7247241	chr19_38735804_A_T	0.981701	0.9	0.5464	504.801	0.5464	1	1.10054	1.787e-33	0.994438	0.003795	intronic	SPINT2				Ctcf	PromP	PromP	Transcribed	Promoter	0	0	0	0	0	0	0	0	0	0	0	0	0	0	0	0	0	0
chr19:38235613-39244733	rs8102476	1	rs8100395:38747117:A:G	19	38747117	A	G	0.4899	SNP	rs8100395	chr19_38735804_A_T	0.981701	0.9	0.5464	504.801	0.5464	1	1.10054	1.879e-33	0.994778	0.004436	UTR5	PPP1R14A	ENST00000347262.4:c.-138T>C,ENST00000301242.4:c.-138T>C,ENST00000591585.1:c.-138T>C			Ctcf	PromP	PromP	Transcribed	Promoter	0	0	0	0	0	0	0	0	0	0	0	0	0	0	0	0	0	0
chr19:38235613-39244733	rs8102476	1	rs8102476:38735613:C:T	19	38735613	T	C	0.4607	SNP	rs8102476	chr19_38735480_A_G	0.999898	0.9	0.0861	39.4763	0.0592043	1	0.913748	8.827e-30	0.99332	0.003534	intronic	SPINT2				Low	EnhW	Low	Enhancer	Enhancer	0	0	0	0	0	0	0	0	0	0	0	0	0	0	0	0	0	0
chr19:41485587-42485931	rs11672691	1	chr19_41985587_A_G	19	41985587	A	G	0.2632	SNP	rs11672691	chr19_41985587_A_G	1	0.9	0.9599	8099.78	0.9599	1	0.91247	1.674e-23	0.999988	0.05502	ncRNA_intronic	AC011526.1				ReprW	Quies	Tss	Heterochromatin	Heterochromatin	0	0	0	0	0	0	0	0	0	0	0	0	0	1	0	0	0	0
chr19:41485587-42485931	rs11672691	1	chr19_41985931_A_T	19	41985931	A	T	0.265	SNP	rs11673591	chr19_41985587_A_G	0.986194	0.9	0.9599	8099.78	0.9599	1	0.910647	1.638e-24	0.999961	0.02932	ncRNA_intronic	AC011526.1				ReprW	Quies	Tss	Heterochromatin	Heterochromatin	0	1	1	0	0	0	0	0	0	0	0	0	0	0	0	0	0	0
chr19:41485587-42485931	rs11672691	1	chr19_41986536_A_G	19	41986536	A	G	0.7341	SNP	rs2316974	chr19_41985587_A_G	0.982733	0.9	0.9599	8099.78	0.9599	1	1.09724	5.013e-24	0.999557	0.449	ncRNA_intronic	AC011526.1				ReprW	Quies	Enh	Heterochromatin	Heterochromatin	0	0	0	0	0	0	0	0	0	0	0	0	0	0	0	0	0	0
chr19:41485587-42485931	rs11672691	1	rs2079811:41986217:T:C	19	41986217	T	C	0.2649	SNP	rs2079811	chr19_41985587_A_G	0.986268	0.9	0.9599	8099.78	0.9599	1	0.911011	2.839e-24	0.994939	0.3244	ncRNA_intronic	AC011526.1				ReprW	Quies	Enh	Heterochromatin	Heterochromatin	0	0	0	0	0	0	0	0	0	0	0	0	0	0	0	0	0	0
chr19:50840794-51864623	rs2735839	1	chr19_51345568_C_G	19	51345568	C	G	0.2026	SNP	rs2659051	chr19_51345568_C_G	1	0.9	0.3187	281.662	0.3187	3	0.874153	1.866e-40	0.999995	0.00244	ncRNA_intronic	AC011523.2				ReprW	Quies	Low	Repressed	Heterochromatin	0	0	0	1	1	1	1	1	1	1	0	0	1	1	1	1	1	1
chr19:50840794-51864623	rs2735839	1	chr19_51345821_A_G	19	51345821	A	G	0.1803	SNP	rs2569729	chr19_51345821_A_G	1	0.9	0.0107	6.51112	0.0107	3	0.959157	5.626e-05	0.999989	0.03223	ncRNA_intronic	AC011523.2				ReprW	Quies	Low	Repressed	Heterochromatin	0	0	0	0	0	1	0	0	0	1	0	0	0	0	1	0	0	1
chr19:50840794-51864623	rs2735839	1	chr19_51354326_A_G	19	51354326	A	G	0.196	SNP	rs266864	chr19_51354326_A_G	1	0.9	0.0118	7.18932	0.0118	3	0.972777	0.005969	0.999964	0.2563	ncRNA_exonic	AC011523.2				ReprW	Quies	Quies	Heterochromatin	Heterochromatin	0	0	0	0	0	1	1	1	1	1	0	0	1	1	1	1	0	1
chr19:50840794-51864623	rs2735839	1	chr19_51354397_A_G	19	51354397	A	G	0.6734	SNP	rs11665748	chr19_51354397_A_G	1	0.9	0.1001	66.9831	0.1001	3	1.12187	6.406e-41	0.999996	0.0808	downstream	AC011523.2				ReprW	Quies	Quies	Heterochromatin	Heterochromatin	0	0	0	0	0	1	1	0	1	0	0	0	0	1	1	0	0	0
chr19:50840794-51864623	rs2735839	1	chr19_51354411_A_C	19	51354411	A	C	0.3156	SNP	rs11665698	chr19_51354397_A_G	0.940721	0.9	0.1001	66.9831	0.1001	3	0.889941	2.782e-41	0.999998	0.1516	downstream	AC011523.2				ReprW	Quies	Quies	Heterochromatin	Heterochromatin	0	0	0	0	0	1	1	0	1	0	0	0	0	0	1	0	0	0
chr19:50840794-51864623	rs2735839	1	chr19_51355339_C_T	19	51355339	T	C	0.3416	SNP	rs3760719	chr19_51355339_C_T	1	0.9	0.0124	7.55863	0.0139579	3	1.0498	5.761e-09	0.999988	0.4001	downstream	AC011523.2				ReprW	Quies	Quies	Repressed	Heterochromatin	0	0	0	1	0	1	1	0	0	0	0	0	0	0	0	0	0	0
chr19:50840794-51864623	rs2735839	1	chr19_51355650_C_T	19	51355650	T	C	0.387	SNP	rs266863	chr19_51355650_C_T	1	0.9	0.451	494.551	0.451	3	0.918696	6.879e-25	0.999972	0.1691	intergenic	AC011523.2,KLK3	dist=1305;dist=2521			ReprW	Quies	Quies	Repressed	Heterochromatin	0	0	0	0	0	0	0	0	0	0	0	0	0	0	0	0	0	0
chr19:50840794-51864623	rs2735839	1	chr19_51360840_C_T	19	51360840	T	C	0.0775	SNP	rs62113212	chr19_51360840_C_T	1	0.9	1	Inf	1	3	0.738747	4.258e-81	1	0.02316	intronic	KLK3				EnhWF	Low	Quies	Heterochromatin	Heterochromatin	0	0	0	0	0	0	0	0	0	0	0	0	0	0	0	0	0	0
chr19:50840794-51864623	rs2735839	1	chr19_51361382_A_G	19	51361382	A	G	0.0413	SNP	rs61752561	chr19_51361382_A_G	1	0.9	0.7686	2009.95	0.84197	3	0.891366	2.332e-08	0.999986	NA	exonic	KLK3		nonsynonymous SNV	KLK3:ENST00000326003.2:exon3:c.G304A:p.D102N,KLK3:ENST00000360617.3:exon3:c.G304A:p.D102N,KLK3:ENST00000593997.1:exon3:c.G304A:p.D102N,KLK3:ENST00000595392.1:exon3:c.G304A:p.D102N,KLK3:ENST00000597286.1:exon3:c.G193A:p.D65N,KLK3:ENST00000601503.1:exon4:c.G247A:p.D83N	PromF	Low	Quies	Heterochromatin	Heterochromatin	0	0	0	1	0	0	0	0	0	0	0	0	0	0	0	0	0	0
chr19:50840794-51864623	rs2735839	1	chr19_51361757_C_T	19	51361757	T	C	0.9226	SNP	rs17632542	chr19_51360840_C_T	0.984138	0.9	1	Inf	1	3	1.35337	6.694e-81	0.999994	0.01953	exonic	KLK3		nonsynonymous SNV	KLK3:ENST00000326003.2:exon4:c.T536C:p.I179T,KLK3:ENST00000360617.3:exon4:c.T536C:p.I179T,KLK3:ENST00000593997.1:exon4:c.T536C:p.I179T,KLK3:ENST00000595952.1:exon4:c.T407C:p.I136T,KLK3:ENST00000597286.1:exon4:c.T425C:p.I142T,KLK3:ENST00000597483.1:exon4:c.T407C:p.I136T,KLK3:ENST00000601503.1:exon5:c.T479C:p.I160T	Quies	EnhWF	Quies	Enhancer	Heterochromatin	0	0	0	0	0	0	0	0	0	0	0	0	0	0	0	0	0	0
chr19:50840794-51864623	rs2735839	1	chr19_51364380_C_T	19	51364380	T	C	0.1676	SNP	rs8104556	chr19_51364380_C_T	1	0.9	0.0075	4.55016	0.0075	3	0.986985	0.2184	0.999985	0.7601	upstream;downstream	KLK2;KLK3				Quies	Low	Quies	Heterochromatin	Heterochromatin	1	0	0	0	0	0	0	0	0	0	0	0	0	0	0	0	0	0
chr19:50840794-51864623	rs2735839	1	chr19_51364867_C_T	19	51364867	T	C	0.1668	SNP	rs55887816	chr19_51364380_C_T	0.993423	0.9	0.0075	4.55016	0.0075	3	0.986295	0.1964	0.99999	0.2166	UTR5	KLK2	ENST00000593493.1:c.-14961C>T			Quies	Low	Quies	Heterochromatin	Heterochromatin	0	0	0	1	0	0	0	0	0	0	0	0	1	0	0	0	0	0
chr19:50840794-51864623	rs2735839	1	rs111362352:51365440:C:T	19	51365440	T	C	0.0783	SNP	rs111362352	chr19_51360840_C_T	0.972652	0.9	1	Inf	1	3	0.741485	1.329e-79	0.981382	0.119	intronic	KLK2				Quies	Low	Quies	Heterochromatin	Heterochromatin	0	0	0	0	0	0	0	0	0	0	0	0	0	0	0	0	0	0
chr19:50840794-51864623	rs2735839	1	rs2659048:51351298:C:T	19	51351298	T	C	0.183	SNP	rs2659048	chr19_51345821_A_G	0.975651	0.9	0.0107	6.51112	0.0107	3	0.960597	9.964e-05	0.984782	0.2778	ncRNA_intronic	AC011523.2				ReprW	Quies	Quies	Repressed	Heterochromatin	0	0	0	0	0	0	0	0	0	0	0	0	0	0	0	0	0	0
chr19:50840794-51864623	rs2735839	1	rs266872:51351117:G:T	19	51351117	T	G	0.1912	SNP	rs266872	chr19_51345821_A_G	0.937572	0.9	0.0107	6.51112	0.0107	3	0.95887	3.529e-05	0.981677	0.04241	ncRNA_intronic	AC011523.2				ReprW	Quies	Quies	Repressed	Heterochromatin	0	0	0	0	0	0	0	0	0	0	0	0	0	0	0	0	0	0
chr19:50840794-51864623	rs2735839	1	rs266873:51351082:C:T	19	51351082	T	C	0.1913	SNP	rs266873	chr19_51345821_A_G	0.937749	0.9	0.0107	6.51112	0.0107	3	0.958678	3.323e-05	0.981714	0.04234	ncRNA_intronic	AC011523.2				ReprW	Quies	Quies	Repressed	Heterochromatin	0	0	0	0	0	0	0	0	0	0	0	0	0	0	0	0	0	0
chr19:50840794-51864623	rs2735839	1	rs56351139:51366909:C:G	19	51366909	C	G	0.8394	SNP	rs56351139	chr19_51364380_C_T	0.950553	0.9	0.0075	4.55016	0.0075	3	1.01359	0.2129	0.988731	0.1042	intronic	KLK2				Quies	Low	Quies	Heterochromatin	Heterochromatin	0	0	0	0	0	0	0	0	0	0	0	0	0	0	0	0	0	0
chr19:50840794-51864623	rs2735839	1	rs62113214:51362537:T:G	19	51362537	T	G	0.9225	SNP	rs62113214	chr19_51360840_C_T	0.984819	0.9	1	Inf	1	3	1.35337	7.851e-81	0.992147	0.01644	intronic	KLK3				Quies	EnhW	Quies	Enhancer	Heterochromatin	0	0	0	0	0	0	1	0	0	0	1	0	0	0	0	0	0	0
chr19:50840794-51864623	rs2735839	1	rs76765083:51362715:T:G	19	51362715	T	G	0.9226	SNP	rs76765083	chr19_51360840_C_T	0.984425	0.9	1	Inf	1	3	1.35378	5.339e-81	0.993063	0.01645	intronic	KLK3				Quies	EnhW	Quies	Transcribed	Heterochromatin	0	0	0	0	0	0	0	0	0	0	0	0	0	0	0	0	0	0
chr19:50840794-51864623	rs2735839	1	rs77051587:51366373:T:C	19	51366373	T	C	0.8389	SNP	rs77051587	chr19_51364380_C_T	0.951421	0.9	0.0075	4.55016	0.0075	3	1.01369	0.2083	0.98896	0.1067	intronic	KLK2				Quies	Low	Quies	Heterochromatin	Heterochromatin	0	0	0	0	0	0	0	0	0	0	0	0	0	0	0	0	0	0
chr19:50840794-51864623	rs2735839	1	rs78441352:51366344:A:G	19	51366344	A	G	0.8381	SNP	rs78441352	chr19_51364380_C_T	0.951204	0.9	0.0075	4.55016	0.0075	3	1.01258	0.248	0.981912	0.1014	intronic	KLK2				Quies	Low	Quies	Heterochromatin	Heterochromatin	0	0	0	0	0	0	0	0	0	0	0	0	0	0	0	0	0	0
chr1:150158287-151158287	rs17599629	1	1:150283370:C:AA	1	150283370	AA	C	0.4765	INS	rs587636640	1:150283370:C:AA	1	0.9	0.0129	2.6014	0.0129	2	0.970251	0.0002347	0.921623	0.06347	intergenic	MRPS21,PRPF3	dist=1956;dist=10555			Pol2	Pol2	Low	Transcribed	Heterochromatin	0	0	0	0	0	0	0	0	0	0	0	0	0	0	0	0	0	0
chr1:150158287-151158287	rs17599629	1	1:150334248:AT:A	1	150334248	A	AT	0.5649	DEL	rs570851450	1:150283370:C:AA	0.916127	0.9	0.0129	2.6014	0.0129	2	1.02644	0.001436	0.931426	0.362	intergenic	PRPF3,RPRD2	dist=8578;dist=2877			Low	Low	Low	Transcribed	Transcribed	0	0	0	0	0	0	0	0	0	0	0	0	0	0	0	0	0	0
chr1:150158287-151158287	rs17599629	1	1:150748134:C:CTTATTTTATT	1	150748134	CTTATTTTATT	C	0.1988	INS	rs143634417	1:150748134:C:CTTATTTTATT	1	0.9	0.0258	5.2702	0.0307017	2	1.06716	4.216e-11	0.976983	0.008091	intergenic	CTSS,CTSK	dist=9701;dist=20550			Low	Low	Low	Heterochromatin	Heterochromatin	0	0	0	0	0	0	0	0	0	0	0	0	0	0	0	0	0	0
chr1:150158287-151158287	rs17599629	1	chr1_150506589_C_G	1	150506589	C	G	0.7535	SNP	rs4970996	chr1_150506589_C_G	1	0.9	0.0261	5.33327	0.0250059	2	1.0406	2.457e-05	0.99985	0.07101	intergenic	LINC00568,RP11-54A4.2	dist=16081;dist=14451			Low	EnhWF	Low	Enhancer	Enhancer	0	0	0	0	0	0	0	0	0	0	0	0	0	0	0	0	0	0
chr1:150158287-151158287	rs17599629	1	chr1_150582438_C_T	1	150582438	T	C	0.1829	SNP	rs1355637	chr1_150582438_C_T	1	0.9	0.0551	11.6051	0.0548863	2	1.06641	2.181e-10	0.999975	0.009522	intronic	ENSA				ElonW	EnhF	EnhF	Transcribed	Enhancer	0	0	0	0	0	0	0	0	0	0	0	0	0	0	0	0	0	0
chr1:150158287-151158287	rs17599629	1	chr1_150650194_C_T	1	150650194	T	C	0.1992	SNP	rs72702521	1:150748134:C:CTTATTTTATT	0.989825	0.9	0.0258	5.2702	0.0307017	2	1.0693	9.389e-12	0.999988	0.003248	intronic	GOLPH3L				Elon	Low	Elon	Heterochromatin	Heterochromatin	0	0	0	0	0	0	0	0	0	0	0	0	0	0	0	0	0	0
chr1:150158287-151158287	rs17599629	1	chr1_150658287_A_G	1	150658287	A	G	0.7819	SNP	rs17599629	chr1_150658287_A_G	1	0.9	0.0562	11.8525	0.056205	2	0.936693	9.871e-12	0.999993	0.0033	intronic	GOLPH3L				EnhWF	Low	ElonW	Heterochromatin	Heterochromatin	0	0	0	0	0	0	0	0	0	0	0	0	0	0	0	0	0	0
chr1:150158287-151158287	rs17599629	1	chr1_150666860_A_G	1	150666860	A	G	0.8016	SNP	rs41305070	1:150748134:C:CTTATTTTATT	0.990635	0.9	0.0258	5.2702	0.0307017	2	0.934541	6.155e-12	0.999986	0.01976	intronic	GOLPH3L				Elon	Elon	Gen5'	Transcribed	Transcribed	0	0	0	0	0	0	0	0	0	0	0	0	0	0	0	0	0	0
chr1:150158287-151158287	rs17599629	1	chr1_150718602_G_T	1	150718602	T	G	0.8635	SNP	rs75056606	chr1_150718602_G_T	1	0.9	0.055	11.582	0.0559231	2	0.927002	3.833e-11	0.999955	0.05281	intronic	CTSS				Elon	Low	Quies	Heterochromatin	Heterochromatin	0	0	0	0	0	0	0	0	0	0	0	0	0	0	0	0	0	0
chr1:150158287-151158287	rs17599629	1	chr1_150819480_A_T	1	150819480	A	T	0.095	SNP	rs12728254	chr1_150819480_A_T	1	0.9	0.1201	27.1634	0.1201	2	0.905199	7.565e-13	0.998621	0.02157	intronic	ARNT				ElonW	Low	ElonW	Heterochromatin	Heterochromatin	0	0	0	0	0	0	0	0	0	0	0	0	0	0	0	0	0	0
chr1:150158287-151158287	rs17599629	1	chr1_150842696_C_T	1	150842696	T	C	0.198	SNP	rs72992015	1:150748134:C:CTTATTTTATT	0.990471	0.9	0.0258	5.2702	0.0307017	2	1.06908	1.414e-11	0.999996	0.001749	intronic	ARNT				Low	Low	ElonW	Heterochromatin	Heterochromatin	0	0	0	0	0	0	0	0	0	0	0	0	0	0	0	0	0	0
chr1:150158287-151158287	rs17599629	1	chr1_150940625_G_T	1	150940625	T	G	0.792	SNP	rs267738	chr1_150940625_G_T	1	0.9	0.1092	24.3976	0.1092	2	0.935944	6.692e-12	1	0.002664	exonic	CERS2		nonsynonymous SNV	CERS2:ENST00000558062.1:exon3:c.A344C:p.E115A,CERS2:ENST00000561294.1:exon3:c.A317C:p.E106A,CERS2:ENST00000271688.6:exon4:c.A344C:p.E115A,CERS2:ENST00000361419.5:exon4:c.A344C:p.E115A,CERS2:ENST00000368949.4:exon4:c.A344C:p.E115A,CERS2:ENST00000368954.5:exon4:c.A344C:p.E115A,CERS2:ENST00000421609.1:exon4:c.A344C:p.E115A,CERS2:ENST00000457392.1:exon4:c.A344C:p.E115A	Gen3'	Gen3'	Gen3'	Transcribed	Heterochromatin	0	0	0	0	0	0	0	0	0	0	0	0	0	0	0	0	0	0
chr1:150158287-151158287	rs17599629	1	chr1_150951477_C_T	1	150951477	T	C	0.7919	SNP	rs267734	chr1_150940625_G_T	0.9547	0.9	0.1092	24.3976	0.1092	2	0.937442	2.177e-11	0.999985	0.001419	intergenic	RP11-316M1.3,ANXA9	dist=3467;dist=3016			Low	EnhWF	EnhF	Enhancer	Enhancer	0	0	0	0	0	0	0	0	0	0	0	0	0	0	0	0	0	0
chr1:150158287-151158287	rs17599629	1	chr1_150954671_A_G	1	150954671	A	G	0.209	SNP	rs607518	chr1_150940625_G_T	0.943052	0.9	0.1092	24.3976	0.1092	2	1.06727	1.496e-11	0.99999	0.001196	UTR5	ANXA9	ENST00000368947.4:c.-911G>A			Quies	Enh	FaireW	Promoter	Enhancer	1	1	1	1	1	1	1	0	0	0	0	0	0	0	1	0	0	0
chr1:150158287-151158287	rs17599629	1	chr1_150974162_A_G	1	150974162	A	G	0.8503	SNP	rs771204	chr1_150974162_A_G	1	0.9	0.0674	14.3891	0.0693421	2	1.07272	6.479e-10	0.99998	0.5492	intronic	FAM63A				Low	Pol2	Elon	Heterochromatin	Heterochromatin	0	0	0	0	0	0	0	0	0	0	0	0	0	0	0	0	0	0
chr1:150158287-151158287	rs17599629	1	rs10305695	1	150809116	T	C	0.0384	SNP	rs10305695	rs10305695	1	0.9	0.0154	3.11253	0.0154	2	0.863467	9.913e-11	1	NA	intronic	ARNT				Elon	ElonW	EnhF	Enhancer	Heterochromatin	0	0	0	0	0	0	0	0	0	0	0	0	0	0	1	0	0	0
chr1:150158287-151158287	rs17599629	1	rs1053701:150594701:C:T	1	150594701	T	C	0.0933	SNP	rs1053701	chr1_150819480_A_T	0.965361	0.9	0.1201	27.1634	0.1201	2	0.908646	9.072e-12	0.973995	0.3156	UTR3	ENSA	ENST00000369014.5:c.*619G>A,ENST00000369009.3:c.*619G>A			Enh	Gen5'	Enh	Enhancer	Enhancer	0	0	0	0	0	0	0	0	0	0	0	0	0	0	0	0	0	0
chr1:150158287-151158287	rs17599629	1	rs10788795:150758047:A:G	1	150758047	A	G	0.0952	SNP	rs10788795	chr1_150819480_A_T	0.996254	0.9	0.1201	27.1634	0.1201	2	0.905471	7.767e-13	0.981794	0.03245	intergenic	CTSS,CTSK	dist=19614;dist=10637			Low	Low	Low	Heterochromatin	Heterochromatin	0	0	0	0	0	0	0	0	0	0	0	0	0	0	0	0	0	0
chr1:150158287-151158287	rs17599629	1	rs10888396:150777514:T:C	1	150777514	T	C	0.0951	SNP	rs10888396	chr1_150819480_A_T	0.997801	0.9	0.1201	27.1634	0.1201	2	0.905018	6.314e-13	0.98299	0.02121	intronic	CTSK				Low	Low	EnhW	Heterochromatin	Heterochromatin	0	0	0	0	0	0	0	0	0	0	0	0	0	0	0	0	0	0
chr1:150158287-151158287	rs17599629	1	rs111279774:150270088:C:CAA	1	150270088	CAA	C	0.5045	INS	rs71652043	1:150283370:C:AA	0.919383	0.9	0.0129	2.6014	0.0129	2	0.978632	0.01021	0.876529	0.7919	intronic	MRPS21				ElonW	Gen3'	Elon	Transcribed	Heterochromatin	0	0	0	0	0	0	0	0	0	0	0	0	0	0	0	0	0	0
chr1:150158287-151158287	rs17599629	1	rs11204674:150569968:T:C	1	150569968	T	C	0.9067	SNP	rs11204674	chr1_150819480_A_T	0.945743	0.9	0.1201	27.1634	0.1201	2	1.1012	6.714e-12	0.967784	0.2483	intergenic	MCL1,SNORA40	dist=17902;dist=3047			Low	Low	Low	Heterochromatin	Transcribed	0	0	0	0	0	0	0	0	0	0	0	0	0	0	0	0	0	0
chr1:150158287-151158287	rs17599629	1	rs11204689:150642159:C:T	1	150642159	T	C	0.0927	SNP	rs11204689	chr1_150819480_A_T	0.969241	0.9	0.1201	27.1634	0.1201	2	0.904476	1.143e-12	0.967659	0.344	intronic	GOLPH3L				ElonW	Low	ElonW	Enhancer	Transcribed	0	0	0	0	0	0	0	0	0	0	0	0	0	0	0	0	0	0
chr1:150158287-151158287	rs17599629	1	rs11204700:150660702:C:T	1	150660702	T	C	0.9051	SNP	rs11204700	chr1_150819480_A_T	0.987668	0.9	0.1201	27.1634	0.1201	2	1.10506	6.31e-13	0.970738	0.01144	intronic	GOLPH3L				ElonW	Elon	Gen5'	Heterochromatin	Heterochromatin	0	0	0	0	0	0	0	0	0	0	0	0	0	0	0	0	0	0
chr1:150158287-151158287	rs17599629	1	rs11204714:150696000:A:C	1	150696000	A	C	0.9067	SNP	rs11204714	chr1_150819480_A_T	0.971616	0.9	0.1201	27.1634	0.1201	2	1.10517	1.073e-12	0.972069	0.4338	intergenic	HORMAD1,CTSS	dist=2639;dist=6672			Low	Low	Low	Heterochromatin	Heterochromatin	0	0	0	0	0	0	0	0	0	0	0	0	0	0	0	0	0	0
chr1:150158287-151158287	rs17599629	1	rs11204715:150696091:C:T	1	150696091	T	C	0.0933	SNP	rs11204715	chr1_150819480_A_T	0.971616	0.9	0.1201	27.1634	0.1201	2	0.904837	1.073e-12	0.972069	0.4338	intergenic	HORMAD1,CTSS	dist=2730;dist=6581			Low	Low	Low	Heterochromatin	Heterochromatin	0	0	0	0	0	0	0	0	0	0	0	0	0	0	0	0	0	0
chr1:150158287-151158287	rs17599629	1	rs11204727:150759979:G:T	1	150759979	T	G	0.0935	SNP	rs11204727	chr1_150819480_A_T	0.975428	0.9	0.1201	27.1634	0.1201	2	0.904656	9.653e-13	0.982701	0.4293	intergenic	CTSS,CTSK	dist=21546;dist=8705			Low	Low	Low	Heterochromatin	Heterochromatin	0	0	0	0	0	0	0	0	0	0	0	0	0	0	0	0	0	0
chr1:150158287-151158287	rs17599629	1	rs112175941:150558293:T:A	1	150558293	A	T	0.1615	SNP	rs112175941	rs112175941:150558293:T:A	1	0.9	0.041	8.50855	0.0391682	2	1.06855	6.893e-10	0.962206	0.007788	intergenic	MCL1,SNORA40	dist=6227;dist=14722			Low	Pol2	Low	Heterochromatin	Transcribed	0	0	0	0	0	0	0	0	0	0	0	0	0	0	0	0	0	0
chr1:150158287-151158287	rs17599629	1	rs11352831:150563440:CT:C	1	150563440	CT	C	0.4206	DEL	rs11352831	rs11352831:150563440:CT:C	1	0.9	0.1589	37.597	0.12977	2	0.969863	0.000182	0.930867	0.3636	intergenic	MCL1,SNORA40	dist=11375;dist=9574			Low	Low	Low	Heterochromatin	Transcribed	0	0	0	0	0	0	0	0	0	0	0	0	0	0	0	0	0	0
chr1:150158287-151158287	rs17599629	1	rs115282751:150586316:A:G	1	150586316	A	G	0.9072	SNP	rs115282751	chr1_150819480_A_T	0.944979	0.9	0.1201	27.1634	0.1201	2	1.10131	7.15e-12	0.976083	0.2607	intronic	ENSA				Enh	Gen3'	Enh	Enhancer	Enhancer	1	0	0	1	1	1	1	0	0	0	0	0	0	0	1	1	0	0
chr1:150158287-151158287	rs17599629	1	rs11576175	1	150727394	A	G	0.0935	SNP	rs11576175	chr1_150819480_A_T	0.974937	0.9	0.1201	27.1634	0.1201	2	0.904385	7.912e-13	1	0.3964	intronic	CTSS				Elon	Quies	Quies	Heterochromatin	Heterochromatin	0	0	0	0	0	0	0	0	0	0	0	0	0	0	0	0	0	0
chr1:150158287-151158287	rs17599629	1	rs11579289:150944169:G:C	1	150944169	C	G	0.0909	SNP	rs11579289	rs2305815:150956947:C:T	0.998597	0.9	0.1044	23.201	0.1044	2	0.902217	6.115e-13	0.973347	0.7123	intronic	CERS2				H4K20	EnhW	Gen5'	Promoter	Enhancer	0	0	0	0	0	1	1	0	0	0	0	0	0	0	1	0	0	0
chr1:150158287-151158287	rs17599629	1	rs11585460:150570238:G:A	1	150570238	A	G	0.0948	SNP	rs11585460	chr1_150819480_A_T	0.9587	0.9	0.1201	27.1634	0.1201	2	0.908101	3.947e-12	0.97283	0.2946	intergenic	MCL1,SNORA40	dist=18172;dist=2777			Low	Low	Low	Heterochromatin	Transcribed	0	0	0	0	0	0	0	0	0	0	0	0	0	0	0	0	0	0
chr1:150158287-151158287	rs17599629	1	rs12031458:150630401:T:G	1	150630401	T	G	0.9068	SNP	rs12031458	chr1_150819480_A_T	0.971601	0.9	0.1201	27.1634	0.1201	2	1.10528	1.092e-12	0.971783	0.4142	intronic	GOLPH3L				Elon	Pol2	Elon	Heterochromatin	Heterochromatin	0	0	0	0	0	0	0	0	0	0	0	0	0	0	0	0	0	0
chr1:150158287-151158287	rs17599629	1	rs12032445:150631310:T:C	1	150631310	T	C	0.9067	SNP	rs12032445	chr1_150819480_A_T	0.971647	0.9	0.1201	27.1634	0.1201	2	1.10528	1.048e-12	0.972163	0.4146	intronic	GOLPH3L				ElonW	Pol2	Elon	Heterochromatin	Heterochromatin	0	0	0	0	0	0	0	0	0	0	0	0	0	0	0	0	0	0
chr1:150158287-151158287	rs17599629	1	rs12034302:150554876:G:A	1	150554876	A	G	0.0936	SNP	rs12034302	chr1_150819480_A_T	0.943443	0.9	0.1201	27.1634	0.1201	2	0.910465	2.116e-11	0.955972	0.2574	intergenic	MCL1,SNORA40	dist=2810;dist=18139			Low	Low	Low	Heterochromatin	Transcribed	0	0	0	0	0	0	0	0	0	0	0	0	0	0	0	0	0	0
chr1:150158287-151158287	rs17599629	1	rs12038403:150637452:T:A	1	150637452	A	T	0.0933	SNP	rs12038403	chr1_150819480_A_T	0.971647	0.9	0.1201	27.1634	0.1201	2	0.904747	1.045e-12	0.972164	0.4106	intronic	GOLPH3L				Low	Low	ElonW	Transcribed	Heterochromatin	0	0	0	0	0	0	0	0	0	0	0	0	0	0	0	0	0	0
chr1:150158287-151158287	rs17599629	1	rs12040707:150921064:T:C	1	150921064	T	C	0.909	SNP	rs12040707	rs2305815:150956947:C:T	0.994398	0.9	0.1044	23.201	0.1044	2	1.10661	1.201e-12	0.9851	0.8168	intronic	SETDB1				Elon	Elon	Elon	Heterochromatin	Heterochromatin	0	0	0	0	0	0	0	0	0	0	0	0	0	0	0	0	0	0
chr1:150158287-151158287	rs17599629	1	rs12042263:150914838:G:A	1	150914838	A	G	0.091	SNP	rs12042263	rs2305815:150956947:C:T	0.994398	0.9	0.1044	23.201	0.1044	2	0.903843	1.329e-12	0.98601	0.9814	intronic	SETDB1				Elon	Gen3'	Elon	Heterochromatin	Heterochromatin	0	0	0	0	0	0	0	0	0	0	0	0	0	0	0	0	0	0
chr1:150158287-151158287	rs17599629	1	rs12045807	1	150584834	T	C	0.9044	SNP	rs12045807	chr1_150819480_A_T	0.939535	0.9	0.1201	27.1634	0.1201	2	1.10032	5.291e-12	0.999995	0.2587	intronic	ENSA				EnhF	ElonW	Enh	Enhancer	Enhancer	0	0	0	0	0	0	0	0	0	0	0	0	0	0	0	0	0	0
chr1:150158287-151158287	rs17599629	1	rs138548118:150660877:CT:C	1	150660877	CT	C	0.9067	DEL	rs138548118	chr1_150819480_A_T	0.971639	0.9	0.1201	27.1634	0.1201	2	1.10517	1.118e-12	0.970106	0.3971	intronic	GOLPH3L				Pol2	Elon	Gen5'	Heterochromatin	Heterochromatin	0	0	0	0	0	0	0	0	0	0	0	0	0	0	0	0	0	0
chr1:150158287-151158287	rs17599629	1	rs138805506:150586313:CA:C	1	150586313	CA	C	0.9072	DEL	rs138805506	chr1_150819480_A_T	0.944979	0.9	0.1201	27.1634	0.1201	2	1.10131	7.153e-12	0.976087	0.269	intronic	ENSA				Enh	Gen3'	Enh	Enhancer	Enhancer	1	0	0	1	1	1	1	0	0	0	0	0	0	0	1	1	0	0
chr1:150158287-151158287	rs17599629	1	rs139885151:150833805:C:CA	1	150833805	CA	C	0.0949	INS	rs398103239	chr1_150819480_A_T	0.988752	0.9	0.1201	27.1634	0.1201	2	0.904114	5.578e-13	0.966984	0.1708	intronic	ARNT				ElonW	Low	Low	Heterochromatin	Heterochromatin	0	0	0	0	0	0	0	0	0	0	0	0	0	0	0	0	0	0
chr1:150158287-151158287	rs17599629	1	rs143847321:150267316:C:CAAAAAA	1	150267316	CAAAAAA	C	0.4904	INS	rs61305632	1:150283370:C:AA	0.94012	0.9	0.0129	2.6014	0.0129	2	0.974725	0.001786	0.912262	0.1874	intronic	MRPS21				TssF	TssF	TssF	Promoter	Promoter	0	0	0	0	0	0	0	0	0	0	0	0	0	0	0	0	0	0
chr1:150158287-151158287	rs17599629	1	rs144296664:150436838:GT:G	1	150436838	G	GT	0.5182	DEL	rs34642023	1:150283370:C:AA	0.92697	0.9	0.0129	2.6014	0.0129	2	1.0248	0.003403	0.866477	0.3445	intronic	RPRD2				CtcfO	CtcfO	CtcfO	CTCF	CTCF	0	0	0	0	0	0	0	0	0	0	0	1	0	0	0	0	0	0
chr1:150158287-151158287	rs17599629	1	rs16840074:150683156:T:C	1	150683156	T	C	0.9067	SNP	rs16840074	chr1_150819480_A_T	0.971624	0.9	0.1201	27.1634	0.1201	2	1.10506	1.147e-12	0.972204	0.399	intronic	HORMAD1				Low	Low	Quies	Heterochromatin	Heterochromatin	0	0	0	0	0	0	0	0	0	0	0	0	0	0	0	0	0	0
chr1:150158287-151158287	rs17599629	1	rs1811698:150772613:T:C	1	150772613	T	C	0.1063	SNP	rs1811698	rs1811698:150772613:T:C	1	0.9	0.6068	307.129	0.6068	2	0.905833	5.331e-14	0.973096	0.004957	intronic	CTSK				Low	Low	ElonW	Heterochromatin	Heterochromatin	0	0	0	0	0	0	0	0	0	0	0	0	0	0	0	0	0	0
chr1:150158287-151158287	rs17599629	1	rs1932864:150672262:T:C	1	150672262	T	C	0.0948	SNP	rs1932864	chr1_150819480_A_T	0.98769	0.9	0.1201	27.1634	0.1201	2	0.905562	9.58e-13	0.969022	0.008187	intronic	HORMAD1				Low	Low	Quies	Heterochromatin	Heterochromatin	0	0	0	0	0	0	0	0	0	0	0	0	0	0	0	0	0	0
chr1:150158287-151158287	rs17599629	1	rs198325:150937405:C:T	1	150937405	T	C	0.2099	SNP	rs198325	chr1_150940625_G_T	0.990701	0.9	0.1092	24.3976	0.1092	2	1.06769	9.983e-12	0.980336	0.001578	intronic	CERS2				Gen3'	Gen3'	Gen3'	Transcribed	Heterochromatin	0	0	0	0	0	0	0	0	0	0	0	0	0	0	0	0	0	0
chr1:150158287-151158287	rs17599629	1	rs201163211:150717051:ATATAT:A	1	150717051	A	ATATAT	0.0934	DEL	rs201163211	chr1_150819480_A_T	0.974479	0.9	0.1201	27.1634	0.1201	2	0.904747	1.043e-12	0.970824	0.4482	intronic	CTSS				ElonW	Low	Quies	Heterochromatin	Heterochromatin	0	0	0	0	0	0	0	0	0	0	0	0	0	0	0	0	0	0
chr1:150158287-151158287	rs17599629	1	rs2055975:150618632:A:C	1	150618632	A	C	0.293	SNP	rs2055975	rs2055975:150618632:A:C	1	0.9	0.0161	3.25668	0.0148097	2	1.0142	0.1082	0.946754	0.5739	downstream	GOLPH3L				Low	ElonW	ElonW	Heterochromatin	Heterochromatin	0	0	0	0	0	0	0	0	0	0	0	0	0	0	0	0	0	0
chr1:150158287-151158287	rs17599629	1	rs2134688:150816886:G:A	1	150816886	A	G	0.9048	SNP	rs2134688	chr1_150819480_A_T	0.999381	0.9	0.1201	27.1634	0.1201	2	1.10561	4.781e-13	0.988603	0.02106	intronic	ARNT				Low	Low	ElonW	Heterochromatin	Heterochromatin	0	0	0	0	0	0	0	0	0	0	0	0	0	0	0	0	0	0
chr1:150158287-151158287	rs17599629	1	rs2305815:150956947:C:T	1	150956947	T	C	0.0907	SNP	rs2305815	rs2305815:150956947:C:T	1	0.9	0.1044	23.201	0.1044	2	0.902307	7.765e-13	0.959513	0.307	intronic	ANXA9				Quies	Low	Low	Enhancer	Heterochromatin	0	0	0	0	0	0	0	0	0	0	0	0	0	0	0	0	0	0
chr1:150158287-151158287	rs17599629	1	rs267724:150893563:A:G	1	150893563	A	G	0.092	SNP	rs267724	rs2305815:150956947:C:T	0.983019	0.9	0.1044	23.201	0.1044	2	0.904476	1.443e-12	0.988063	0.2034	intergenic	Y_RNA,SETDB1	dist=38552;dist=5176			Quies	Low	ReprW	Heterochromatin	Heterochromatin	0	0	0	0	0	0	0	0	0	0	0	0	0	0	0	0	0	0
chr1:150158287-151158287	rs17599629	1	rs267736:150945607:T:A	1	150945607	A	T	0.908	SNP	rs267736	rs2305815:150956947:C:T	0.989218	0.9	0.1044	23.201	0.1044	2	1.10705	8.844e-13	0.966499	0.3096	ncRNA_exonic	RP11-316M1.3				TssF	TssF	TssF	Promoter	Promoter	0	0	0	0	0	0	0	0	0	0	0	0	0	0	0	0	0	0
chr1:150158287-151158287	rs17599629	1	rs2925738:150871407:A:T	1	150871407	A	T	0.6604	SNP	rs2925738	rs2925738:150871407:A:T	1	0.9	0.0076	1.52399	0.00898661	2	0.990545	0.2742	0.916657	0.29	intergenic	Y_RNA,SETDB1	dist=16396;dist=27332			ReprW	Low	ReprW	Heterochromatin	Heterochromatin	0	0	0	0	0	0	0	0	0	0	0	0	0	0	0	0	0	0
chr1:150158287-151158287	rs17599629	1	rs2925739:150871405:A:T	1	150871405	A	T	0.761	SNP	rs2925739	rs2925739:150871405:A:T	1	0.9	0.01	2.01023	0.0103066	2	0.972486	0.003448	0.9141	0.003033	intergenic	Y_RNA,SETDB1	dist=16394;dist=27334			ReprW	Low	ReprW	Heterochromatin	Heterochromatin	0	0	0	0	0	0	0	0	0	0	0	0	0	0	0	0	0	0
chr1:150158287-151158287	rs17599629	1	rs34090972:150932273:C:T	1	150932273	T	C	0.0907	SNP	rs34090972	rs2305815:150956947:C:T	0.999295	0.9	0.1044	23.201	0.1044	2	0.902127	6.224e-13	0.974702	0.2845	intronic	SETDB1				Elon	Elon	Elon	Heterochromatin	Heterochromatin	0	0	0	0	0	0	0	0	0	0	0	0	0	0	0	0	0	0
chr1:150158287-151158287	rs17599629	1	rs3738483:150801466:T:C	1	150801466	T	C	0.0942	SNP	rs3738483	chr1_150819480_A_T	0.998374	0.9	0.1201	27.1634	0.1201	2	0.904295	6.143e-13	0.976519	0.02673	intronic	ARNT				Elon	Elon	Elon	Heterochromatin	Heterochromatin	0	0	0	0	0	0	0	0	0	0	0	0	0	0	0	0	0	0
chr1:150158287-151158287	rs17599629	1	rs3754207:150634472:A:G	1	150634472	A	G	0.9067	SNP	rs3754207	chr1_150819480_A_T	0.971647	0.9	0.1201	27.1634	0.1201	2	1.10528	1.047e-12	0.972164	0.4134	intronic	GOLPH3L				ElonW	Elon	Elon	Heterochromatin	Enhancer	0	0	0	0	0	0	0	0	0	0	0	0	0	0	0	0	0	0
chr1:150158287-151158287	rs17599629	1	rs3754210:150954261:G:T	1	150954261	T	G	0.0929	SNP	rs3754210	rs2305815:150956947:C:T	0.982389	0.9	0.1044	23.201	0.1044	2	0.90303	4.418e-13	0.964401	0.01585	upstream	ANXA9				Low	Enh	Low	Promoter	Enhancer	1	0	0	0	0	1	1	0	0	0	0	0	0	0	0	0	0	0
chr1:150158287-151158287	rs17599629	1	rs375911694:150716112:ATATAT:A	1	150716112	A	ATATAT	0.0932	DEL	rs375911694	chr1_150819480_A_T	0.973958	0.9	0.1201	27.1634	0.1201	2	0.904566	9.987e-13	0.971424	0.4149	intronic	CTSS				ElonW	Low	Quies	Heterochromatin	Heterochromatin	0	0	0	0	0	0	0	0	0	0	0	0	0	0	0	0	0	0
chr1:150158287-151158287	rs17599629	1	rs3768017:150799112:A:C	1	150799112	A	C	0.9066	SNP	rs3768017	chr1_150819480_A_T	0.977862	0.9	0.1201	27.1634	0.1201	2	1.10694	4.874e-13	0.980362	0.4423	intronic	ARNT				ElonW	ElonW	Elon	Heterochromatin	Heterochromatin	0	0	0	0	0	0	0	0	0	0	0	0	0	0	1	0	0	0
chr1:150158287-151158287	rs17599629	1	rs3820541:150848681:G:C	1	150848681	C	G	0.093	SNP	rs3820541	chr1_150819480_A_T	0.978378	0.9	0.1201	27.1634	0.1201	2	0.903662	6.565e-13	0.974363	0.5168	intronic	ARNT				Tss	Tss	Tss	Promoter	Promoter	1	0	0	0	0	1	1	0	0	0	0	0	0	0	0	0	0	0
chr1:150158287-151158287	rs17599629	1	rs3820543:150812858:A:T	1	150812858	A	T	0.9065	SNP	rs3820543	chr1_150819480_A_T	0.9805	0.9	0.1201	27.1634	0.1201	2	1.10727	4.088e-13	0.98152	0.4571	intronic	ARNT				Low	Low	ElonW	Heterochromatin	Heterochromatin	0	0	0	0	0	0	0	0	0	0	0	0	0	0	0	0	0	0
chr1:150158287-151158287	rs17599629	1	rs41317515:150526044:G:C	1	150526044	C	G	0.5353	SNP	rs41317515	rs41317515:150526044:G:C	1	0.9	0.0061	1.2216	0.0061	2	1.05169	4.202e-10	0.939382	0.2901	exonic	ADAMTSL4		nonsynonymous SNV	ADAMTSL4:ENST00000369038.2:exon4:c.G577C:p.A193P,ADAMTSL4:ENST00000369039.5:exon5:c.G577C:p.A193P,ADAMTSL4:ENST00000271643.4:exon6:c.G577C:p.A193P,ADAMTSL4:ENST00000369041.5:exon6:c.G577C:p.A193P	Pol2	Pol2	Pol2	Enhancer	Transcribed	0	0	0	0	0	0	1	0	0	0	0	0	0	0	0	0	0	0
chr1:150158287-151158287	rs17599629	1	rs4379678:150780582:T:C	1	150780582	T	C	0.9065	SNP	rs4379678	chr1_150819480_A_T	0.977215	0.9	0.1201	27.1634	0.1201	2	1.10727	4.055e-13	0.980194	0.4412	intronic	CTSK				Low	EnhWF	PromF	Heterochromatin	Heterochromatin	0	0	0	0	0	0	0	0	0	0	0	0	0	0	0	0	0	0
chr1:150158287-151158287	rs17599629	1	rs4970970:150637953:A:C	1	150637953	A	C	0.0949	SNP	rs4970970	chr1_150819480_A_T	0.987672	0.9	0.1201	27.1634	0.1201	2	0.905018	6.784e-13	0.971837	0.01131	intronic	GOLPH3L				Low	Low	ElonW	Transcribed	Heterochromatin	0	0	0	0	0	0	0	0	0	0	0	0	0	0	0	0	0	0
chr1:150158287-151158287	rs17599629	1	rs509345:150276022:A:G	1	150276022	A	G	0.5222	SNP	rs509345	1:150283370:C:AA	0.972607	0.9	0.0129	2.6014	0.0129	2	1.02337	0.003773	0.980316	0.7006	intronic	MRPS21				Elon	Gen5'	Elon	Transcribed	Heterochromatin	0	0	0	0	0	0	0	0	0	0	0	0	0	0	0	0	0	0
chr1:150158287-151158287	rs17599629	1	rs533928	1	150884271	A	G	0.0921	SNP	rs533928	rs2305815:150956947:C:T	0.979636	0.9	0.1044	23.201	0.1044	2	0.904566	1.484e-12	0.999998	0.2307	intergenic	Y_RNA,SETDB1	dist=29260;dist=14468			Quies	Low	Quies	Heterochromatin	Heterochromatin	0	0	0	0	0	0	0	0	0	0	0	0	0	0	0	0	0	0
chr1:150158287-151158287	rs17599629	1	rs55890313:150640078:T:A	1	150640078	A	T	0.0933	SNP	rs55890313	chr1_150819480_A_T	0.971647	0.9	0.1201	27.1634	0.1201	2	0.904928	1.165e-12	0.972166	0.4853	intronic	GOLPH3L				Low	Low	Elon	Promoter	Heterochromatin	0	0	0	0	0	0	0	0	0	0	0	0	0	0	0	0	0	0
chr1:150158287-151158287	rs17599629	1	rs60060012:150558997:C:T	1	150558997	T	C	0.0949	SNP	rs60060012	chr1_150819480_A_T	0.95984	0.9	0.1201	27.1634	0.1201	2	0.909191	7.11e-12	0.962017	0.2641	intergenic	MCL1,SNORA40	dist=6931;dist=14018			Low	Pol2	Low	Heterochromatin	Transcribed	0	0	0	0	0	0	0	0	0	0	0	0	0	0	0	0	0	0
chr1:150158287-151158287	rs17599629	1	rs61386199:150725401:C:A	1	150725401	A	C	0.1989	SNP	rs61386199	1:150748134:C:CTTATTTTATT	0.99584	0.9	0.0258	5.2702	0.0307017	2	1.06919	1.141e-11	0.976609	0.003772	intronic	CTSS				Elon	Quies	Quies	Heterochromatin	Heterochromatin	0	0	0	0	0	0	0	0	0	0	0	0	0	0	0	0	0	0
chr1:150158287-151158287	rs17599629	1	rs61678849:150878099:TC:T	1	150878099	T	TC	0.2084	DEL	rs61678849	chr1_150940625_G_T	0.994481	0.9	0.1092	24.3976	0.1092	2	1.06972	3.113e-12	0.97603	0.0007344	intergenic	Y_RNA,SETDB1	dist=23089;dist=20639			Quies	Low	Quies	Heterochromatin	Heterochromatin	0	0	0	0	0	0	0	0	0	0	0	0	0	0	0	0	0	0
chr1:150158287-151158287	rs17599629	1	rs61817598:150672241:C:T	1	150672241	T	C	0.0932	SNP	rs61817598	chr1_150819480_A_T	0.971624	0.9	0.1201	27.1634	0.1201	2	0.90529	1.485e-12	0.969563	0.3858	intronic	HORMAD1				Low	Low	Quies	Heterochromatin	Heterochromatin	0	0	0	0	0	0	0	0	0	0	0	0	0	0	0	0	0	0
chr1:150158287-151158287	rs17599629	1	rs61817599:150689236:G:C	1	150689236	C	G	0.0933	SNP	rs61817599	chr1_150819480_A_T	0.971624	0.9	0.1201	27.1634	0.1201	2	0.904928	1.162e-12	0.972205	0.5209	intronic	HORMAD1				Low	Low	Low	Heterochromatin	Heterochromatin	0	0	0	0	0	0	0	0	0	0	0	0	0	0	0	0	0	0
chr1:150158287-151158287	rs17599629	1	rs61817600:150706794:C:T	1	150706794	T	C	0.0933	SNP	rs61817600	chr1_150819480_A_T	0.971616	0.9	0.1201	27.1634	0.1201	2	0.904837	1.092e-12	0.972068	0.4424	intronic	CTSS				ElonW	Low	Low	Heterochromatin	Heterochromatin	0	0	0	0	0	0	0	0	0	0	0	0	0	0	0	0	0	0
chr1:150158287-151158287	rs17599629	1	rs61817649:150871104:C:T	1	150871104	T	C	0.0925	SNP	rs61817649	rs2305815:150956947:C:T	0.985339	0.9	0.1044	23.201	0.1044	2	0.904656	1.436e-12	0.977958	0.2091	intergenic	Y_RNA,SETDB1	dist=16093;dist=27635			ReprW	Low	ReprW	Heterochromatin	Heterochromatin	0	0	0	0	0	0	0	0	0	0	0	0	0	0	0	0	0	0
chr1:150158287-151158287	rs17599629	1	rs61820166:150556036:C:T	1	150556036	T	C	0.095	SNP	rs61820166	chr1_150819480_A_T	0.956939	0.9	0.1201	27.1634	0.1201	2	0.909464	7.901e-12	0.961103	0.2187	intergenic	MCL1,SNORA40	dist=3970;dist=16979			Low	Low	Low	Heterochromatin	Transcribed	0	0	0	0	0	0	0	0	0	0	0	0	0	0	0	0	0	0
chr1:150158287-151158287	rs17599629	1	rs61820168:150562845:C:T	1	150562845	T	C	0.094	SNP	rs61820168	chr1_150819480_A_T	0.954792	0.9	0.1201	27.1634	0.1201	2	0.9091	8.754e-12	0.959589	0.8784	intergenic	MCL1,SNORA40	dist=10779;dist=10170			Low	Low	Low	Heterochromatin	Transcribed	0	0	0	0	0	0	0	0	0	0	0	0	0	0	0	0	0	0
chr1:150158287-151158287	rs17599629	1	rs61820170:150566861:C:T	1	150566861	T	C	0.0933	SNP	rs61820170	chr1_150819480_A_T	0.94563	0.9	0.1201	27.1634	0.1201	2	0.908282	7.417e-12	0.964462	0.2481	intergenic	MCL1,SNORA40	dist=14795;dist=6154			Low	Low	Low	Heterochromatin	Transcribed	0	0	0	0	0	0	0	0	0	0	0	0	0	0	0	0	0	0
chr1:150158287-151158287	rs17599629	1	rs6587515:150608888:G:A	1	150608888	A	G	0.0932	SNP	rs6587515	chr1_150819480_A_T	0.967997	0.9	0.1201	27.1634	0.1201	2	0.906014	2.315e-12	0.970022	0.2935	intergenic	ENSA,GOLPH3L	dist=6816;dist=9813			Low	Pol2	Low	Transcribed	Heterochromatin	0	0	0	0	0	0	0	0	0	0	0	0	0	0	0	0	0	0
chr1:150158287-151158287	rs17599629	1	rs6587517:150635774:T:C	1	150635774	T	C	0.0949	SNP	rs6587517	chr1_150819480_A_T	0.987672	0.9	0.1201	27.1634	0.1201	2	0.905018	6.793e-13	0.971837	0.01079	intronic	GOLPH3L				Low	Low	Elon	Heterochromatin	Heterochromatin	0	0	0	0	0	0	0	0	0	0	0	0	0	0	0	0	0	0
chr1:150158287-151158287	rs17599629	1	rs6661100:150758727:C:T	1	150758727	T	C	0.0935	SNP	rs6661100	chr1_150819480_A_T	0.975428	0.9	0.1201	27.1634	0.1201	2	0.904476	8.602e-13	0.982842	0.4304	intergenic	CTSS,CTSK	dist=20294;dist=9957			Low	Low	Low	Heterochromatin	Heterochromatin	0	0	0	0	0	0	0	0	0	0	0	0	0	0	0	0	0	0
chr1:150158287-151158287	rs17599629	1	rs6671489:150928758:A:G	1	150928758	A	G	0.9092	SNP	rs6671489	rs2305815:150956947:C:T	0.999295	0.9	0.1044	23.201	0.1044	2	1.10838	6.296e-13	0.975013	0.2683	intronic	SETDB1				ElonW	Elon	Gen3'	Heterochromatin	Heterochromatin	0	0	0	0	0	0	0	0	0	0	0	0	0	0	0	0	0	0
chr1:150158287-151158287	rs17599629	1	rs6671703:150796970:C:T	1	150796970	T	C	0.0934	SNP	rs6671703	chr1_150819480_A_T	0.977862	0.9	0.1201	27.1634	0.1201	2	0.903391	4.922e-13	0.980304	0.4438	intronic	ARNT				ElonW	ElonW	Elon	Heterochromatin	Heterochromatin	0	0	0	0	0	0	0	0	0	0	0	0	0	0	0	0	0	0
chr1:150158287-151158287	rs17599629	1	rs6679701:150854767:T:C	1	150854767	T	C	0.9074	SNP	rs6679701	rs2305815:150956947:C:T	0.984205	0.9	0.1044	23.201	0.1044	2	1.10506	1.672e-12	0.972556	0.2579	downstream	Y_RNA				Low	Low	ReprW	Heterochromatin	Transcribed	0	0	0	0	0	0	0	0	0	0	0	0	0	0	0	0	0	0
chr1:150158287-151158287	rs17599629	1	rs6684611:150758604:G:A	1	150758604	A	G	0.0935	SNP	rs6684611	chr1_150819480_A_T	0.975428	0.9	0.1201	27.1634	0.1201	2	0.904385	8.302e-13	0.98268	0.4267	intergenic	CTSS,CTSK	dist=20171;dist=10080			Low	Low	Low	Heterochromatin	Heterochromatin	0	0	0	0	0	0	0	0	0	0	0	0	0	0	0	0	0	0
chr1:150158287-151158287	rs17599629	1	rs6688248:150868282:A:T	1	150868282	A	T	0.9073	SNP	rs6688248	rs2305815:150956947:C:T	0.984335	0.9	0.1044	23.201	0.1044	2	1.10517	1.507e-12	0.980574	0.8818	intergenic	Y_RNA,SETDB1	dist=13271;dist=30457			Repr	Quies	Repr	Heterochromatin	Heterochromatin	1	1	1	1	1	1	0	0	0	0	0	0	0	0	0	0	0	0
chr1:150158287-151158287	rs17599629	1	rs6692277:150738557:T:A	1	150738557	A	T	0.0935	SNP	rs6692277	chr1_150819480_A_T	0.975296	0.9	0.1201	27.1634	0.1201	2	0.904476	8.29e-13	0.986531	0.3943	upstream	CTSS				Tss	Quies	Enh	Heterochromatin	Enhancer	0	0	0	0	0	0	0	0	0	0	0	0	0	0	0	0	0	0
chr1:150158287-151158287	rs17599629	1	rs6696167:150734079:T:C	1	150734079	T	C	0.9065	SNP	rs6696167	chr1_150819480_A_T	0.97536	0.9	0.1201	27.1634	0.1201	2	1.10561	8.472e-13	0.987085	0.4036	intronic	CTSS				ElonW	Quies	Quies	Heterochromatin	Heterochromatin	0	0	0	0	0	0	0	0	0	0	0	0	0	0	0	0	0	0
chr1:150158287-151158287	rs17599629	1	rs72704624:150742774:G:A	1	150742774	A	G	0.0935	SNP	rs72704624	chr1_150819480_A_T	0.97559	0.9	0.1201	27.1634	0.1201	2	0.904385	8.038e-13	0.986026	0.4012	intergenic	CTSS,CTSK	dist=4341;dist=25910			Low	Quies	Low	Heterochromatin	Heterochromatin	0	0	0	0	0	0	0	0	0	0	0	0	0	0	0	0	0	0
chr1:150158287-151158287	rs17599629	1	rs72706512:150937668:A:G	1	150937668	A	G	0.9093	SNP	rs72706512	rs2305815:150956947:C:T	0.999296	0.9	0.1044	23.201	0.1044	2	1.10871	5.579e-13	0.973945	0.2948	UTR3	CERS2	ENST00000560793.2:c.*956T>C,ENST00000271688.6:c.*956T>C,ENST00000368954.5:c.*956T>C			Gen3'	Gen3'	ElonW	Transcribed	Heterochromatin	0	0	0	0	0	0	0	0	0	0	0	0	0	0	0	0	0	0
chr1:150158287-151158287	rs17599629	1	rs7517566:150850035:A:G	1	150850035	A	G	0.0941	SNP	rs7517566	chr1_150819480_A_T	0.990213	0.9	0.1201	27.1634	0.1201	2	0.905652	1.499e-12	0.97536	0.4662	upstream	ARNT				PromF	PromF	PromF	Heterochromatin	Transcribed	0	0	0	0	0	0	0	0	0	0	0	0	0	0	0	0	0	0
chr1:150158287-151158287	rs17599629	1	rs7517:150596411:C:A	1	150596411	A	C	0.0935	SNP	rs7517	chr1_150819480_A_T	0.973317	0.9	0.1201	27.1634	0.1201	2	0.908192	6.97e-12	0.969072	0.2347	UTR3	ENSA	ENST00000271690.8:c.*1703G>T,ENST00000356527.5:c.*1703G>T			Gen5'	Gen5'	Gen5'	Enhancer	Enhancer	0	0	0	0	0	0	0	0	0	0	0	0	0	0	0	0	0	0
chr1:150158287-151158287	rs17599629	1	rs7520511:150659692:C:A	1	150659692	A	C	0.9057	SNP	rs7520511	chr1_150819480_A_T	0.987383	0.9	0.1201	27.1634	0.1201	2	1.10672	3.764e-13	0.965218	0.01107	intronic	GOLPH3L				ElonW	ElonW	Elon	Heterochromatin	Heterochromatin	0	0	0	0	0	0	0	0	0	0	0	0	0	0	0	0	0	0
chr1:150158287-151158287	rs17599629	1	rs7520516:150659695:C:G	1	150659695	C	G	0.0943	SNP	rs7520516	chr1_150819480_A_T	0.987383	0.9	0.1201	27.1634	0.1201	2	0.903572	3.764e-13	0.965218	0.01107	intronic	GOLPH3L				ElonW	ElonW	Elon	Heterochromatin	Heterochromatin	0	0	0	0	0	0	0	0	0	0	0	0	0	0	0	0	0	0
chr1:150158287-151158287	rs17599629	1	rs75207617:150919910:C:T	1	150919910	T	C	0.0916	SNP	rs75207617	rs2305815:150956947:C:T	0.995072	0.9	0.1044	23.201	0.1044	2	0.904295	1.666e-12	0.978662	0.2798	intronic	SETDB1				Elon	Elon	Elon	Heterochromatin	Heterochromatin	0	0	0	0	0	0	0	0	0	0	0	0	0	0	0	0	0	0
chr1:150158287-151158287	rs17599629	1	rs7521445:150918835:G:A	1	150918835	A	G	0.0908	SNP	rs7521445	rs2305815:150956947:C:T	0.995432	0.9	0.1044	23.201	0.1044	2	0.903391	1.124e-12	0.982175	0.2612	intronic	SETDB1				Elon	ElonW	Elon	Heterochromatin	Heterochromatin	0	0	0	0	0	0	0	0	0	0	0	0	0	0	0	0	0	0
chr1:150158287-151158287	rs17599629	1	rs7529204:150845380:G:C	1	150845380	C	G	0.0933	SNP	rs7529204	chr1_150819480_A_T	0.977753	0.9	0.1201	27.1634	0.1201	2	0.903752	6.933e-13	0.971164	0.5063	intronic	ARNT				Low	Low	Elon	Heterochromatin	Heterochromatin	0	0	0	0	0	0	0	0	0	0	0	0	0	0	0	0	0	0
chr1:150158287-151158287	rs17599629	1	rs7535032:150947745:G:T	1	150947745	T	G	0.093	SNP	rs7535032	rs2305815:150956947:C:T	0.981703	0.9	0.1044	23.201	0.1044	2	0.902488	3.209e-13	0.964352	0.01857	ncRNA_intronic	RP11-316M1.3				Tss	Tss	TssF	Promoter	Promoter	0	0	0	0	0	1	1	0	0	0	0	0	0	0	0	0	0	0
chr1:150158287-151158287	rs17599629	1	rs7535848:150877681:G:T	1	150877681	T	G	0.0908	SNP	rs7535848	rs2305815:150956947:C:T	0.995082	0.9	0.1044	23.201	0.1044	2	0.903662	1.299e-12	0.982215	0.2403	intergenic	Y_RNA,SETDB1	dist=22670;dist=21058			Quies	Low	Quies	Heterochromatin	Heterochromatin	0	0	0	0	0	0	0	0	0	0	0	0	0	0	0	0	0	0
chr1:150158287-151158287	rs17599629	1	rs7535975:150692409:G:A	1	150692409	A	G	0.0933	SNP	rs7535975	chr1_150819480_A_T	0.971624	0.9	0.1201	27.1634	0.1201	2	0.904928	1.172e-12	0.972205	0.4244	intronic	HORMAD1				Low	Low	Low	Heterochromatin	Heterochromatin	0	0	0	0	0	0	0	0	0	0	0	0	0	0	0	0	0	0
chr1:150158287-151158287	rs17599629	1	rs76439655:150747414:G:A	1	150747414	A	G	0.0935	SNP	rs76439655	chr1_150819480_A_T	0.975558	0.9	0.1201	27.1634	0.1201	2	0.904476	8.304e-13	0.985346	0.4195	intergenic	CTSS,CTSK	dist=8981;dist=21270			Low	Low	Low	Heterochromatin	Heterochromatin	0	0	0	0	0	0	0	0	0	0	0	0	0	0	0	0	0	0
chr1:150158287-151158287	rs17599629	1	rs76762554:150611345:C:G	1	150611345	C	G	0.9068	SNP	rs76762554	chr1_150819480_A_T	0.967952	0.9	0.1201	27.1634	0.1201	2	1.1044	1.75e-12	0.969878	0.3272	intergenic	ENSA,GOLPH3L	dist=9273;dist=7356			Low	Low	Low	Transcribed	Enhancer	0	0	0	0	0	0	0	0	0	0	0	0	0	0	0	0	0	0
chr1:150158287-151158287	rs17599629	1	rs78132593:150868102:C:A	1	150868102	A	C	0.2057	SNP	rs78132593	chr1_150940625_G_T	0.99263	0.9	0.1092	24.3976	0.1092	2	1.07015	3.038e-12	0.972336	0.002709	intergenic	Y_RNA,SETDB1	dist=13091;dist=30637			ReprW	Quies	Repr	Heterochromatin	Enhancer	1	0	0	0	0	0	0	0	0	0	0	0	0	0	0	0	0	0
chr1:154334183-155411798	rs1218582	1	chr1_154980351_C_T	1	154980351	T	C	0.3876	SNP	rs56103503	chr1_154980351_C_T	1	0.9	0.9899	30288.1	0.9899	1	1.06737	1.809e-15	0.999684	0.06818	intronic	ZBTB7B				Gen5'	EnhW	ElonW	Promoter	Promoter	0	0	0	0	0	1	1	0	0	0	0	0	0	0	0	0	0	0
chr1:154334183-155411798	rs1218582	1	exm105208	1	154987704	T	C	0.0306	SNP	rs141845046	exm105208	1	0.9	0.4301	233.216	0.564369	1	0.845438	4.287e-11	0.999871	NA	exonic	ZBTB7B		nonsynonymous SNV	ZBTB7B:ENST00000292176.2:exon1:c.C568T:p.P190S,ZBTB7B:ENST00000368426.3:exon3:c.C568T:p.P190S,ZBTB7B:ENST00000417934.2:exon4:c.C670T:p.P224S,ZBTB7B:ENST00000535420.1:exon4:c.C568T:p.P190S	Gen3'	ElonW	Elon	Transcribed	Enhancer	0	0	0	0	0	0	0	0	0	0	0	0	0	0	0	0	0	0
chr1:203991549-205018842	rs4245739	1	rs1046874:204527060:C:T	1	204527060	T	C	0.7306	SNP	rs1046874	rs1046874:204527060:C:T	1	0.9	0.0281	19.3147	0.0281	1	1.09264	2.073e-22	0.959874	0.1229	UTR3	MDM4	ENST00000367182.3:c.*8250C>T			Pol2	Low	Low	Heterochromatin	Heterochromatin	0	0	0	0	0	0	0	0	0	0	0	0	0	0	0	0	0	0
chr1:203991549-205018842	rs4245739	1	rs11285873:204519692:GT:G	1	204519692	G	GT	0.7225	DEL	rs398050025	rs1046874:204527060:C:T	0.977797	0.9	0.0281	19.3147	0.0281	1	1.09374	6.724e-23	0.939839	0.132	UTR3	MDM4	ENST00000367182.3:c.*883delT			Gen3'	ElonW	Elon	Heterochromatin	Heterochromatin	0	0	0	0	0	0	0	0	0	0	0	0	0	0	0	0	0	0
chr1:203991549-205018842	rs4245739	1	rs11290909:204489500:CT:C	1	204489500	CT	C	0.2981	DEL	rs11290909	rs1046874:204527060:C:T	0.957398	0.9	0.0281	19.3147	0.0281	1	0.918512	1.164e-20	0.885723	0.3427	intronic	MDM4				PromF	Pol2	EnhWF	Heterochromatin	Enhancer	0	0	0	0	0	0	0	0	0	0	0	0	0	0	0	0	0	0
chr1:203991549-205018842	rs4245739	1	rs11585865:204027009:G:A	1	204027009	A	G	0.4606	SNP	rs11585865	rs11585865:204027009:G:A	1	0.9	0.0337	23.308	0.0337	1	0.955329	1.29e-08	0.994444	0.112	intergenic	LINC00303,SOX13	dist=16616;dist=15723			ReprW	Low	Enh	Heterochromatin	Enhancer	1	1	1	0	0	0	0	0	0	0	0	0	0	0	0	0	0	0
chr1:203991549-205018842	rs4245739	1	rs12144134:204031233:A:G	1	204031233	A	G	0.5129	SNP	rs12144134	rs1891433	0.993812	0.9	0.0453	31.6963	0.0369116	1	1.04634	1.316e-08	0.989709	0.05035	intergenic	LINC00303,SOX13	dist=20840;dist=11499			ReprW	Low	Low	Heterochromatin	Heterochromatin	0	0	0	0	0	0	0	0	0	0	0	0	0	0	0	0	0	0
chr1:203991549-205018842	rs4245739	1	rs138638958:204030362:TTTTG:T	1	204030362	T	TTTTG	0.461	DEL	rs372560516	rs11585865:204027009:G:A	0.999083	0.9	0.0337	23.308	0.0337	1	0.955329	1.184e-08	0.993361	0.03732	intergenic	LINC00303,SOX13	dist=19970;dist=12366			ReprW	Low	Low	Heterochromatin	Heterochromatin	0	0	0	0	0	0	0	0	0	0	0	0	0	0	1	1	0	0
chr1:203991549-205018842	rs4245739	1	rs1891433	1	204028834	T	G	0.5096	SNP	rs1891433	rs1891433	1	0.9	0.0453	31.6963	0.0369116	1	1.04655	1.243e-08	0.999986	0.1376	intergenic	LINC00303,SOX13	dist=18441;dist=13898			ReprW	Low	Low	Heterochromatin	Heterochromatin	0	0	0	0	0	0	0	0	0	0	0	0	0	0	0	0	0	0
chr1:203991549-205018842	rs4245739	1	rs2125855:204546947:T:C	1	204546947	T	C	0.262	SNP	rs2125855	rs1046874:204527060:C:T	0.995003	0.9	0.0281	19.3147	0.0281	1	0.911832	3.768e-24	0.98798	0.08944	intergenic	MDM4,RP11-430C7.4	dist=4076;dist=25216			EnhWF	ReprW	Low	Heterochromatin	Heterochromatin	0	0	0	0	0	0	0	0	0	0	0	0	0	0	0	0	0	0
chr1:203991549-205018842	rs4245739	1	rs2169137	1	204497913	C	G	0.7379	SNP	rs2169137	rs1046874:204527060:C:T	0.995712	0.9	0.0281	19.3147	0.0281	1	1.09658	3.875e-24	0.999579	0.1316	intronic	MDM4				Gen3'	Gen3'	Elon	Heterochromatin	Heterochromatin	0	0	0	0	0	0	0	0	0	0	0	0	0	0	0	0	0	0
chr1:203991549-205018842	rs4245739	1	rs2366007:204029603:C:G	1	204029603	C	G	0.5515	SNP	rs2366007	rs11585865:204027009:G:A	0.99671	0.9	0.0337	23.308	0.0337	1	1.04655	2.409e-08	0.961173	0.05002	intergenic	LINC00303,SOX13	dist=19210;dist=13129			ReprW	Low	Low	Heterochromatin	Heterochromatin	0	0	0	0	0	0	0	0	0	0	0	0	0	0	0	0	0	0
chr1:203991549-205018842	rs4245739	1	rs2886543:204029211:C:T	1	204029211	T	C	0.4608	SNP	rs2886543	rs11585865:204027009:G:A	0.999089	0.9	0.0337	23.308	0.0337	1	0.955329	1.263e-08	0.997347	0.046	intergenic	LINC00303,SOX13	dist=18818;dist=13521			ReprW	Low	Low	Heterochromatin	Heterochromatin	0	0	0	0	0	0	0	0	0	0	0	0	0	0	0	0	0	0
chr1:203991549-205018842	rs4245739	1	rs2926533:204480742:T:A	1	204480742	A	T	0.2616	SNP	rs2926533	rs1046874:204527060:C:T	0.994342	0.9	0.0281	19.3147	0.0281	1	0.911923	4.618e-24	0.989365	0.1617	intergenic	PIK3C2B,MDM4	dist=16890;dist=4769			Low	Low	EnhF	Transcribed	Transcribed	0	0	0	0	0	0	0	0	0	0	0	0	0	0	0	0	0	0
chr1:203991549-205018842	rs4245739	1	rs2926534	1	204464181	T	C	0.2614	SNP	rs2926534	rs1046874:204527060:C:T	0.99197	0.9	0.0281	19.3147	0.0281	1	0.912288	7.723e-24	0.999992	0.0784	upstream	PIK3C2B				Tss	Tss	Tss	Promoter	Promoter	1	0	0	0	0	1	1	0	0	0	0	0	0	0	0	0	0	0
chr1:203991549-205018842	rs4245739	1	rs2926536:204456983:T:G	1	204456983	T	G	0.7439	SNP	rs2926536	rs1046874:204527060:C:T	0.958737	0.9	0.0281	19.3147	0.0281	1	1.09647	1.065e-23	0.987031	0.1956	intronic	PIK3C2B				PromF	Low	Low	Transcribed	Heterochromatin	0	0	0	0	0	0	0	0	0	0	0	0	0	0	0	0	0	0
chr1:203991549-205018842	rs4245739	1	rs3014606:204464150:C:G	1	204464150	C	G	0.7386	SNP	rs3014606	rs1046874:204527060:C:T	0.993163	0.9	0.0281	19.3147	0.0281	1	1.09604	8.15e-24	0.994179	0.1075	upstream	PIK3C2B				Tss	Tss	Tss	Promoter	Promoter	1	0	0	0	0	1	1	0	0	0	0	0	0	0	0	0	0	0
chr1:203991549-205018842	rs4245739	1	rs35946963:204491551:C:CAG	1	204491551	CAG	C	0.7392	INS	rs368579464	rs1046874:204527060:C:T	0.992303	0.9	0.0281	19.3147	0.0281	1	1.09636	5.83e-24	0.988115	0.1039	intronic	MDM4				Enh	Pol2	Low	Heterochromatin	Heterochromatin	0	0	0	0	0	0	0	0	0	0	0	0	0	0	0	0	0	0
chr1:203991549-205018842	rs4245739	1	rs3923130:204030656:A:G	1	204030656	A	G	0.5124	SNP	rs3923130	rs1891433	0.996653	0.9	0.0453	31.6963	0.0369116	1	1.04655	1.129e-08	0.990505	0.05423	intergenic	LINC00303,SOX13	dist=20263;dist=12076			ReprW	Low	Low	Heterochromatin	Heterochromatin	0	0	0	0	0	0	0	0	0	0	0	0	0	0	0	0	0	0
chr1:203991549-205018842	rs4245739	1	rs4245739	1	204518842	A	C	0.7379	SNP	rs4245739	rs1046874:204527060:C:T	0.99759	0.9	0.0281	19.3147	0.0281	1	1.0968	3.168e-24	0.999993	0.112	UTR3	MDM4	ENST00000367182.3:c.*32C>A,ENST00000454264.2:c.*32C>A,ENST00000367183.3:c.*32C>A			Elon	Elon	Elon	Heterochromatin	Heterochromatin	0	0	0	0	0	0	0	0	0	0	0	0	0	0	0	0	0	0
chr1:203991549-205018842	rs4245739	1	rs4252684:204496829:C:CTT	1	204496829	CTT	C	0.7381	INS	rs4252684	rs1046874:204527060:C:T	0.996636	0.9	0.0281	19.3147	0.0281	1	1.09647	4.345e-24	0.990961	0.1357	intronic	MDM4				Elon	ElonW	ElonW	Heterochromatin	Heterochromatin	0	0	0	0	0	0	0	0	0	0	0	0	0	0	0	0	0	0
chr1:203991549-205018842	rs4245739	1	rs4593892:204029748:T:C	1	204029748	T	C	0.5391	SNP	rs4593892	rs11585865:204027009:G:A	0.999086	0.9	0.0337	23.308	0.0337	1	1.04676	1.222e-08	0.995283	0.04598	intergenic	LINC00303,SOX13	dist=19355;dist=12984			ReprW	Low	Low	Heterochromatin	Heterochromatin	0	0	0	0	0	0	0	0	0	0	0	0	0	0	0	0	0	0
chr1:203991549-205018842	rs4245739	1	rs4951299:204032157:A:C	1	204032157	A	C	0.5102	SNP	rs4951299	rs1891433	0.999076	0.9	0.0453	31.6963	0.0369116	1	1.04687	1.024e-08	0.984067	0.1159	intergenic	LINC00303,SOX13	dist=21764;dist=10575			ReprW	Low	Low	Heterochromatin	Heterochromatin	0	0	0	0	0	0	0	0	0	0	0	0	0	0	0	0	0	0
chr1:203991549-205018842	rs4245739	1	rs4951392:204484617:C:G	1	204484617	C	G	0.2616	SNP	rs4951392	rs1046874:204527060:C:T	0.996355	0.9	0.0281	19.3147	0.0281	1	0.911923	4.308e-24	0.988742	0.1492	upstream	MDM4				TssF	Pol2	Low	Promoter	Promoter	0	0	0	0	0	0	0	0	0	0	0	0	0	0	0	0	0	0
chr1:203991549-205018842	rs4245739	1	rs4951401	1	204537648	A	G	0.738	SNP	rs4951401	rs1046874:204527060:C:T	0.99518	0.9	0.0281	19.3147	0.0281	1	1.09658	3.724e-24	0.999999	0.1264	intronic	MDM4				Gen3'	EnhWF	ElonW	Heterochromatin	Transcribed	0	0	0	0	0	0	0	0	0	0	0	0	0	0	0	0	0	0
chr1:203991549-205018842	rs4245739	1	rs4951404	1	204541342	C	G	0.738	SNP	rs4951404	rs1046874:204527060:C:T	0.994778	0.9	0.0281	19.3147	0.0281	1	1.09658	3.97e-24	0.999966	0.09656	intronic	MDM4				ElonW	EnhWF	Low	Heterochromatin	Enhancer	1	0	0	0	0	0	0	0	0	0	0	0	0	0	0	0	0	0
chr1:203991549-205018842	rs4245739	1	rs55664108:204556990:C:CCTT	1	204556990	CCTT	C	0.7157	INS	rs55664108	rs55664108:204556990:C:CCTT	1	0.9	0.9501	12895.8	0.9501	1	1.09549	8.572e-25	0.987487	0.1758	intergenic	MDM4,RP11-430C7.4	dist=14119;dist=15173			Low	EnhWF	Low	Heterochromatin	Heterochromatin	0	0	0	0	0	0	0	0	0	0	0	0	0	0	0	0	0	0
chr1:203991549-205018842	rs4245739	1	rs61078718	1	204527064	-	A	0.7359	DEL	rs5780238	rs1046874:204527060:C:T	0.995849	0.9	0.0281	19.3147	0.0281	1	1.09636	3.605e-13	0.999563	NA	UTR3	MDM4	ENST00000367182.3:c.*8248_*8250delAAC			Pol2	Low	Low	Heterochromatin	Heterochromatin	0	0	0	0	0	0	0	0	0	0	0	0	0	0	0	0	0	0
chr1:203991549-205018842	rs4245739	1	rs6660981	1	204028177	T	G	0.4607	SNP	rs6660981	rs11585865:204027009:G:A	0.999292	0.9	0.0337	23.308	0.0337	1	0.955615	1.528e-08	0.99996	0.04553	intergenic	LINC00303,SOX13	dist=17784;dist=14555			ReprW	Low	Low	Heterochromatin	Enhancer	1	0	0	0	0	0	0	0	0	0	0	0	0	0	0	0	0	0
chr1:203991549-205018842	rs4245739	1	rs6679311	1	204559676	T	C	0.269	SNP	rs6679311	rs55664108:204556990:C:CCTT	0.910748	0.9	0.9501	12895.8	0.9501	1	0.913292	1.224e-23	0.999948	0.2173	intergenic	MDM4,RP11-430C7.4	dist=16805;dist=12487			Low	Low	Low	Heterochromatin	Heterochromatin	0	0	0	0	0	0	0	0	0	0	0	0	0	0	0	0	0	0
chr1:203991549-205018842	rs4245739	1	rs7522437:204029890:G:A	1	204029890	A	G	0.4609	SNP	rs7522437	rs11585865:204027009:G:A	0.999085	0.9	0.0337	23.308	0.0337	1	0.955329	1.21e-08	0.99481	0.04608	intergenic	LINC00303,SOX13	dist=19497;dist=12842			ReprW	Low	Low	Heterochromatin	Heterochromatin	0	0	0	0	0	0	0	0	0	0	0	0	0	0	0	0	0	0
chr1:203991549-205018842	rs4245739	1	rs930947	1	204541197	A	G	0.738	SNP	rs930947	rs1046874:204527060:C:T	0.994243	0.9	0.0281	19.3147	0.0281	1	1.09669	3.406e-24	0.99998	0.1272	intronic	MDM4				ElonW	EnhWF	Low	Heterochromatin	Transcribed	0	0	0	0	0	0	0	0	0	0	0	0	0	0	0	0	0	0
chr20:49027922-50027922	rs12480328	1	chr20_49509184_A_G	20	49509184	A	G	0.0724	SNP	rs17790938	chr20_49509184_A_G	1	0.9	0.3759	186.149	0.3759	1	0.900325	1.598e-11	0.999992	0.01987	exonic	ADNP		synonymous SNV	ADNP:ENST00000371602.4:exon3:c.C2067T:p.G689G,ADNP:ENST00000349014.3:exon4:c.C2067T:p.G689G,ADNP:ENST00000396032.3:exon4:c.C2067T:p.G689G,ADNP:ENST00000396029.3:exon5:c.C2067T:p.G689G	Gen5'	Gen3'	Elon	Transcribed	Transcribed	0	0	0	0	0	0	0	0	0	0	0	0	0	0	0	0	0	0
chr20:49027922-50027922	rs12480328	1	chr20_49511907_C_G	20	49511907	C	G	0.0729	SNP	rs6091233	chr20_49509184_A_G	0.991266	0.9	0.3759	186.149	0.3759	1	0.899245	8.562e-12	0.999459	0.02268	intronic	ADNP				Gen3'	Gen3'	Gen3'	Enhancer	Transcribed	0	0	0	1	1	1	0	0	1	1	0	0	1	0	1	1	1	0
chr20:49027922-50027922	rs12480328	1	chr20_49513290_C_T	20	49513290	T	C	0.0724	SNP	rs76454304	chr20_49509184_A_G	0.999201	0.9	0.3759	186.149	0.3759	1	0.900054	1.405e-11	0.999981	0.01179	intronic	ADNP				Gen3'	Pol2	Elon	Transcribed	Transcribed	0	0	0	0	0	0	0	0	0	0	0	0	0	0	0	0	0	0
chr20:49027922-50027922	rs12480328	1	chr20_49516995_C_T	20	49516995	T	C	0.0723	SNP	rs6091236	chr20_49509184_A_G	0.994009	0.9	0.3759	186.149	0.3759	1	0.899784	1.298e-11	0.999973	0.02958	intronic	ADNP				Gen3'	Gen3'	Gen3'	Transcribed	Transcribed	0	0	0	0	0	0	0	0	0	0	0	0	0	0	1	1	0	0
chr20:49027922-50027922	rs12480328	1	chr20_49521655_A_G	20	49521655	A	G	0.9276	SNP	rs4449196	chr20_49509184_A_G	0.998004	0.9	0.3759	186.149	0.3759	1	1.11004	2.082e-11	0.999975	0.02313	intronic	ADNP				ElonW	Low	Low	Transcribed	Heterochromatin	0	0	0	0	0	0	0	0	0	0	0	0	0	0	0	0	0	0
chr20:49027922-50027922	rs12480328	1	chr20_49527494_A_G	20	49527494	A	G	0.0724	SNP	rs16995600	chr20_49509184_A_G	0.995609	0.9	0.3759	186.149	0.3759	1	0.898616	7.286e-12	0.999996	0.02941	intronic	ADNP				TssF	Pol2	H4K20	Transcribed	Transcribed	0	0	0	0	0	0	0	0	0	0	0	0	0	0	0	0	0	0
chr20:49027922-50027922	rs12480328	1	chr20_49530928_C_G	20	49530928	C	G	0.0723	SNP	rs41274692	chr20_49509184_A_G	0.994412	0.9	0.3759	186.149	0.3759	1	0.899065	8.978e-12	0.999985	0.02773	intronic	ADNP				Gen5'	Gen5'	Enh	Transcribed	Enhancer	0	0	0	0	0	0	0	0	0	0	0	0	0	0	1	0	0	0
chr20:49027922-50027922	rs12480328	1	chr20_49548807_C_T	20	49548807	T	C	0.9278	SNP	rs73909841	chr20_49509184_A_G	0.982858	0.9	0.3759	186.149	0.3759	1	1.11605	2.275e-12	0.999911	0.01418	ncRNA_intronic	RP5-914P20.5				TssF	Enh	Gen5'	Promoter	Enhancer	0	0	0	0	0	0	0	0	0	0	0	0	0	0	0	0	0	0
chr20:49027922-50027922	rs12480328	1	chr20_49583367_A_G	20	49583367	A	G	0.9091	SNP	rs6096210	chr20_49583367_A_G	1	0.9	0.1703	63.4357	0.1703	1	1.09702	6.212e-11	0.999989	0.1743	intergenic	MOCS3,RP5-955M13.4	dist=5547;dist=32540			ReprW	Low	ReprW	Heterochromatin	Heterochromatin	0	0	0	0	0	0	0	0	0	0	0	0	0	0	0	0	0	0
chr20:49027922-50027922	rs12480328	1	rs11467314:49529390:TAAAGAA:T	20	49529390	T	TAAAGAA	0.0723	DEL	rs143480121	chr20_49509184_A_G	0.996003	0.9	0.3759	186.149	0.3759	1	0.898346	6.51e-12	0.994578	0.02278	intronic	ADNP				EnhF	Pol2	Gen3'	Transcribed	Transcribed	0	0	0	0	0	0	0	0	0	0	0	0	0	0	0	0	0	0
chr20:49027922-50027922	rs12480328	1	rs11482312:49519043:C:CA	20	49519043	CA	C	0.0742	INS	rs11482312	chr20_49509184_A_G	0.999598	0.9	0.3759	186.149	0.3759	1	0.898795	6.178e-12	0.976862	0.02387	intronic	ADNP				Elon	Elon	ElonW	Transcribed	Heterochromatin	0	0	0	0	0	0	0	0	0	0	0	0	0	0	0	0	0	0
chr20:49027922-50027922	rs12480328	1	rs12480328:49527922:T:C	20	49527922	T	C	0.9277	SNP	rs12480328	chr20_49509184_A_G	0.997196	0.9	0.3759	186.149	0.3759	1	1.11305	6.668e-12	0.993162	0.01524	intronic	ADNP				Enh	Pol2	H4K20	Transcribed	Transcribed	0	0	0	0	0	0	0	0	0	0	0	0	0	0	0	0	0	0
chr20:49027922-50027922	rs12480328	1	rs144866409:49523629:T:C	20	49523629	T	C	0.9276	SNP	rs144866409	chr20_49509184_A_G	0.999199	0.9	0.3759	186.149	0.3759	1	1.11149	1.206e-11	0.995872	0.02683	intronic	ADNP				Gen3'	Pol2	ElonW	Transcribed	Transcribed	0	0	0	0	0	0	0	0	0	0	0	0	0	0	0	0	0	0
chr20:49027922-50027922	rs12480328	1	rs149575736:49523665:A:G	20	49523665	A	G	0.9276	SNP	rs149575736	chr20_49509184_A_G	0.999199	0.9	0.3759	186.149	0.3759	1	1.11149	1.204e-11	0.995862	0.0233	intronic	ADNP				Gen3'	Pol2	ElonW	Transcribed	Transcribed	0	0	0	0	0	0	0	0	0	0	0	0	0	0	0	0	0	0
chr20:49027922-50027922	rs12480328	1	rs150166398:49549738:GAAT:G	20	49549738	G	GAAT	0.072	DEL	rs374838303	chr20_49509184_A_G	0.988405	0.9	0.3759	186.149	0.3759	1	0.896193	2.693e-12	0.991634	0.0289	ncRNA_intronic	RP5-914P20.5				ElonW	Low	ElonW	Heterochromatin	Heterochromatin	0	0	0	0	0	0	0	0	0	0	0	0	0	0	0	0	0	0
chr20:49027922-50027922	rs12480328	1	rs150215935:49525089:G:A	20	49525089	A	G	0.0716	SNP	rs150215935	chr20_49509184_A_G	0.999186	0.9	0.3759	186.149	0.3759	1	0.899874	1.856e-11	0.986977	0.01827	intronic	ADNP				ElonW	Gen3'	H4K20	Transcribed	Transcribed	0	0	0	0	0	0	0	0	0	0	0	0	0	0	0	0	0	0
chr20:49027922-50027922	rs12480328	1	rs16984523:49524601:T:C	20	49524601	T	C	0.9276	SNP	rs16984523	chr20_49509184_A_G	0.999199	0.9	0.3759	186.149	0.3759	1	1.1116	1.156e-11	0.995587	0.02323	intronic	ADNP				ElonW	Gen3'	H4K20	Transcribed	Transcribed	0	0	0	0	0	0	0	0	0	0	0	0	0	0	0	0	0	0
chr20:49027922-50027922	rs12480328	1	rs16995592:49524451:A:G	20	49524451	A	G	0.9276	SNP	rs16995592	chr20_49509184_A_G	0.999199	0.9	0.3759	186.149	0.3759	1	1.1116	1.164e-11	0.995633	0.02323	intronic	ADNP				Gen3'	Gen3'	Elon	Transcribed	Transcribed	0	0	0	0	0	0	0	0	0	0	0	0	0	0	0	0	0	0
chr20:49027922-50027922	rs12480328	1	rs16995626:49540925:T:C	20	49540925	T	C	0.9284	SNP	rs16995626	chr20_49509184_A_G	0.993811	0.9	0.3759	186.149	0.3759	1	1.1155	4.955e-12	0.964838	0.009253	intronic	ADNP				TssF	Gen3'	Gen3'	Transcribed	Transcribed	0	0	0	0	0	0	0	0	0	0	0	0	0	0	0	0	0	0
chr20:49027922-50027922	rs12480328	1	rs2870024:49538921:A:T	20	49538921	A	T	0.9272	SNP	rs2870024	chr20_49509184_A_G	0.996376	0.9	0.3759	186.149	0.3759	1	1.11271	8.08e-12	0.982238	0.02928	intronic	ADNP				Gen5'	Pol2	Gen3'	Transcribed	Transcribed	0	0	0	0	0	0	0	0	0	0	0	0	0	0	0	0	0	0
chr20:49027922-50027922	rs12480328	1	rs2870025:49539058:C:T	20	49539058	T	C	0.0726	SNP	rs2870025	chr20_49509184_A_G	0.996376	0.9	0.3759	186.149	0.3759	1	0.897987	5.794e-12	0.984173	0.02725	intronic	ADNP				Gen5'	Pol2	Gen3'	Transcribed	Transcribed	0	0	0	0	0	0	0	0	0	0	0	0	0	0	0	0	0	0
chr20:49027922-50027922	rs12480328	1	rs376144070:49536680:GGT:G	20	49536680	G	GGT	0.072	DEL	rs72017800	chr20_49509184_A_G	0.99678	0.9	0.3759	186.149	0.3759	1	0.896551	3.07e-12	0.991165	0.03087	intronic	ADNP				Gen5'	Pol2	Gen3'	Promoter	Promoter	0	0	0	0	0	0	0	0	0	0	0	0	0	0	0	0	0	0
chr20:49027922-50027922	rs12480328	1	rs55987409:49569025:C:T	20	49569025	T	C	0.073	SNP	rs55987409	chr20_49509184_A_G	0.996236	0.9	0.3759	186.149	0.3759	1	0.897179	4.139e-12	0.962256	0.04036	intronic	DPM1				ElonW	ElonW	ElonW	Heterochromatin	Heterochromatin	0	0	0	0	0	0	0	0	0	0	0	0	0	0	1	0	0	0
chr20:49027922-50027922	rs12480328	1	rs58496674:49513347:T:TA	20	49513347	T	TA	0.9276	INS	rs58496674	chr20_49509184_A_G	0.9996	0.9	0.3759	186.149	0.3759	1	1.11127	1.302e-11	0.996255	0.0233	intronic	ADNP				Gen3'	Pol2	Elon	Transcribed	Transcribed	0	0	0	0	0	0	0	0	0	0	0	0	0	0	0	0	0	0
chr20:49027922-50027922	rs12480328	1	rs6067584:49511352:C:T	20	49511352	T	C	0.0701	SNP	rs6067584	chr20_49509184_A_G	0.999562	0.9	0.3759	186.149	0.3759	1	0.895118	3.646e-12	0.972058	0.01913	intronic	ADNP				Gen3'	Pol2	Elon	Enhancer	Transcribed	0	0	0	0	0	0	0	0	0	0	0	0	0	0	0	0	0	0
chr20:49027922-50027922	rs12480328	1	rs60891371:49584936:C:T	20	49584936	T	C	0.0908	SNP	rs60891371	chr20_49583367_A_G	0.998335	0.9	0.1703	63.4357	0.1703	1	0.908827	1.854e-11	0.97281	0.2276	intergenic	MOCS3,RP5-955M13.4	dist=7116;dist=30971			ReprW	Low	Repr	Repressed	Heterochromatin	0	0	0	0	0	0	0	0	0	0	0	0	0	0	0	0	0	0
chr20:49027922-50027922	rs12480328	1	rs6091234:49512317:C:T	20	49512317	T	C	0.0701	SNP	rs6091234	chr20_49509184_A_G	0.999125	0.9	0.3759	186.149	0.3759	1	0.895118	3.635e-12	0.972221	0.0185	intronic	ADNP				Gen3'	Pol2	Elon	Enhancer	Transcribed	0	0	0	0	0	0	0	0	0	0	0	0	0	0	0	0	0	0
chr20:49027922-50027922	rs12480328	1	rs6091237:49525987:A:C	20	49525987	A	C	0.9276	SNP	rs6091237	chr20_49509184_A_G	0.999199	0.9	0.3759	186.149	0.3759	1	1.11182	1.048e-11	0.995072	0.02953	intronic	ADNP				Elon	ElonW	H4K20	Transcribed	Transcribed	0	0	0	0	0	0	0	0	0	0	0	0	0	0	0	0	0	0
chr20:49027922-50027922	rs12480328	1	rs6096186:49533949:T:C	20	49533949	T	C	0.9276	SNP	rs6096186	chr20_49509184_A_G	0.997183	0.9	0.3759	186.149	0.3759	1	1.11138	1.307e-11	0.988842	0.02993	intronic	ADNP				TssF	Gen5'	Gen5'	Transcribed	Enhancer	0	0	0	0	0	0	0	0	0	0	0	0	0	0	0	0	0	0
chr20:49027922-50027922	rs12480328	1	rs6096207:49581710:T:C	20	49581710	T	C	0.9094	SNP	rs6096207	chr20_49583367_A_G	0.998708	0.9	0.1703	63.4357	0.1703	1	1.09889	3.077e-11	0.988295	0.1822	intergenic	MOCS3,RP5-955M13.4	dist=3890;dist=34197			Low	H4K20	ReprW	Heterochromatin	Heterochromatin	0	0	0	0	0	0	0	0	0	0	0	0	0	0	0	0	0	0
chr20:49027922-50027922	rs12480328	1	rs6096208:49582436:G:A	20	49582436	A	G	0.0906	SNP	rs6096208	chr20_49583367_A_G	0.998708	0.9	0.1703	63.4357	0.1703	1	0.910374	3.687e-11	0.988626	0.1831	intergenic	MOCS3,RP5-955M13.4	dist=4616;dist=33471			Low	Low	ReprW	Heterochromatin	Heterochromatin	0	0	0	0	0	0	0	0	0	0	0	0	0	0	0	0	0	0
chr20:49027922-50027922	rs12480328	1	rs6096212:49586239:A:T	20	49586239	A	T	0.9055	SNP	rs6096212	chr20_49583367_A_G	0.987861	0.9	0.1703	63.4357	0.1703	1	1.09779	3.133e-11	0.947597	0.2848	intergenic	MOCS3,RP5-955M13.4	dist=8419;dist=29668			ReprW	Low	Repr	Repressed	Heterochromatin	0	0	0	0	0	0	0	0	0	0	0	0	0	0	0	0	0	0
chr20:49027922-50027922	rs12480328	1	rs61505239:49513304:CAGA:C	20	49513304	CAGA	C	0.9276	DEL	rs61505239	chr20_49509184_A_G	0.9996	0.9	0.3759	186.149	0.3759	1	1.11127	1.303e-11	0.996265	0.02399	intronic	ADNP				Gen3'	Pol2	Elon	Transcribed	Transcribed	0	0	0	0	0	0	0	0	0	0	0	0	0	0	0	0	0	0
chr20:49027922-50027922	rs12480328	1	rs72029440:49532451:CATATT:C	20	49532451	CATATT	C	0.9277	DEL	rs72029440	chr20_49509184_A_G	0.995982	0.9	0.3759	186.149	0.3759	1	1.11305	6.827e-12	0.993539	0.02786	intronic	ADNP				PromF	H4K20	EnhF	Transcribed	Enhancer	0	0	0	0	0	0	0	0	0	0	0	0	0	0	0	0	0	0
chr20:49027922-50027922	rs12480328	1	rs73909823:49497045:C:T	20	49497045	T	C	0.0706	SNP	rs73909823	chr20_49509184_A_G	0.996327	0.9	0.3759	186.149	0.3759	1	0.896641	7.98e-12	0.94834	0.02256	intergenic	BCAS4,ADNP	dist=3331;dist=8540			Pol2	Pol2	Low	Heterochromatin	Heterochromatin	0	0	0	0	0	0	0	0	0	0	0	0	0	0	0	0	0	0
chr20:49027922-50027922	rs12480328	1	rs73909824:49497353:T:C	20	49497353	T	C	0.9264	SNP	rs73909824	chr20_49509184_A_G	0.976024	0.9	0.3759	186.149	0.3759	1	1.11216	1.196e-11	0.942103	0.01938	intergenic	BCAS4,ADNP	dist=3639;dist=8232			Pol2	Pol2	Low	Heterochromatin	Heterochromatin	0	0	0	0	0	0	0	0	0	0	0	0	0	0	0	0	0	0
chr20:49027922-50027922	rs12480328	1	rs73909829:49526297:C:T	20	49526297	T	C	0.0724	SNP	rs73909829	chr20_49509184_A_G	0.999199	0.9	0.3759	186.149	0.3759	1	0.899335	1.023e-11	0.995088	0.02318	UTR5	ADNP	ENST00000349014.3:c.-5764G>A			Gen5'	Gen3'	Gen3'	Transcribed	Enhancer	0	0	0	0	0	0	0	0	0	0	0	0	0	0	0	0	0	0
chr20:49027922-50027922	rs12480328	1	rs73909831:49526485:C:T	20	49526485	T	C	0.0723	SNP	rs73909831	chr20_49509184_A_G	0.998799	0.9	0.3759	186.149	0.3759	1	0.898885	8.408e-12	0.995418	0.02326	intronic	ADNP				Gen5'	Pol2	Gen3'	Transcribed	Transcribed	0	0	0	0	0	0	0	0	0	0	0	0	0	0	0	0	0	0
chr20:49027922-50027922	rs12480328	1	rs73909842:49550814:C:G	20	49550814	C	G	0.9279	SNP	rs73909842	chr20_49509184_A_G	0.9892	0.9	0.3759	186.149	0.3759	1	1.11494	3.695e-12	0.991805	0.02932	ncRNA_intronic	RP5-914P20.5				Elon	Elon	Elon	Heterochromatin	Heterochromatin	0	0	0	0	0	0	0	0	0	0	0	0	0	0	0	0	0	0
chr20:49027922-50027922	rs12480328	1	rs73909848:49570403:A:G	20	49570403	A	G	0.9269	SNP	rs73909848	chr20_49509184_A_G	0.996681	0.9	0.3759	186.149	0.3759	1	1.11271	8.389e-12	0.964464	0.03918	intronic	DPM1				Elon	Elon	Elon	Heterochromatin	Enhancer	0	0	0	0	0	0	0	0	0	0	0	0	0	0	0	0	0	0
chr20:49027922-50027922	rs12480328	1	rs73909853:49589689:G:A	20	49589689	A	G	0.0942	SNP	rs73909853	chr20_49583367_A_G	0.975361	0.9	0.1703	63.4357	0.1703	1	0.910829	3.231e-11	0.944342	0.2777	intergenic	MOCS3,RP5-955M13.4	dist=11869;dist=26218			Repr	Low	ReprW	Heterochromatin	Heterochromatin	0	0	0	0	0	0	0	0	0	0	0	0	0	0	0	0	0	0
chr20:49027922-50027922	rs12480328	1	rs76685994:49564211:G:A	20	49564211	A	G	0.0727	SNP	rs76685994	chr20_49509184_A_G	0.993789	0.9	0.3759	186.149	0.3759	1	0.89673	3.542e-12	0.966651	0.01396	intronic	DPM1				Gen3'	Gen3'	Gen3'	Heterochromatin	Heterochromatin	0	0	0	0	0	0	0	0	0	0	0	0	0	0	0	0	0	0
chr20:49027922-50027922	rs12480328	1	rs78860779:49527371:A:G	20	49527371	A	G	0.9276	SNP	rs78860779	chr20_49509184_A_G	0.9976	0.9	0.3759	186.149	0.3759	1	1.11204	9.764e-12	0.995346	0.02135	intronic	ADNP				Gen5'	Pol2	H4K20	Transcribed	Transcribed	0	0	0	0	0	0	0	0	0	0	0	0	0	0	0	0	0	0
chr20:49027922-50027922	rs12480328	1	rs80320028:49590950:C:T	20	49590950	T	C	0.0941	SNP	rs80320028	chr20_49583367_A_G	0.975646	0.9	0.1703	63.4357	0.1703	1	0.910101	2.406e-11	0.942627	0.2779	intergenic	MOCS3,RP5-955M13.4	dist=13130;dist=24957			ReprW	Low	ReprW	Heterochromatin	Heterochromatin	0	0	0	0	0	0	0	0	0	0	0	0	0	0	0	0	0	0
chr20:60515611-61515611	rs2427345	1	rs11204424:61008583:A:AG	20	61008583	A	AG	0.5655	INS	rs397745119	rs11204424:61008583:A:AG	1	0.6	0.0695	32.3446	0.0703355	1	1.04456	5.024e-08	0.998572	0.907	intergenic	RP5-908M14.5,GATA5	dist=2015;dist=29970			ReprW	Low	Repr	Poised_Promoter	Heterochromatin	0	0	0	0	0	1	1	0	0	0	0	0	0	0	0	0	0	0
chr20:60515611-61515611	rs2427345	1	rs11467114:61001061:TGGCAGTGGCAGC:T	20	61001061	T	TGGCAGTGGCAGC	0.3265	DEL	rs139135938	rs35418657	0.740048	0.6	0.049	22.3102	0.049	1	0.956954	2.367e-07	0.993448	0.1275	intronic	RBBP8NL				ReprW	DnaseD	Low	Promoter	Heterochromatin	0	0	0	0	0	0	0	0	0	0	0	0	0	0	0	0	0	0
chr20:60515611-61515611	rs2427345	1	rs2427338:61008364:A:C	20	61008364	A	C	0.5653	SNP	rs2427338	rs11204424:61008583:A:AG	1	0.6	0.0695	32.3446	0.0703355	1	1.04446	5.559e-08	0.999356	0.919	intergenic	RP5-908M14.5,GATA5	dist=1796;dist=30189			ReprW	Low	Repr	Enhancer	Heterochromatin	0	0	0	0	0	0	1	0	0	0	0	0	0	0	0	0	0	0
chr20:60515611-61515611	rs2427345	1	rs2427341	20	61008794	T	C	0.5654	SNP	rs2427341	rs11204424:61008583:A:AG	0.999796	0.6	0.0695	32.3446	0.0703355	1	1.04415	6.7e-08	0.999998	0.8931	intergenic	RP5-908M14.5,GATA5	dist=2226;dist=29759			ReprW	Low	Repr	Poised_Promoter	Heterochromatin	0	0	0	0	0	1	1	0	0	1	1	0	0	1	0	0	0	0
chr20:60515611-61515611	rs2427345	1	rs2427343	20	61013789	A	G	0.5735	SNP	rs2427343	rs11204424:61008583:A:AG	0.94573	0.6	0.0695	32.3446	0.0703355	1	1.04394	9.811e-08	0.999953	0.6638	intergenic	RP5-908M14.5,GATA5	dist=7221;dist=24764			ReprW	DnaseD	ReprW	Enhancer	Heterochromatin	0	0	0	0	0	0	0	0	0	0	0	0	0	0	0	0	0	0
chr20:60515611-61515611	rs2427345	1	rs2427344	20	61013955	T	C	0.5651	SNP	rs2427344	rs11204424:61008583:A:AG	0.991023	0.6	0.0695	32.3446	0.0703355	1	1.04456	5.222e-08	0.999995	0.792	intergenic	RP5-908M14.5,GATA5	dist=7387;dist=24598			ReprW	Ctcf	ReprW	Enhancer	Heterochromatin	0	0	0	0	0	0	0	0	0	0	0	0	0	0	0	0	0	0
chr20:60515611-61515611	rs2427345	1	rs2427345	20	61015611	T	C	0.3795	SNP	rs2427345	rs11204424:61008583:A:AG	0.787845	0.6	0.0695	32.3446	0.0703355	1	0.955806	3.288e-08	0.999999	0.5825	intergenic	RP5-908M14.5,GATA5	dist=9043;dist=22942			ReprW	Low	ReprW	Enhancer	Heterochromatin	0	0	0	0	0	0	0	0	0	0	0	0	0	0	0	0	0	0
chr20:60515611-61515611	rs2427345	1	rs2427347:61017081:G:C	20	61017081	C	G	0.4342	SNP	rs2427347	rs11204424:61008583:A:AG	0.991072	0.6	0.0695	32.3446	0.0703355	1	0.956476	2.763e-08	0.995292	0.8452	intergenic	RP5-908M14.5,GATA5	dist=10513;dist=21472			Repr	DnaseD	Low	Transcribed	Heterochromatin	0	0	0	0	0	0	0	0	0	0	0	0	0	0	0	0	0	0
chr20:60515611-61515611	rs2427345	1	rs34585497:61015240:A:C	20	61015240	A	C	0.5655	SNP	rs34585497	rs11204424:61008583:A:AG	0.992122	0.6	0.0695	32.3446	0.0703355	1	1.04488	4.31e-08	0.997911	0.808	intergenic	RP5-908M14.5,GATA5	dist=8672;dist=23313			Repr	Low	ReprW	Enhancer	Heterochromatin	0	0	0	0	0	0	0	0	0	0	0	0	0	0	0	0	0	0
chr20:60515611-61515611	rs2427345	1	rs35418657	20	60999737	A	G	0.7303	SNP	rs35418657	rs35418657	1	0.6	0.049	22.3102	0.049	1	1.0498	9.498e-08	0.999917	0.1488	intronic	RBBP8NL				ReprW	DnaseD	Low	Promoter	Heterochromatin	0	0	0	0	0	0	0	0	0	0	0	0	0	0	0	0	0	0
chr20:60515611-61515611	rs2427345	1	rs4925239	20	61007380	A	G	0.5653	SNP	rs4925239	rs11204424:61008583:A:AG	0.999285	0.6	0.0695	32.3446	0.0703355	1	1.04436	5.705e-08	0.999999	0.9475	downstream	RP5-908M14.5				Repr	Low	ReprW	Enhancer	Heterochromatin	0	0	0	0	0	0	0	0	0	0	0	0	0	0	0	0	0	0
chr20:60515611-61515611	rs2427345	1	rs4925240	20	61007422	A	G	0.5653	SNP	rs4925240	rs11204424:61008583:A:AG	0.999081	0.6	0.0695	32.3446	0.0703355	1	1.04436	5.669e-08	0.999999	0.9736	downstream	RP5-908M14.5				Repr	Low	Repr	Enhancer	Heterochromatin	0	0	0	0	0	0	0	0	0	0	0	0	0	0	0	0	0	0
chr20:60515611-61515611	rs2427345	1	rs6089369	20	61006114	T	C	0.6727	SNP	rs6089369	rs35418657	0.727226	0.6	0.049	22.3102	0.049	1	1.0453	1.612e-07	1	0.375	ncRNA_intronic	RP5-908M14.5				ReprW	EnhWF	ReprW	Promoter	Heterochromatin	0	0	0	0	0	0	0	0	0	0	0	0	0	0	0	0	0	0
chr20:60515611-61515611	rs2427345	1	rs6089370:61009781:A:G	20	61009781	A	G	0.5654	SNP	rs6089370	rs11204424:61008583:A:AG	0.999898	0.6	0.0695	32.3446	0.0703355	1	1.04446	5.46e-08	0.998693	0.8863	intergenic	RP5-908M14.5,GATA5	dist=3213;dist=28772			Repr	DnaseD	Repr	Enhancer	Heterochromatin	0	0	0	0	0	1	0	0	0	0	0	0	0	0	0	0	0	0
chr20:60515611-61515611	rs2427345	1	rs6089374	20	61016998	T	C	0.7245	SNP	rs6089374	rs35418657	0.908869	0.6	0.049	22.3102	0.049	1	1.0477	1.721e-07	0.999999	0.1389	intergenic	RP5-908M14.5,GATA5	dist=10430;dist=21555			Repr	DnaseD	Low	Transcribed	Heterochromatin	0	0	0	0	0	0	0	0	0	0	0	0	0	0	0	0	0	0
chr20:60515611-61515611	rs2427345	1	rs6121589	20	61001851	C	G	0.2731	SNP	rs6121589	rs35418657	0.948671	0.6	0.049	22.3102	0.049	1	0.952372	4.73e-08	0.99978	0.1005	intronic	RBBP8NL				ReprW	Enh	Low	Promoter	Enhancer	1	0	0	0	0	1	1	0	0	0	0	0	0	0	1	1	0	0
chr20:60515611-61515611	rs2427345	1	rs927136:61010298:C:G	20	61010298	C	G	0.5655	SNP	rs927136	rs11204424:61008583:A:AG	0.999898	0.6	0.0695	32.3446	0.0703355	1	1.04477	4.596e-08	0.998326	0.8484	intergenic	RP5-908M14.5,GATA5	dist=3730;dist=28255			Repr	DnaseD	Repr	Transcribed	Heterochromatin	0	0	0	0	0	0	0	0	0	0	0	0	0	0	0	0	0	0
chr20:61862563-62874389	rs6062509	1	20:62362698:T:TTG	20	62362698	T	TTG	0.8869	INS	rs10689862	20:62362698:T:TTG	1	0.9	0.012	10.0933	0.0125197	1	0.920075	9.106e-11	0.977464	0.7963	intronic	RP4-583P15.15,ZGPAT				TssF	H4K20	Gen3'	Transcribed	Heterochromatin	0	0	0	0	0	0	0	0	0	0	0	0	0	0	0	0	0	0
chr20:61862563-62874389	rs6062509	1	chr20_62307938_A_C	20	62307938	A	C	0.0869	SNP	rs79981941	chr20_62307938_A_C	1	0.9	0.0112	9.41482	0.01081	1	0.928207	4.887e-07	0.999999	0.6173	intronic	RTEL1,RTEL1-TNFRSF6B				Gen3'	ElonW	Elon	Transcribed	Heterochromatin	0	0	0	0	0	0	0	0	0	0	0	0	0	0	0	0	0	0
chr20:61862563-62874389	rs6062509	1	chr20_62342695_A_G	20	62342695	T	C	0.8843	SNP	rs3761121	20:62362698:T:TTG	0.97386	0.9	0.012	10.0933	0.0125197	1	0.921272	1.185e-10	0.999964	0.9196	intronic	RP4-583P15.15,ZGPAT				Gen5'	Elon	Elon	Transcribed	Transcribed	0	0	0	0	0	0	0	0	0	0	0	0	0	0	0	0	0	0
chr20:61862563-62874389	rs6062509	1	rs1058319	20	62374389	T	C	0.1367	SNP	rs1058319	rs1058319	1	0.9	0.8902	6746.38	0.8902	1	0.881527	1.924e-24	0.999957	0.007984	UTR3	SLC2A4RG	ENST00000266077.2:c.*46C>T			Gen3'	DnaseD	Elon	Transcribed	Transcribed	0	0	0	0	0	0	0	0	0	0	0	0	0	0	0	0	0	0
chr20:61862563-62874389	rs6062509	1	rs143190905:62291767:G:T	20	62291767	T	G	0.0817	SNP	rs143190905	rs76636901:62282821:C:T	0.991836	0.9	0.0283	24.2022	0.0267248	1	0.920535	5.308e-08	0.966005	0.9333	intronic	RTEL1,RTEL1-TNFRSF6B				ElonW	Pol2	Elon	Heterochromatin	Heterochromatin	0	0	0	0	0	0	0	0	0	0	0	0	0	0	0	0	0	0
chr20:61862563-62874389	rs6062509	1	rs144394420:62352425:C:CG	20	62352425	CG	C	0.1128	INS	rs144394420	20:62362698:T:TTG	0.999244	0.9	0.012	10.0933	0.0125197	1	1.08567	1.553e-10	0.982663	0.9148	intronic	RP4-583P15.15,ZGPAT				Elon	Low	ElonW	Heterochromatin	Heterochromatin	0	0	0	0	0	0	0	0	0	0	0	0	0	0	0	0	0	0
chr20:61862563-62874389	rs6062509	1	rs200110285:62269259:AG:A	20	62269259	A	AG	0.0951	DEL	rs200110285	rs200110285:62269259:AG:A	1	0.9	0.0076	6.36482	0.00757878	1	0.931741	6.392e-07	0.964842	0.9593	intergenic	CTD-3184A7.4,STMN3	dist=9083;dist=1801			Low	DnaseD	DnaseD	Heterochromatin	Transcribed	0	0	0	0	0	0	0	0	0	0	0	0	0	0	0	0	0	0
chr20:61862563-62874389	rs6062509	1	rs201497780:62284925:GGA:G	20	62284925	G	GGA	0.692	DEL	rs201497780	rs201497780:62284925:GGA:G	1	0.9	0.1257	119.478	0.123912	1	1.08992	4.865e-22	0.979669	0.03919	upstream	STMN3				PromP	PromP	PromP	Poised_Promoter	Poised_Promoter	1	0	0	0	0	1	1	0	0	0	0	0	0	0	0	0	0	0
chr20:61862563-62874389	rs6062509	1	rs2236511:62369161:C:G	20	62369161	C	G	0.8871	SNP	rs2236511	20:62362698:T:TTG	0.998234	0.9	0.012	10.0933	0.0125197	1	0.921917	2.495e-10	0.979891	0.8435	intronic	LIME1,RP4-583P15.15				Tss	PromP	DnaseD	Promoter	Enhancer	1	0	0	0	0	1	1	0	0	0	0	0	0	0	0	0	0	0
chr20:61862563-62874389	rs6062509	1	rs2281925:62376503:G:A	20	62376503	A	G	0.1123	SNP	rs2281925	20:62362698:T:TTG	0.974008	0.9	0.012	10.0933	0.0125197	1	1.0847	5.559e-10	0.939545	0.1095	ncRNA_intronic	RP4-583P15.10				Pol2	Pol2	DnaseD	Transcribed	Enhancer	0	0	0	0	0	1	1	0	0	0	0	0	0	0	0	0	0	0
chr20:61862563-62874389	rs6062509	1	rs3787099:62307517:A:G	20	62307517	A	G	0.9143	SNP	rs3787099	chr20_62307938_A_C	0.977118	0.9	0.0112	9.41482	0.01081	1	1.08307	8.475e-08	0.978004	0.1489	intronic	RTEL1,RTEL1-TNFRSF6B				Gen3'	ElonW	Elon	Transcribed	Heterochromatin	0	0	0	0	0	0	0	0	0	0	0	0	0	0	0	0	0	0
chr20:61862563-62874389	rs6062509	1	rs381331:62229989:G:A	20	62229989	A	G	0.6117	SNP	rs381331	rs381331:62229989:G:A	1	0.9	0.0111	9.32909	0.0106743	1	1.06844	9.447e-15	0.939999	0.5023	intronic	GMEB2				Gen3'	DnaseD	Elon	Enhancer	Heterochromatin	0	0	0	0	0	1	1	0	0	0	0	0	0	0	0	0	0	0
chr20:61862563-62874389	rs6062509	1	rs453481	20	62230706	A	G	0.5256	SNP	rs453481	rs453481	1	0.9	0.0058	4.84876	0.00524764	1	1.06855	7.177e-16	0.999991	0.4774	intronic	GMEB2				Gen3'	DnaseD	Elon	Enhancer	Heterochromatin	0	0	0	0	0	1	1	0	0	0	0	0	0	0	0	0	0	0
chr20:61862563-62874389	rs6062509	1	rs6089763	20	62308354	T	C	0.1454	SNP	rs6089763	rs6089763	1	0.9	0.0266	22.7092	0.0249452	1	1.01005	0.3936	0.999398	0.7855	intronic	RTEL1,RTEL1-TNFRSF6B				Elon	ElonW	Elon	Transcribed	Heterochromatin	0	0	0	0	0	0	0	0	0	0	0	0	0	0	0	0	0	0
chr20:61862563-62874389	rs6062509	1	rs6089947:62269343:T:C	20	62269343	T	C	0.9052	SNP	rs6089947	rs200110285:62269259:AG:A	0.982947	0.9	0.0076	6.36482	0.00757878	1	1.07595	2.693e-07	0.979178	0.8318	intergenic	CTD-3184A7.4,STMN3	dist=9166;dist=1718			Low	DnaseD	DnaseD	Heterochromatin	Transcribed	0	0	0	0	0	0	0	0	0	0	0	0	0	0	0	0	0	0
chr20:61862563-62874389	rs6062509	1	rs62217797:62346045:A:G	20	62346045	A	G	0.8863	SNP	rs62217797	20:62362698:T:TTG	0.996969	0.9	0.012	10.0933	0.0125197	1	0.920535	1.069e-10	0.977334	0.06785	intronic	RP4-583P15.15,ZGPAT				Gen3'	ElonW	Elon	Heterochromatin	Heterochromatin	0	0	0	0	0	0	0	0	0	0	0	0	0	0	0	0	0	0
chr20:61862563-62874389	rs6062509	1	rs62217816:62362709:A:T	20	62362709	A	T	0.8862	SNP	rs62217816	20:62362698:T:TTG	0.999496	0.9	0.012	10.0933	0.0125197	1	0.919891	7.402e-11	0.976258	0.8871	intronic	RP4-583P15.15,ZGPAT				TssF	H4K20	Gen3'	Transcribed	Heterochromatin	0	0	0	0	0	0	0	0	0	0	0	0	0	0	0	0	0	0
chr20:61862563-62874389	rs6062509	1	rs6423444:62272411:G:A	20	62272411	A	G	0.3122	SNP	rs6423444	rs6423444:62272411:G:A	1	0.9	0.0286	24.4725	0.030423	1	0.92404	2.888e-18	0.912719	0.1183	UTR3	STMN3	ENST00000370053.1:c.*280C>T			TssF	PromF	PromF	Enhancer	Transcribed	1	0	0	0	0	1	1	0	0	0	0	0	0	0	0	0	0	0
chr20:61862563-62874389	rs6062509	1	rs75691080	20	62269750	T	C	0.0942	SNP	rs75691080	rs200110285:62269259:AG:A	0.980199	0.9	0.0076	6.36482	0.00757878	1	0.927651	1.358e-07	0.999981	0.798	intergenic	CTD-3184A7.4,STMN3	dist=9573;dist=1311			EnhWF	DnaseD	DnaseD	Heterochromatin	Transcribed	0	0	0	0	0	0	0	0	0	0	0	0	0	0	0	0	0	0
chr20:61862563-62874389	rs6062509	1	rs76636901:62282821:C:T	20	62282821	T	C	0.0819	SNP	rs76636901	rs76636901:62282821:C:T	1	0.9	0.0283	24.2022	0.0267248	1	0.920351	5.205e-08	0.962379	0.1837	intronic	STMN3				Repr	EnhW	ReprD	Repressed	Heterochromatin	0	0	0	0	0	1	1	0	0	0	0	0	0	0	0	0	0	0
chr20:61862563-62874389	rs6062509	1	rs879471	20	62269942	T	C	0.5565	SNP	rs879471	rs879471	1	0.9	0.0051	4.2599	0.00587158	1	1.06972	1.807e-16	0.999991	0.2366	intergenic	CTD-3184A7.4,STMN3	dist=9765;dist=1119			EnhWF	DnaseD	DnaseD	Heterochromatin	Transcribed	0	0	0	0	0	0	0	0	0	0	0	0	0	0	0	0	0	0
chr21:42401421-43401421	rs1041449	1	chr21_42879403_A_T	21	42879403	A	T	0.6958	SNP	rs112467088	chr21_42879403_A_T	1	0.9	0.0234	13.348	0.0234	1	0.943744	1.261e-10	0.998681	0.1175	intronic	TMPRSS2				Repr	PromP	ReprD	Promoter	Poised_Promoter	0	0	0	0	0	1	1	0	0	0	0	0	0	0	0	0	0	0
chr21:42401421-43401421	rs1041449	1	chr21_42897136_A_G	21	42897136	A	G	0.0103	SNP	rs145013758	chr21_42897136_A_G	1	0.9	0.4202	403.997	0.244746	1	1.33256	1.148e-12	0.999916	NA	intronic	TMPRSS2				ReprW	Low	Quies	Heterochromatin	Repressed	0	0	0	0	0	0	0	0	0	0	0	0	0	0	0	0	0	0
chr21:42401421-43401421	rs1041449	1	chr21_42902308_A_G	21	42902308	A	G	0.737	SNP	rs73903411	chr21_42902308_A_G	1	0.9	0.0182	10.3254	0.0182	1	0.943273	1.908e-10	0.999992	0.5109	intronic	TMPRSS2				ReprW	Low	Quies	Heterochromatin	Heterochromatin	0	0	0	0	0	1	0	0	0	1	0	0	0	0	0	0	0	0
chr21:42401421-43401421	rs1041449	1	chr21_42904814_A_T	21	42904814	A	T	0.2636	SNP	rs4818246	chr21_42902308_A_G	0.991344	0.9	0.0182	10.3254	0.0182	1	1.05919	3.573e-10	0.999997	0.4827	intergenic	TMPRSS2,SNORA32	dist=1771;dist=6319			ReprW	Low	Quies	Heterochromatin	Heterochromatin	0	0	0	0	0	0	0	0	0	0	0	0	0	0	0	0	0	0
chr21:42401421-43401421	rs1041449	1	rs1041449:42901421:A:G	21	42901421	A	G	0.567	SNP	rs1041449	rs1041449:42901421:A:G	1	0.9	0.0131	7.39426	0.016858	1	0.950374	2.938e-10	0.979155	0.2479	intronic	TMPRSS2				ReprW	Low	Quies	Heterochromatin	Heterochromatin	0	0	0	0	0	0	0	0	0	0	0	0	0	0	0	0	0	0
chr21:42401421-43401421	rs1041449	1	rs112714648:42889410:G:A	21	42889410	A	G	0.3043	SNP	rs112714648	rs112714648:42889410:G:A	1	0.9	0.1069	66.6907	0.1069	1	1.06301	7.749e-12	0.975631	0.06086	intronic	TMPRSS2				Quies	Pol2	Quies	Heterochromatin	Heterochromatin	0	0	0	0	0	0	0	0	0	0	0	0	0	0	0	0	0	0
chr21:42401421-43401421	rs1041449	1	rs11700414:42914272:T:C	21	42914272	T	C	0.5635	SNP	rs11700414	rs11700414:42914272:T:C	1	0.9	0.0141	7.96603	0.0141	1	0.950944	5.234e-10	0.987622	0.01143	intergenic	SNORA32,AP001610.9	dist=3019;dist=16780			Low	EnhWF	Quies	Heterochromatin	Heterochromatin	0	0	0	0	0	0	0	0	0	0	0	0	0	0	0	0	0	0
chr21:42401421-43401421	rs1041449	1	rs11910588:42895154:C:A	21	42895154	A	C	0.3094	SNP	rs11910588	rs11911661:42896305:G:A	0.980423	0.9	0.0124	6.99352	0.0156062	1	1.05971	5.392e-11	0.964539	0.4034	intronic	TMPRSS2				ReprW	Low	Quies	Heterochromatin	Heterochromatin	0	0	0	0	0	0	0	0	0	0	0	0	0	0	0	0	0	0
chr21:42401421-43401421	rs1041449	1	rs11911661:42896305:G:A	21	42896305	A	G	0.3024	SNP	rs11911661	rs11911661:42896305:G:A	1	0.9	0.0124	6.99352	0.0156062	1	1.05707	4.19e-10	0.961161	0.3863	intronic	TMPRSS2				ReprW	Low	Quies	Heterochromatin	Heterochromatin	0	0	0	0	0	0	0	0	0	0	0	0	0	0	0	0	0	0
chr21:42401421-43401421	rs1041449	1	rs12381222:42914001:C:T	21	42914001	T	C	0.4362	SNP	rs12381222	rs11700414:42914272:T:C	1	0.9	0.0141	7.96603	0.0141	1	1.05201	3.533e-10	0.990052	0.01274	intergenic	SNORA32,AP001610.9	dist=2748;dist=17051			ReprW	Low	Quies	Heterochromatin	Heterochromatin	0	0	0	0	0	0	0	0	0	0	0	0	0	0	0	0	0	0
chr21:42401421-43401421	rs1041449	1	rs12626797:42906758:A:T	21	42906758	A	T	0.7335	SNP	rs12626797	chr21_42902308_A_G	0.938142	0.9	0.0182	10.3254	0.0182	1	0.94658	2.188e-09	0.966942	0.5431	intergenic	TMPRSS2,SNORA32	dist=3715;dist=4375			ReprW	DnaseU	Quies	Heterochromatin	Heterochromatin	0	0	0	0	0	0	0	0	0	0	0	0	0	0	0	0	0	0
chr21:42401421-43401421	rs1041449	1	rs200265359:42889938:T:TAC	21	42889938	T	TAC	0.6756	INS	rs200265359	rs112714648:42889410:G:A	0.938115	0.9	0.1069	66.6907	0.1069	1	0.94535	5.17e-10	0.854078	0.04411	intronic	TMPRSS2				Quies	Low	Quies	Heterochromatin	Heterochromatin	0	0	0	0	0	0	0	0	0	0	0	0	0	0	0	0	0	0
chr21:42401421-43401421	rs1041449	1	rs28360562:42878126:A:C	21	42878126	A	C	0.9009	SNP	rs28360562	rs28360562:42878126:A:C	1	0.9	0.3087	248.728	0.3087	1	1.10506	3.743e-12	0.950997	0.6415	intronic	TMPRSS2				Repr	ReprD	Repr	Enhancer	Repressed	0	0	0	0	0	1	1	0	0	0	0	0	0	0	0	0	0	0
chr21:42401421-43401421	rs1041449	1	rs2838053	21	42912973	A	G	0.5638	SNP	rs2838053	rs11700414:42914272:T:C	1	0.9	0.0141	7.96603	0.0141	1	0.950564	3.192e-10	0.999999	0.01169	intergenic	SNORA32,AP001610.9	dist=1720;dist=18079			ReprW	Low	Quies	Heterochromatin	Heterochromatin	0	0	0	0	0	0	0	0	0	0	0	0	0	0	0	0	0	0
chr21:42401421-43401421	rs1041449	1	rs34205539:42871545:A:AT	21	42871545	A	AT	0.9006	INS	rs397707299	rs28360562:42878126:A:C	0.999341	0.9	0.3087	248.728	0.3087	1	1.10606	3.723e-12	0.914069	0.5059	intronic	TMPRSS2				Repr	Low	Low	Promoter	Heterochromatin	0	0	0	0	0	0	0	0	0	0	0	0	0	0	0	0	0	0
chr21:42401421-43401421	rs1041449	1	rs34417351:42903564:CTT:CT	21	42903564	CT	CTT	0.2678	DEL	rs537282337	chr21_42902308_A_G	0.998176	0.9	0.0182	10.3254	0.0182	1	1.05982	2.385e-10	0.977924	NA	upstream	TMPRSS2				ReprW	Low	Quies	Heterochromatin	Heterochromatin	0	0	0	0	0	0	0	0	0	0	0	0	0	0	0	0	0	0
chr21:42401421-43401421	rs1041449	1	rs56095453:42893808:T:A	21	42893808	A	T	0.3225	SNP	rs56095453	rs112714648:42889410:G:A	0.970772	0.9	0.1069	66.6907	0.1069	1	1.05855	8.555e-11	0.959939	0.2513	intronic	TMPRSS2				ReprW	Low	Quies	Heterochromatin	Heterochromatin	0	0	0	0	0	1	0	0	1	1	0	0	1	0	1	0	1	1
chr21:42401421-43401421	rs1041449	1	rs56113505:42912517:A:T	21	42912517	A	T	0.5641	SNP	rs56113505	rs11700414:42914272:T:C	0.999897	0.9	0.0141	7.96603	0.0141	1	0.949994	2.143e-10	0.991021	0.0121	intergenic	SNORA32,AP001610.9	dist=1264;dist=18535			ReprW	Low	Quies	Heterochromatin	Heterochromatin	0	0	0	0	0	0	0	0	0	0	0	0	0	0	0	0	0	0
chr21:42401421-43401421	rs1041449	1	rs59000515:42915934:T:TA	21	42915934	T	TA	0.5241	INS	rs59000515	rs11700414:42914272:T:C	0.918465	0.9	0.0141	7.96603	0.0141	1	0.950279	4.831e-10	0.881041	0.01445	intergenic	SNORA32,AP001610.9	dist=4681;dist=15118			Low	Low	Quies	Heterochromatin	Heterochromatin	0	0	0	1	0	0	0	0	0	0	0	0	0	1	0	0	0	1
chr21:42401421-43401421	rs1041449	1	rs6517673:42892056:G:A	21	42892056	A	G	0.0991	SNP	rs6517673	rs28360562:42878126:A:C	0.995204	0.9	0.3087	248.728	0.3087	1	0.908192	1.441e-11	0.959434	0.5902	intronic	TMPRSS2				Quies	Low	Quies	Heterochromatin	Heterochromatin	0	0	0	1	0	0	0	0	0	0	0	0	0	0	0	0	1	0
chr21:42401421-43401421	rs1041449	1	rs71285081:42890443:AC:A	21	42890443	A	AC	0.34	DEL	rs71285081	rs112714648:42889410:G:A	0.964581	0.9	0.1069	66.6907	0.1069	1	1.04812	1.023e-07	0.897439	0.4415	intronic	TMPRSS2				Quies	Low	Quies	Heterochromatin	Heterochromatin	0	0	0	0	0	0	0	0	0	0	0	0	0	0	0	0	0	0
chr21:42401421-43401421	rs1041449	1	rs73231906:42892348:C:T	21	42892348	T	C	0.3221	SNP	rs73231906	rs112714648:42889410:G:A	0.971896	0.9	0.1069	66.6907	0.1069	1	1.05866	8.418e-11	0.957619	0.0864	intronic	TMPRSS2				Quies	Low	Quies	Heterochromatin	Heterochromatin	0	0	0	0	0	0	0	0	0	0	0	0	0	0	0	0	0	0
chr21:42401421-43401421	rs1041449	1	rs73231912:42896753:T:C	21	42896753	T	C	0.6978	SNP	rs73231912	rs11911661:42896305:G:A	0.99962	0.9	0.0124	6.99352	0.0156062	1	0.945256	2.3e-10	0.963003	0.587	intronic	TMPRSS2				ReprW	Low	Quies	Heterochromatin	Repressed	0	0	0	0	0	0	0	0	0	0	0	0	0	0	0	0	0	0
chr21:42401421-43401421	rs1041449	1	rs73231913:42896779:T:G	21	42896779	T	G	0.6978	SNP	rs73231913	rs11911661:42896305:G:A	0.99962	0.9	0.0124	6.99352	0.0156062	1	0.945256	2.28e-10	0.963002	0.5872	intronic	TMPRSS2				ReprW	Low	Quies	Heterochromatin	Repressed	0	0	0	0	0	0	0	0	0	0	0	0	0	0	0	0	0	0
chr21:42401421-43401421	rs1041449	1	rs8134378:42893758:G:A	21	42893758	A	G	0.0989	SNP	rs8134378	rs28360562:42878126:A:C	0.995204	0.9	0.3087	248.728	0.3087	1	0.908646	1.792e-11	0.962069	0.5002	intronic	TMPRSS2				ReprW	Low	Quies	Enhancer	Heterochromatin	0	0	0	0	1	1	0	1	1	1	0	0	1	0	1	1	1	1
chr21:42401421-43401421	rs1041449	1	rs8134657:42893908:G:A	21	42893908	A	G	0.0989	SNP	rs8134657	rs28360562:42878126:A:C	0.995202	0.9	0.3087	248.728	0.3087	1	0.908646	1.788e-11	0.962154	0.5244	intronic	TMPRSS2				ReprW	Low	Quies	Heterochromatin	Heterochromatin	0	0	0	0	0	1	0	0	0	1	0	0	0	0	0	0	0	0
chr21:42401421-43401421	rs1041449	1	rs9978557:42882462:C:T	21	42882462	T	C	0.098	SNP	rs9978557	rs28360562:42878126:A:C	0.999059	0.9	0.3087	248.728	0.3087	1	0.904023	2.019e-12	0.979964	0.7372	intronic	TMPRSS2				Quies	Low	Repr	Transcribed	Repressed	0	0	0	0	0	0	0	0	0	0	0	0	0	0	0	0	0	0
chr21:42401421-43401421	rs1041449	1	rs9979125:42907168:C:T	21	42907168	T	C	0.4379	SNP	rs9979125	rs1041449:42901421:A:G	0.95486	0.9	0.0131	7.39426	0.016858	1	1.05201	4.63e-10	0.965699	0.5028	intergenic	TMPRSS2,SNORA32	dist=4125;dist=3965			ReprW	Low	Quies	Heterochromatin	Heterochromatin	0	0	0	0	0	0	0	0	0	0	0	0	0	0	0	0	0	0
chr21:42401421-43401421	rs1041449	1	rs9979417:42915988:A:C	21	42915988	A	C	0.524	SNP	rs9979417	rs11700414:42914272:T:C	0.91826	0.9	0.0141	7.96603	0.0141	1	0.950374	4.994e-10	0.88018	0.01473	intergenic	SNORA32,AP001610.9	dist=4735;dist=15064			Low	Low	Quies	Heterochromatin	Heterochromatin	0	0	0	0	0	0	0	0	0	0	0	0	0	1	0	0	0	0
chr21:42401421-43401421	rs1041449	1	rs9979885:42886232:C:T	21	42886232	T	C	0.0977	SNP	rs9979885	rs28360562:42878126:A:C	0.998408	0.9	0.3087	248.728	0.3087	1	0.904295	2.614e-12	0.972336	0.5801	intronic	TMPRSS2				Quies	Low	Quies	Heterochromatin	Heterochromatin	0	0	0	0	0	0	0	0	0	0	0	0	0	0	0	0	0	0
chr21:42401421-43401421	rs1041449	1	rs9984523:42884031:C:T	21	42884031	T	C	0.098	SNP	rs9984523	rs28360562:42878126:A:C	0.998737	0.9	0.3087	248.728	0.3087	1	0.904656	2.934e-12	0.976274	0.7016	intronic	TMPRSS2				Quies	Low	DnaseD	Heterochromatin	Heterochromatin	0	0	0	0	0	0	0	0	0	0	0	0	0	0	0	0	0	0
chr22:19257892-20257892	rs2238776	1	chr22_19749525_A_G	22	19749525	A	G	0.3873	SNP	rs1978060	chr22_19749525_A_G	1	0.9	0.9503	7133.52	0.9503	1	0.944783	8.541e-12	0.99982	0.4808	intronic	TBX1				ReprD	ReprD	PromP	Heterochromatin	Heterochromatin	0	0	0	1	1	1	1	0	0	1	0	0	0	0	1	1	0	1
chr22:39952119-41297933	rs9623117	1	chr22_40452119_C_T	22	40452119	T	C	0.7849	SNP	rs9623117	chr22_40452119_C_T	1	0.9	0.0295	8.54217	0.0295	1	0.938005	1.681e-11	0.99999	0.5779	intronic	TNRC6B				EnhWF	EnhWF	EnhF	Enhancer	Enhancer	0	0	0	0	0	0	0	0	0	0	0	0	0	0	0	0	0	0
chr22:39952119-41297933	rs9623117	1	chr22_40454131_A_C	22	40454131	A	C	0.8015	SNP	rs75942214	chr22_40452119_C_T	0.915543	0.9	0.0295	8.54217	0.0295	1	0.934167	4.64e-12	0.999992	0.2237	intronic	TNRC6B				Low	EnhWF	Enh	Heterochromatin	Heterochromatin	0	0	0	0	0	0	0	0	0	0	0	0	0	0	0	0	0	0
chr22:39952119-41297933	rs9623117	1	chr22_40471188_C_T	22	40471188	T	C	0.1972	SNP	rs58133635	chr22_40471188_C_T	1	0.9	0.0661	19.894	0.113897	1	1.07047	4.817e-12	0.999941	0.2316	intronic	TNRC6B				Low	Low	ReprW	Heterochromatin	Heterochromatin	0	0	0	0	0	0	0	0	0	0	0	0	0	0	0	0	0	0
chr22:39952119-41297933	rs9623117	1	chr22_40472399_A_G	22	40472399	A	G	0.1947	SNP	rs6519216	chr22_40471188_C_T	0.996728	0.9	0.0661	19.894	0.113897	1	1.0694	1.019e-11	0.99998	0.3203	intronic	TNRC6B				H4K20	Low	Repr	Heterochromatin	Heterochromatin	0	0	0	0	0	0	0	0	0	0	0	0	0	0	0	0	0	0
chr22:39952119-41297933	rs9623117	1	chr22_40475326_A_G	22	40475326	A	G	0.785	SNP	rs6001749	chr22_40452119_C_T	0.995083	0.9	0.0295	8.54217	0.0295	1	0.938943	3.445e-11	1	0.4771	intronic	TNRC6B				Low	Low	ReprW	Heterochromatin	Transcribed	0	0	0	0	0	0	0	0	0	0	0	0	0	0	0	0	0	0
chr22:39952119-41297933	rs9623117	1	chr22_40482752_A_G	22	40482752	A	G	0.1948	SNP	rs7290587	chr22_40471188_C_T	0.995171	0.9	0.0661	19.894	0.113897	1	1.06908	1.239e-11	0.99996	0.2954	intronic	TNRC6B				Low	Low	ReprW	Heterochromatin	Heterochromatin	0	0	0	0	0	0	0	0	0	0	0	0	0	0	0	0	0	0
chr22:39952119-41297933	rs9623117	1	chr22_40505863_A_T	22	40505863	A	T	0.214	SNP	rs6001773	chr22_40452119_C_T	0.986701	0.9	0.0295	8.54217	0.0295	1	1.06748	6.998e-12	0.999949	0.2524	intronic	TNRC6B				Low	Low	Low	Heterochromatin	Heterochromatin	0	0	0	0	0	0	0	0	0	0	0	0	0	0	0	0	0	0
chr22:39952119-41297933	rs9623117	1	rs113141267:40439681:C:CCTTAA	22	40439681	CCTTAA	C	0.2143	INS	rs398121835	chr22_40452119_C_T	0.999094	0.9	0.0295	8.54217	0.0295	1	1.06705	1.313e-11	0.977372	0.4616	ncRNA_exonic	RP3-496C20.1				TssF	TssF	PromP	Promoter	Enhancer	0	0	0	0	0	0	0	0	0	0	0	0	0	0	0	0	0	0
chr22:39952119-41297933	rs9623117	1	rs11388814:40449483:G:GA	22	40449483	G	GA	0.7861	INS	rs531499761	chr22_40452119_C_T	0.998196	0.9	0.0295	8.54217	0.0295	1	0.938099	2.709e-11	0.979211	0.2321	intronic	TNRC6B				Low	Low	Low	Heterochromatin	Heterochromatin	0	0	0	0	0	0	0	0	0	0	0	0	0	0	0	0	0	0
chr22:39952119-41297933	rs9623117	1	rs11704416:40436973:G:C	22	40436973	C	G	0.1937	SNP	rs11704416	chr22_40471188_C_T	0.994615	0.9	0.0661	19.894	0.113897	1	1.07176	3.118e-12	0.974195	0.02403	UTR3	FAM83F	ENST00000333407.6:c.*11404G>C			ReprW	Repr	EnhW	Heterochromatin	Enhancer	1	0	0	0	0	1	1	0	0	1	0	0	0	0	0	0	0	0
chr22:39952119-41297933	rs9623117	1	rs11705409:40496656:C:T	22	40496656	T	C	0.1972	SNP	rs11705409	chr22_40471188_C_T	0.970063	0.9	0.0661	19.894	0.113897	1	1.07154	1.871e-12	0.986743	0.0477	intronic	TNRC6B				Low	Low	H4K20	Heterochromatin	Heterochromatin	0	0	0	0	0	0	0	0	0	0	0	0	0	0	0	0	0	0
chr22:39952119-41297933	rs9623117	1	rs12106521:40497122:G:A	22	40497122	A	G	0.1972	SNP	rs12106521	chr22_40471188_C_T	0.970061	0.9	0.0661	19.894	0.113897	1	1.07154	1.902e-12	0.986829	0.04915	intronic	TNRC6B				PromF	Low	Low	Heterochromatin	Heterochromatin	0	0	0	0	0	0	0	0	0	0	0	0	0	0	0	0	0	0
chr22:39952119-41297933	rs9623117	1	rs138671314:40457623:C:CT	22	40457623	CT	C	0.2123	INS	rs138671314	chr22_40452119_C_T	0.982296	0.9	0.0295	8.54217	0.0295	1	1.06684	1.279e-11	0.989582	0.5291	intronic	TNRC6B				Low	Low	Low	Heterochromatin	Heterochromatin	0	0	0	0	0	0	0	0	0	0	0	0	0	0	0	0	0	0
chr22:39952119-41297933	rs9623117	1	rs140803867:40496066:TTTTTATTA:T	22	40496066	T	TTTTTATTA	0.2274	DEL	rs140803867	chr22_40471188_C_T	0.915153	0.9	0.0661	19.894	0.113897	1	1.06194	5.19e-10	0.907792	0.5029	intronic	TNRC6B				Low	Low	Low	Heterochromatin	Heterochromatin	0	0	0	0	0	0	0	0	0	0	0	0	0	0	0	0	0	0
chr22:39952119-41297933	rs9623117	1	rs145571764:40500261:G:GA	22	40500261	G	GA	0.8173	INS	rs145571764	chr22_40471188_C_T	0.956827	0.9	0.0661	19.894	0.113897	1	0.930438	1.552e-12	0.969574	0.1902	intronic	TNRC6B				Low	Low	Low	Heterochromatin	Heterochromatin	0	0	0	0	0	0	0	0	0	0	0	0	0	0	0	0	0	0
chr22:39952119-41297933	rs9623117	1	rs2018458:40526472:C:A	22	40526472	A	C	0.2144	SNP	rs2018458	chr22_40452119_C_T	0.987176	0.9	0.0295	8.54217	0.0295	1	1.06748	1.437e-11	0.953973	0.1945	intronic	TNRC6B				Low	Low	Low	Heterochromatin	Heterochromatin	0	0	0	0	0	0	0	0	0	0	0	0	0	0	0	0	0	0
chr22:39952119-41297933	rs9623117	1	rs28494590:40445157:G:A	22	40445157	A	G	0.1981	SNP	rs28494590	chr22_40452119_C_T	0.916388	0.9	0.0295	8.54217	0.0295	1	1.07165	2.605e-12	0.977704	0.1822	intronic	TNRC6B				EnhWF	Low	ReprW	Heterochromatin	Heterochromatin	0	0	0	0	0	0	0	0	0	0	0	0	0	0	0	0	0	0
chr22:39952119-41297933	rs9623117	1	rs28837144:40461508:T:C	22	40461508	T	C	0.8012	SNP	rs28837144	chr22_40471188_C_T	0.977048	0.9	0.0661	19.894	0.113897	1	0.93426	3.901e-12	0.987255	0.05082	intronic	TNRC6B				Low	Low	Low	Heterochromatin	Heterochromatin	0	0	0	0	0	0	0	0	0	0	0	0	0	0	0	0	0	0
chr22:39952119-41297933	rs9623117	1	rs34419824:40499103:A:T	22	40499103	A	T	0.8074	SNP	rs34419824	chr22_40471188_C_T	0.943348	0.9	0.0661	19.894	0.113897	1	0.930438	3.832e-13	0.97957	0.09305	intronic	TNRC6B				Low	Low	Low	Heterochromatin	Heterochromatin	0	0	0	0	0	0	0	0	0	0	0	0	0	0	0	0	0	0
chr22:39952119-41297933	rs9623117	1	rs34584683:40499107:A:T	22	40499107	A	T	0.7937	SNP	rs34584683	chr22_40471188_C_T	0.945853	0.9	0.0661	19.894	0.113897	1	0.934447	3.876e-12	0.954266	0.008329	intronic	TNRC6B				Low	Low	Low	Heterochromatin	Heterochromatin	0	0	0	0	0	0	0	0	0	0	0	0	0	0	0	0	0	0
chr22:39952119-41297933	rs9623117	1	rs369608803:40486405:GTT:G	22	40486405	G	GTT	0.1992	DEL	rs60280693	chr22_40471188_C_T	0.968345	0.9	0.0661	19.894	0.113897	1	1.06951	7.328e-12	0.985953	0.49	intronic	TNRC6B				Low	Low	Low	Heterochromatin	Heterochromatin	0	0	0	0	0	0	0	0	0	0	0	0	0	0	0	0	0	0
chr22:39952119-41297933	rs9623117	1	rs5995808:40469292:G:T	22	40469292	T	G	0.2152	SNP	rs5995808	chr22_40452119_C_T	0.997798	0.9	0.0295	8.54217	0.0295	1	1.06535	2.813e-11	0.990682	0.4907	intronic	TNRC6B				Low	Low	Low	Heterochromatin	Heterochromatin	0	0	0	0	0	0	0	0	0	0	0	0	0	0	0	0	0	0
chr22:39952119-41297933	rs9623117	1	rs6001723:40428706:A:G	22	40428706	A	G	0.7288	SNP	rs6001723	rs6001723:40428706:A:G	1	0.9	0.8815	2098.85	0.8815	1	0.936599	2.232e-13	0.955978	0.5745	UTR3	FAM83F	ENST00000333407.6:c.*3137A>G			ReprW	Pol2	ReprW	Heterochromatin	Heterochromatin	0	0	0	0	0	0	0	0	0	0	0	0	0	0	0	0	0	0
chr22:39952119-41297933	rs9623117	1	rs6001728:40434757:A:G	22	40434757	A	G	0.785	SNP	rs6001728	chr22_40452119_C_T	0.9988	0.9	0.0295	8.54217	0.0295	1	0.937067	1.084e-11	0.978466	0.3666	UTR3	FAM83F	ENST00000333407.6:c.*9188A>G			Repr	Pol2	Repr	Heterochromatin	Heterochromatin	0	0	0	0	0	0	0	0	0	0	0	0	0	0	0	0	0	0
chr22:39952119-41297933	rs9623117	1	rs6001733:40442750:A:G	22	40442750	A	G	0.785	SNP	rs6001733	chr22_40452119_C_T	0.998956	0.9	0.0295	8.54217	0.0295	1	0.937161	1.174e-11	0.981468	0.5002	intronic	TNRC6B				PromF	DnaseD	ReprW	Heterochromatin	Heterochromatin	0	0	0	0	0	0	0	0	0	0	0	0	0	0	0	0	0	0
chr22:39952119-41297933	rs9623117	1	rs6001734:40443219:T:C	22	40443219	T	C	0.785	SNP	rs6001734	chr22_40452119_C_T	0.998956	0.9	0.0295	8.54217	0.0295	1	0.937255	1.2e-11	0.98159	0.5048	intronic	TNRC6B				Low	Low	ReprW	Heterochromatin	Heterochromatin	0	0	0	0	0	0	0	0	0	0	0	0	0	0	0	0	0	0
chr22:39952119-41297933	rs9623117	1	rs6001740:40460111:A:C	22	40460111	A	C	0.7847	SNP	rs6001740	chr22_40452119_C_T	0.998385	0.9	0.0295	8.54217	0.0295	1	0.93838	2.195e-11	0.990093	0.5222	intronic	TNRC6B				Low	Low	Low	Heterochromatin	Heterochromatin	0	0	0	0	0	0	0	0	0	0	0	0	0	0	0	0	0	0
chr22:39952119-41297933	rs9623117	1	rs6001741:40464204:T:C	22	40464204	T	C	0.8011	SNP	rs6001741	chr22_40471188_C_T	0.977368	0.9	0.0661	19.894	0.113897	1	0.934541	4.867e-12	0.986344	0.1458	intronic	TNRC6B				Low	Low	Low	Heterochromatin	Heterochromatin	0	0	0	0	0	0	0	0	0	0	0	0	0	0	0	0	0	0
chr22:39952119-41297933	rs9623117	1	rs6001743:40468008:T:C	22	40468008	T	C	0.7851	SNP	rs6001743	chr22_40452119_C_T	0.997797	0.9	0.0295	8.54217	0.0295	1	0.938943	3.646e-11	0.989077	0.2349	intronic	TNRC6B				Low	Low	Low	Heterochromatin	Heterochromatin	0	0	0	0	0	0	0	0	0	0	0	0	0	0	0	0	0	0
chr22:39952119-41297933	rs9623117	1	rs6001762:40495473:C:T	22	40495473	T	C	0.2008	SNP	rs6001762	chr22_40471188_C_T	0.949346	0.9	0.0661	19.894	0.113897	1	1.07015	3.581e-12	0.988834	0.2021	intronic	TNRC6B				Low	Low	H4K20	Heterochromatin	Heterochromatin	0	0	0	0	0	0	0	0	0	0	0	0	0	0	0	0	0	0
chr22:39952119-41297933	rs9623117	1	rs6001763:40495644:A:G	22	40495644	A	G	0.8017	SNP	rs6001763	chr22_40471188_C_T	0.964946	0.9	0.0661	19.894	0.113897	1	0.933513	2.211e-12	0.987674	0.5424	intronic	TNRC6B				Low	Low	H4K20	Heterochromatin	Heterochromatin	0	0	0	0	0	0	0	0	0	0	0	0	0	0	0	0	0	0
chr22:39952119-41297933	rs9623117	1	rs6001765:40498156:A:T	22	40498156	A	T	0.8026	SNP	rs6001765	chr22_40471188_C_T	0.964373	0.9	0.0661	19.894	0.113897	1	0.933607	2.56e-12	0.984953	0.2459	intronic	TNRC6B				Low	Low	Low	Heterochromatin	Heterochromatin	0	0	0	0	0	0	0	0	0	0	0	0	0	0	1	0	0	0
chr22:39952119-41297933	rs9623117	1	rs6001774:40513589:T:C	22	40513589	T	C	0.7859	SNP	rs6001774	chr22_40452119_C_T	0.989881	0.9	0.0295	8.54217	0.0295	1	0.936505	6.364e-12	0.987594	0.2608	intronic	TNRC6B				Low	H4K20	Low	Heterochromatin	Heterochromatin	0	0	0	0	0	0	0	0	0	0	0	0	0	0	0	0	0	0
chr22:39952119-41297933	rs9623117	1	rs6001787:40527060:G:A	22	40527060	A	G	0.21	SNP	rs6001787	chr22_40452119_C_T	0.974915	0.9	0.0295	8.54217	0.0295	1	1.06428	2.332e-10	0.933213	0.8366	intronic	TNRC6B				Low	DnaseU	Low	Heterochromatin	Heterochromatin	0	0	0	0	0	0	0	0	0	0	0	0	0	0	0	0	0	0
chr22:39952119-41297933	rs9623117	1	rs713639	22	40507282	T	C	0.7892	SNP	rs713639	chr22_40452119_C_T	0.968727	0.9	0.0295	8.54217	0.0295	1	0.93585	4.588e-12	0.999996	0.1383	intronic	TNRC6B				Low	H4K20	Low	Heterochromatin	Heterochromatin	0	0	0	0	0	0	0	0	0	0	0	0	0	0	0	0	0	0
chr22:39952119-41297933	rs9623117	1	rs714020:40493860:C:T	22	40493860	T	C	0.2151	SNP	rs714020	chr22_40452119_C_T	0.996025	0.9	0.0295	8.54217	0.0295	1	1.06609	1.79e-11	0.988664	0.2242	intronic	TNRC6B				Low	Low	ReprW	Heterochromatin	Heterochromatin	0	0	0	0	0	0	0	0	0	0	0	0	0	0	0	0	0	0
chr22:39952119-41297933	rs9623117	1	rs7284980:40474513:C:T	22	40474513	T	C	0.1947	SNP	rs7284980	chr22_40471188_C_T	0.997649	0.9	0.0661	19.894	0.113897	1	1.0693	1.118e-11	0.9932	0.3175	intronic	TNRC6B				Low	Low	ReprW	Heterochromatin	Transcribed	0	0	0	0	0	0	0	0	0	0	0	0	0	0	0	0	0	0
chr22:39952119-41297933	rs9623117	1	rs7288667:40464936:A:G	22	40464936	A	G	0.7877	SNP	rs7288667	chr22_40452119_C_T	0.982248	0.9	0.0295	8.54217	0.0295	1	0.937536	1.48e-11	0.988909	0.6796	intronic	TNRC6B				Low	Low	Low	Heterochromatin	Heterochromatin	0	0	0	0	0	0	0	0	0	0	0	0	0	0	0	0	0	0
chr22:39952119-41297933	rs9623117	1	rs7288882:40464821:G:C	22	40464821	C	G	0.2153	SNP	rs7288882	chr22_40452119_C_T	0.998384	0.9	0.0295	8.54217	0.0295	1	1.06545	2.628e-11	0.989806	0.6121	intronic	TNRC6B				Low	Low	Low	Heterochromatin	Heterochromatin	0	0	0	0	0	0	0	0	0	0	0	0	0	0	0	0	0	0
chr22:39952119-41297933	rs9623117	1	rs7289694:40508926:A:G	22	40508926	A	G	0.786	SNP	rs7289694	chr22_40452119_C_T	0.989923	0.9	0.0295	8.54217	0.0295	1	0.936412	5.648e-12	0.991581	0.2471	intronic	TNRC6B				EnhWF	Low	Repr	Heterochromatin	Heterochromatin	0	0	0	0	0	0	0	0	0	0	0	0	0	0	0	0	0	0
chr22:39952119-41297933	rs9623117	1	rs7290298:40453964:A:C	22	40453964	A	C	0.7847	SNP	rs7290298	chr22_40452119_C_T	0.998392	0.9	0.0295	8.54217	0.0295	1	0.938286	2.15e-11	0.992154	0.545	intronic	TNRC6B				Low	EnhWF	Enh	Heterochromatin	Heterochromatin	0	0	0	0	0	0	0	0	0	0	0	0	0	0	0	0	0	0
chr22:39952119-41297933	rs9623117	1	rs7290555:40445733:A:G	22	40445733	A	G	0.788	SNP	rs7290555	chr22_40452119_C_T	0.983158	0.9	0.0295	8.54217	0.0295	1	0.936318	7.492e-12	0.97993	0.7119	intronic	TNRC6B				EnhWF	H4K20	Repr	Heterochromatin	Heterochromatin	0	0	0	0	0	0	0	0	0	0	0	0	0	0	0	0	0	0
chr22:39952119-41297933	rs9623117	1	rs7290960:40445151:T:C	22	40445151	T	C	0.785	SNP	rs7290960	chr22_40452119_C_T	0.998957	0.9	0.0295	8.54217	0.0295	1	0.937255	1.215e-11	0.982175	0.5413	intronic	TNRC6B				EnhWF	Low	ReprW	Heterochromatin	Heterochromatin	0	0	0	0	0	0	0	0	0	0	0	0	0	0	0	0	0	0
chr22:39952119-41297933	rs9623117	1	rs7291691:40454069:T:G	22	40454069	T	G	0.7847	SNP	rs7291691	chr22_40452119_C_T	0.998392	0.9	0.0295	8.54217	0.0295	1	0.938286	2.169e-11	0.992165	0.5436	intronic	TNRC6B				Low	EnhWF	Enh	Heterochromatin	Heterochromatin	0	0	0	0	0	0	0	0	0	0	0	0	0	0	0	0	0	0
chr22:39952119-41297933	rs9623117	1	rs7292602:40479484:C:T	22	40479484	T	C	0.2016	SNP	rs7292602	chr22_40471188_C_T	0.95679	0.9	0.0661	19.894	0.113897	1	1.06865	9.269e-12	0.993435	0.3461	intronic	TNRC6B				Low	Low	ReprD	Heterochromatin	Heterochromatin	0	0	0	0	0	0	0	0	0	0	0	0	0	0	0	0	0	0
chr22:39952119-41297933	rs9623117	1	rs7292999:40465297:C:A	22	40465297	A	C	0.198	SNP	rs7292999	chr22_40471188_C_T	0.982383	0.9	0.0661	19.894	0.113897	1	1.06801	1.878e-11	0.98719	0.2063	intronic	TNRC6B				Low	Low	Low	Heterochromatin	Heterochromatin	0	0	0	0	0	0	0	0	0	0	0	0	0	0	0	0	0	0
chr22:39952119-41297933	rs9623117	1	rs8136657:40516522:T:C	22	40516522	T	C	0.7859	SNP	rs8136657	chr22_40452119_C_T	0.989872	0.9	0.0295	8.54217	0.0295	1	0.936412	6.051e-12	0.985665	0.2595	intronic	TNRC6B				ElonW	Low	EnhWF	Heterochromatin	Heterochromatin	0	0	0	0	0	0	0	0	0	0	0	0	0	0	0	0	0	0
chr22:39952119-41297933	rs9623117	1	rs9607683:40429365:A:G	22	40429365	A	G	0.7831	SNP	rs9607683	chr22_40452119_C_T	0.967113	0.9	0.0295	8.54217	0.0295	1	0.937161	1.204e-11	0.961705	0.1828	UTR3	FAM83F	ENST00000333407.6:c.*3796A>G			ReprW	Low	ReprW	Heterochromatin	Heterochromatin	0	0	0	0	0	0	0	0	0	0	0	0	0	0	0	0	0	0
chr22:39952119-41297933	rs9623117	1	rs9607685:40479811:G:A	22	40479811	A	G	0.2016	SNP	rs9607685	chr22_40471188_C_T	0.956785	0.9	0.0661	19.894	0.113897	1	1.06865	9.245e-12	0.993201	0.3466	intronic	TNRC6B				Low	Low	ReprD	Heterochromatin	Heterochromatin	0	0	0	0	0	0	0	0	0	0	0	0	0	0	0	0	0	0
chr22:39952119-41297933	rs9623117	1	rs9607686:40485027:A:T	22	40485027	A	T	0.8016	SNP	rs9607686	chr22_40471188_C_T	0.975129	0.9	0.0661	19.894	0.113897	1	0.934541	4.789e-12	0.990319	0.1636	intronic	TNRC6B				Low	Low	Low	Heterochromatin	Heterochromatin	0	0	0	0	0	0	0	0	0	0	0	0	0	0	0	0	0	0
chr22:39952119-41297933	rs9623117	1	rs9611257:40455378:T:A	22	40455378	A	T	0.2124	SNP	rs9611257	chr22_40452119_C_T	0.984646	0.9	0.0295	8.54217	0.0295	1	1.06673	1.353e-11	0.989374	0.2681	intronic	TNRC6B				Low	EnhWF	Low	Heterochromatin	Heterochromatin	0	0	0	0	0	0	0	0	0	0	0	0	0	0	0	0	0	0
chr22:39952119-41297933	rs9623117	1	rs9611261:40466872:A:G	22	40466872	A	G	0.7877	SNP	rs9611261	chr22_40452119_C_T	0.982269	0.9	0.0295	8.54217	0.0295	1	0.93763	1.592e-11	0.989645	0.5412	intronic	TNRC6B				EnhWF	Low	Low	Heterochromatin	Heterochromatin	0	0	0	0	0	0	0	0	0	0	0	0	0	0	0	0	0	0
chr22:39952119-41297933	rs9623117	1	rs9611262:40475587:A:T	22	40475587	A	T	0.8027	SNP	rs9611262	chr22_40471188_C_T	0.977351	0.9	0.0661	19.894	0.113897	1	0.934634	5.886e-12	0.985657	0.03137	intronic	TNRC6B				Low	Low	ReprW	Heterochromatin	Heterochromatin	0	0	0	0	0	0	0	0	0	0	0	0	0	0	0	0	0	0
chr22:39952119-41297933	rs9623117	1	rs9611263:40495139:A:C	22	40495139	A	C	0.8026	SNP	rs9611263	chr22_40471188_C_T	0.968509	0.9	0.0661	19.894	0.113897	1	0.93314	1.802e-12	0.985816	0.4231	intronic	TNRC6B				Low	Low	ReprW	Heterochromatin	Heterochromatin	0	0	0	0	0	0	0	0	0	0	0	0	0	0	0	0	0	0
chr22:39952119-41297933	rs9623117	1	rs9611267:40506004:T:C	22	40506004	T	C	0.7893	SNP	rs9611267	chr22_40452119_C_T	0.973085	0.9	0.0295	8.54217	0.0295	1	0.93585	4.727e-12	0.992065	0.04582	intronic	TNRC6B				Low	Low	Low	Heterochromatin	Heterochromatin	0	0	0	0	0	0	0	0	0	0	0	0	0	0	0	0	0	0
chr22:43000212-44013156	rs5759167	1	chr22_43505695_A_G	22	43505695	A	G	0.8772	SNP	rs4988366	chr22_43505695_A_G	1	0.9	0.0637	53.2239	0.0845061	2	1.1748	2.041e-38	0.999974	0.7312	intergenic	TTLL1,BIK	dist=20261;dist=1059			Repr	PromP	ReprD	Repressed	Repressed	0	0	0	0	0	0	0	0	0	0	0	0	0	0	0	0	0	0
chr22:43000212-44013156	rs5759167	1	chr22_43506635_C_T	22	43506635	T	C	0.121	SNP	rs4988372	chr22_43505695_A_G	0.976651	0.9	0.0637	53.2239	0.0845061	2	0.849336	8.53e-39	0.999943	0.1024	upstream	BIK				Tss	PromP	PromP	CTCF+Promoter	Poised_Promoter	1	0	0	1	1	1	1	0	0	0	1	1	0	0	1	0	0	0
chr22:43000212-44013156	rs5759167	1	chr22_43518275_A_G	22	43518275	A	G	0.1232	SNP	rs742134	chr22_43518275_A_G	1	0.9	0.2313	235.074	0.2313	2	0.850696	6.5e-39	0.99999	0.02024	intronic	BIK				EnhWF	Pol2	ReprW	Transcribed	Heterochromatin	0	0	0	0	0	0	0	0	0	0	0	0	0	0	0	0	0	0
chr22:43000212-44013156	rs5759167	1	chr22_43530631_A_T	22	43530631	A	T	0.8748	SNP	rs872842	chr22_43518275_A_G	0.964097	0.9	0.2313	235.074	0.2313	2	1.1741	1.029e-38	0.999992	0.3637	intronic	MCAT				Gen3'	ElonW	Elon	Transcribed	Heterochromatin	0	0	0	0	0	0	0	0	0	0	0	0	0	0	0	0	0	0
chr22:43000212-44013156	rs5759167	1	chr22_43530982_A_G	22	43530982	A	G	0.125	SNP	rs2413748	chr22_43518275_A_G	0.966178	0.9	0.2313	235.074	0.2313	2	0.852399	2.678e-38	0.999995	0.3513	intronic	MCAT				Elon	Elon	Elon	Transcribed	Heterochromatin	0	0	0	0	0	1	1	0	0	0	0	0	0	0	0	0	0	0
chr22:43000212-44013156	rs5759167	1	chr22_43539651_A_G	22	43539651	A	G	0.8756	SNP	rs5759182	chr22_43518275_A_G	0.94424	0.9	0.2313	235.074	0.2313	2	1.17163	9.991e-37	0.999655	0.1234	upstream	MCAT				Tss	Tss	Tss	Promoter	Promoter	0	0	0	0	0	1	1	0	0	0	0	0	0	0	1	0	0	0
chr22:43000212-44013156	rs5759167	1	rs12168319:43504556:C:T	22	43504556	T	C	0.1218	SNP	rs12168319	chr22_43505695_A_G	0.983451	0.9	0.0637	53.2239	0.0845061	2	0.850101	3.582e-38	0.968892	0.5255	intergenic	TTLL1,BIK	dist=19122;dist=2198			DnaseU	Pol2	ReprW	Heterochromatin	Repressed	0	0	0	0	0	0	0	0	0	0	0	0	0	0	0	0	0	0
chr22:43000212-44013156	rs5759167	1	rs4988364:43505444:C:A	22	43505444	A	C	0.1212	SNP	rs4988364	chr22_43505695_A_G	0.993754	0.9	0.0637	53.2239	0.0845061	2	0.850952	6.241e-38	0.984874	0.7388	intergenic	TTLL1,BIK	dist=20010;dist=1310			ReprW	PromP	ReprD	Repressed	Repressed	0	0	0	0	0	0	0	0	0	0	0	0	0	0	0	0	0	0
chr22:43000212-44013156	rs5759167	1	rs4988417:43520258:A:C	22	43520258	A	C	0.1237	SNP	rs4988417	chr22_43518275_A_G	0.99283	0.9	0.2313	235.074	0.2313	2	0.849166	9.392e-40	0.988078	0.01567	intronic	BIK				Low	DnaseD	Low	Transcribed	Heterochromatin	0	0	0	0	0	0	1	0	0	0	0	0	0	0	0	0	0	0
chr22:43000212-44013156	rs5759167	1	rs4988434:43523921:A:ACT	22	43523921	A	ACT	0.1242	INS	rs4988434	chr22_43518275_A_G	0.990798	0.9	0.2313	235.074	0.2313	2	0.850952	8.785e-39	0.983225	0.1296	intronic	BIK				Gen5'	DnaseD	DnaseD	Enhancer	Enhancer	0	0	0	0	0	1	1	0	0	0	0	0	0	0	0	0	0	0
chr22:43000212-44013156	rs5759167	1	rs5751435:43513156:T:C	22	43513156	T	C	0.1212	SNP	rs5751435	chr22_43505695_A_G	0.966898	0.9	0.0637	53.2239	0.0845061	2	0.846284	2.8e-40	0.966312	0.107	intronic	BIK				EnhWF	Low	ReprW	Transcribed	Heterochromatin	0	0	0	0	0	0	0	0	0	0	0	0	0	0	0	0	0	0
chr22:43000212-44013156	rs5759167	1	rs5759167	22	43500212	T	G	0.4979	SNP	rs5759167	rs5759167	1	0.9	1	Inf	1	2	0.867361	5.546e-71	0.999979	1.544e-08	intergenic	TTLL1,BIK	dist=14778;dist=6542			DnaseU	Low	EnhW	Heterochromatin	Heterochromatin	0	0	0	0	0	0	0	0	0	0	0	0	0	0	0	0	0	0
chr22:43000212-44013156	rs5759167	1	rs61307529:43498826:T:A	22	43498826	A	T	0.4778	SNP	rs61307529	rs5759167	0.90136	0.9	1	Inf	1	2	1.14408	2.149e-62	0.943037	0.002123	intergenic	TTLL1,BIK	dist=13392;dist=7928			Low	Low	Low	Heterochromatin	Heterochromatin	0	0	0	0	0	0	0	0	0	0	0	0	0	0	0	0	0	0
chr22:43000212-44013156	rs5759167	1	rs742136	22	43518822	A	G	0.1233	SNP	rs742136	chr22_43518275_A_G	0.993229	0.9	0.2313	235.074	0.2313	2	0.849506	1.711e-39	1	0.01487	intronic	BIK				H4K20	DnaseD	ReprW	Transcribed	Heterochromatin	0	0	0	0	0	0	0	0	0	0	0	0	0	0	0	0	0	0
chr22:43000212-44013156	rs5759167	1	rs760699:43523188:T:C	22	43523188	T	C	0.1261	SNP	rs760699	chr22_43518275_A_G	0.987304	0.9	0.2313	235.074	0.2313	2	0.852826	4.485e-38	0.974517	0.08453	intronic	BIK				EnhWF	DnaseD	EnhW	Enhancer	Enhancer	1	0	0	0	0	0	1	0	0	0	0	0	0	0	0	0	0	0
chr22:43000212-44013156	rs5759167	1	rs909666:43525176:C:T	22	43525176	T	C	0.8533	SNP	rs909666	rs909666:43525176:C:T	1	0.9	0.7037	1855.17	0.7037	2	1.15315	1.013e-34	0.973043	0.9147	intronic	BIK				Gen5'	EnhW	Low	Promoter	Enhancer	0	0	0	0	0	1	1	0	0	0	0	0	0	0	0	0	0	0
chr22:43000212-44013156	rs5759167	1	rs909667:43532156:A:G	22	43532156	A	G	0.1244	SNP	rs909667	chr22_43518275_A_G	0.971278	0.9	0.2313	235.074	0.2313	2	0.851377	1.315e-38	0.986049	0.1295	intronic	MCAT				Elon	ElonW	Elon	Transcribed	Heterochromatin	0	0	0	0	0	0	0	0	0	0	0	0	0	0	0	0	0	0
chr22:43000212-44013156	rs5759167	1	rs9612011:43521950:A:G	22	43521950	A	G	0.1439	SNP	rs9612011	rs909666:43525176:C:T	0.994313	0.9	0.7037	1855.17	0.7037	2	0.864849	1.044e-35	0.981646	0.0933	intronic	BIK				Low	DnaseD	Low	Enhancer	Enhancer	0	0	0	0	0	0	1	0	0	0	0	0	0	0	0	0	0	0
chr23:50741672-51741672	rs5945619	1	chrX:51245276:D	23	51245276	G	GA	0.6356	DEL	rs11338635	chrX:51245276:D	1	0.9	0.5307	201.344	0.5307	1	0.900595	3.053e-74	0.96023	3.26e-08	ncRNA_intronic	RP11-56H2.2				Quies	Quies	Quies	Heterochromatin	Heterochromatin	0	0	0	0	0	0	0	0	0	0	0	0	0	0	0	0	0	0
chr23:50741672-51741672	rs5945619	1	chrX:51249758:D	23	51249758	T	TATGA	0.6365	DEL	rs66910447	chrX:51245276:D	0.984568	0.9	0.5307	201.344	0.5307	1	0.900955	9.86e-74	0.96693	1.063e-06	ncRNA_intronic	RP11-56H2.2				Quies	Quies	Quies	Heterochromatin	Heterochromatin	0	0	0	0	0	0	0	0	0	0	0	0	0	0	0	0	0	0
chr23:50741672-51741672	rs5945619	1	chrX:51304763:D	23	51304763	T	TAC	0.6352	DEL	rs72539247	chrX:51245276:D	0.965041	0.9	0.5307	201.344	0.5307	1	0.900685	2.635e-74	0.986526	2.785e-06	intergenic	RP11-56H2.2,CENPVP1	dist=50907;dist=149160			Quies	Quies	Quies	Heterochromatin	Heterochromatin	0	0	0	0	0	0	0	0	0	0	0	0	0	0	0	0	0	0
chr23:50741672-51741672	rs5945619	1	chrX_51210057_C_T	23	51210057	T	C	0.3589	SNP	rs1327301	chrX:51245276:D	0.923236	0.9	0.5307	201.344	0.5307	1	1.10893	2.889e-72	0.999992	0.002656	intergenic	RP11-348F1.2,NUDT11	dist=1544;dist=22806			Quies	Quies	Quies	Heterochromatin	Heterochromatin	0	0	0	0	0	0	0	0	0	0	0	0	0	0	0	0	0	0
chr23:50741672-51741672	rs5945619	1	chrX_51210615_A_G	23	51210615	A	G	0.6388	SNP	rs1327302	chrX:51245276:D	0.929755	0.9	0.5307	201.344	0.5307	1	0.901766	2.473e-72	0.999982	1.284e-06	intergenic	RP11-348F1.2,NUDT11	dist=2102;dist=22248			Quies	Quies	Quies	Heterochromatin	Heterochromatin	0	0	0	0	0	0	0	0	0	0	0	0	0	0	0	0	0	0
chr23:50741672-51741672	rs5945619	1	chrX_51214169_C_T	23	51214169	T	C	0.6394	SNP	rs1327303	chrX:51245276:D	0.933665	0.9	0.5307	201.344	0.5307	1	0.901496	1.107e-72	0.999994	4.505e-05	intergenic	RP11-348F1.2,NUDT11	dist=5656;dist=18694			Quies	Quies	Quies	Heterochromatin	Heterochromatin	0	0	0	0	0	0	0	0	0	0	0	0	0	0	0	0	0	0
chr23:50741672-51741672	rs5945619	1	chrX_51227221_G_T	23	51227221	T	G	0.3605	SNP	rs5945617	chrX:51245276:D	0.933873	0.9	0.5307	201.344	0.5307	1	1.10893	2.442e-72	0.999893	0.0001935	intergenic	RP11-348F1.2,NUDT11	dist=18708;dist=5642			Quies	Quies	Quies	Heterochromatin	Heterochromatin	0	0	0	0	0	0	0	0	0	0	0	0	0	0	0	0	0	0
chr23:50741672-51741672	rs5945619	1	chrX_51228551_C_T	23	51228551	T	C	0.6391	SNP	rs5945618	chrX:51245276:D	0.934689	0.9	0.5307	201.344	0.5307	1	0.901856	3.119e-72	1	0.0006634	intergenic	RP11-348F1.2,NUDT11	dist=20038;dist=4312			Quies	Quies	Quies	Heterochromatin	Heterochromatin	0	0	0	0	0	0	0	0	0	0	0	0	0	0	0	0	0	0
chr23:50741672-51741672	rs5945619	1	chrX_51235525_C_T	23	51235525	T	C	0.6393	SNP	rs11091729	chrX:51245276:D	0.936957	0.9	0.5307	201.344	0.5307	1	0.901496	1.03e-72	0.999975	1.582e-06	intronic	NUDT11				Quies	DnaseU	Quies	Heterochromatin	Heterochromatin	0	0	0	0	0	0	0	0	0	0	0	0	0	0	0	0	0	0
chr23:50741672-51741672	rs5945619	1	chrX_51241672_C_T	23	51241672	T	C	0.636	SNP	rs5945619	chrX:51245276:D	0.984193	0.9	0.5307	201.344	0.5307	1	0.900955	9.667e-74	0.999958	1.446e-06	intergenic	NUDT11,RP11-56H2.2	dist=2224;dist=3270			Quies	Quies	Quies	Heterochromatin	Heterochromatin	0	0	0	0	0	0	0	0	0	0	0	0	0	0	0	0	0	0
chr23:50741672-51741672	rs5945619	1	chrX_51242303_A_G	23	51242303	A	G	0.3644	SNP	rs5987397	chrX:51245276:D	0.985868	0.9	0.5307	201.344	0.5307	1	1.11038	2.834e-74	0.999954	1.446e-06	intergenic	NUDT11,RP11-56H2.2	dist=2855;dist=2639			Quies	Quies	Quies	Heterochromatin	Heterochromatin	0	0	0	0	0	0	0	0	0	0	0	0	0	0	0	0	0	0
chr23:50741672-51741672	rs5945619	1	chrX_51242881_A_C	23	51242881	A	C	0.3644	SNP	rs5945621	chrX:51245276:D	0.985869	0.9	0.5307	201.344	0.5307	1	1.11027	3.206e-74	0.999974	2.81e-07	intergenic	NUDT11,RP11-56H2.2	dist=3433;dist=2061			Quies	Quies	Quies	Heterochromatin	Heterochromatin	0	0	0	0	0	0	0	0	0	0	0	0	0	0	0	0	0	0
chr23:50741672-51741672	rs5945619	1	chrX_51245461_A_C	23	51245461	A	C	0.6355	SNP	rs1891702	chrX:51245276:D	0.986079	0.9	0.5307	201.344	0.5307	1	0.900685	3.51e-74	1	9.178e-05	ncRNA_intronic	RP11-56H2.2				Quies	Quies	Quies	Heterochromatin	Heterochromatin	0	0	0	0	0	0	0	0	0	0	0	0	0	0	0	0	0	0
chr23:50741672-51741672	rs5945619	1	chrX_51248783_C_T	23	51248783	T	C	0.636	SNP	rs4907792	chrX:51245276:D	0.985869	0.9	0.5307	201.344	0.5307	1	0.900955	1.153e-73	1	3.776e-08	ncRNA_exonic	RP11-56H2.2				Quies	Quies	Quies	Heterochromatin	Heterochromatin	0	0	0	1	0	0	0	0	1	1	0	0	0	0	0	0	0	0
chr23:50741672-51741672	rs5945619	1	chrX_51251800_A_G	23	51251800	A	G	0.6345	SNP	rs6614419	chrX:51245276:D	0.973235	0.9	0.5307	201.344	0.5307	1	0.901045	9.929e-74	0.999799	1.42e-06	ncRNA_intronic	RP11-56H2.2				Quies	Quies	Quies	Heterochromatin	Heterochromatin	0	0	0	0	0	0	0	0	0	0	0	0	0	0	0	0	0	0
chr23:50741672-51741672	rs5945619	1	chrX_51254350_G_T	23	51254350	T	G	0.3655	SNP	rs5945573	chrX:51245276:D	0.97282	0.9	0.5307	201.344	0.5307	1	1.10982	1.114e-73	0.999888	1.316e-05	upstream	RP11-56H2.2				Quies	Quies	Quies	Heterochromatin	Heterochromatin	0	0	0	0	0	0	0	0	0	0	0	0	0	0	0	0	0	0
chr23:50741672-51741672	rs5945619	1	chrX_51261249_C_T	23	51261249	T	C	0.3651	SNP	rs4907796	chrX:51245276:D	0.971565	0.9	0.5307	201.344	0.5307	1	1.10982	1.139e-73	1	1.659e-07	intergenic	RP11-56H2.2,CENPVP1	dist=7392;dist=192676			Quies	Quies	Quies	Heterochromatin	Heterochromatin	0	0	0	0	0	0	0	0	0	0	0	0	0	0	0	0	0	0
chr23:50741672-51741672	rs5945619	1	chrX_51264424_A_G	23	51264424	A	G	0.6346	SNP	rs6614426	chrX:51245276:D	0.97282	0.9	0.5307	201.344	0.5307	1	0.900955	8.009e-74	1	3.382e-06	intergenic	RP11-56H2.2,CENPVP1	dist=10567;dist=189501			Quies	Quies	Quies	Heterochromatin	Heterochromatin	0	0	0	0	0	0	0	0	0	0	0	0	0	0	0	0	0	0
chr23:50741672-51741672	rs5945619	1	chrX_51268450_A_G	23	51268450	A	G	0.365	SNP	rs1970957	chrX:51245276:D	0.971566	0.9	0.5307	201.344	0.5307	1	1.10993	8.16e-74	1	5.109e-07	intergenic	RP11-56H2.2,CENPVP1	dist=14593;dist=185475			Quies	Quies	Quies	Heterochromatin	Heterochromatin	0	0	0	0	0	0	0	0	0	0	0	0	0	0	0	0	0	0
chr23:50741672-51741672	rs5945619	1	chrX_51269739_C_T	23	51269739	T	C	0.3653	SNP	rs2153993	chrX:51245276:D	0.972402	0.9	0.5307	201.344	0.5307	1	1.10982	1.103e-73	0.999979	5.635e-07	intergenic	RP11-56H2.2,CENPVP1	dist=15882;dist=184186			Quies	Quies	Quies	Heterochromatin	Heterochromatin	0	0	0	0	0	0	0	0	0	0	0	0	0	0	0	0	0	0
chr23:50741672-51741672	rs5945619	1	chrX_51272085_A_G	23	51272085	A	G	0.6346	SNP	rs6614427	chrX:51245276:D	0.972402	0.9	0.5307	201.344	0.5307	1	0.901045	9.407e-74	0.99996	2.09e-07	intergenic	RP11-56H2.2,CENPVP1	dist=18228;dist=181840			Quies	Quies	Quies	Heterochromatin	Heterochromatin	0	0	0	0	0	0	0	0	0	0	0	0	0	0	0	0	0	0
chr23:50741672-51741672	rs5945619	1	chrX_51272176_A_G	23	51272176	A	G	0.3649	SNP	rs6614428	chrX:51245276:D	0.971566	0.9	0.5307	201.344	0.5307	1	1.10993	9.165e-74	1	0.000721	intergenic	RP11-56H2.2,CENPVP1	dist=18319;dist=181749			Quies	Quies	Quies	Heterochromatin	Heterochromatin	0	0	0	0	0	0	0	0	0	0	0	0	0	0	0	0	0	0
chr23:50741672-51741672	rs5945619	1	chrX_51272577_A_G	23	51272577	A	G	0.6351	SNP	rs6614429	chrX:51245276:D	0.971566	0.9	0.5307	201.344	0.5307	1	0.900955	8.805e-74	1	4.738e-07	intergenic	RP11-56H2.2,CENPVP1	dist=18720;dist=181348			Quies	Quies	Quies	Heterochromatin	Heterochromatin	0	0	0	0	0	0	0	0	0	0	0	0	0	0	0	0	0	0
chr23:50741672-51741672	rs5945619	1	chrX_51287789_A_C	23	51287789	T	G	0.3653	SNP	rs1541241	chrX:51245276:D	0.97073	0.9	0.5307	201.344	0.5307	1	1.11004	4.891e-74	0.999967	1.863e-06	intergenic	RP11-56H2.2,CENPVP1	dist=33932;dist=166136			Quies	Quies	Quies	Heterochromatin	Heterochromatin	0	0	0	0	0	0	0	0	0	0	0	0	0	0	0	0	0	0
chr23:50741672-51741672	rs5945619	1	chrX_51288111_A_T	23	51288111	A	T	0.6348	SNP	rs1541240	chrX:51245276:D	0.96864	0.9	0.5307	201.344	0.5307	1	0.900595	2.347e-74	0.999989	8.592e-07	intergenic	RP11-56H2.2,CENPVP1	dist=34254;dist=165814			Quies	Quies	Quies	Heterochromatin	Heterochromatin	0	0	0	0	0	0	0	0	0	0	0	0	0	0	0	0	0	0
chr23:50741672-51741672	rs5945619	1	chrX_51290282_A_G	23	51290282	T	C	0.3646	SNP	rs1592303	chrX:51245276:D	0.964893	0.9	0.5307	201.344	0.5307	1	1.11038	1.943e-74	0.999953	3.005e-07	intergenic	RP11-56H2.2,CENPVP1	dist=36425;dist=163643			Quies	Quies	Quies	Heterochromatin	Heterochromatin	0	0	0	0	0	0	0	0	0	0	0	0	0	0	0	0	0	0
chr23:50741672-51741672	rs5945619	1	chrX_51304764_AC_INDEL	23	51304764	-	A	0.6403	DEL	rs72539247	chrX:51245276:D	0.966314	0.9	0.5307	201.344	0.5307	1	0.89673	7.866e-42	0.957476	NA	intergenic	RP11-56H2.2,CENPVP1	dist=50907;dist=149160			Quies	Quies	Quies	Heterochromatin	Heterochromatin	0	0	0	0	0	0	0	0	0	0	0	0	0	0	0	0	0	0
chr23:50741672-51741672	rs5945619	1	chrX_51305144_C_T	23	51305144	A	G	0.3644	SNP	rs2105379	chrX:51245276:D	0.965099	0.9	0.5307	201.344	0.5307	1	1.11027	2.999e-74	0.999926	0.0001014	intergenic	RP11-56H2.2,CENPVP1	dist=51287;dist=148781			Quies	Quies	Quies	Heterochromatin	Heterochromatin	0	0	0	0	0	0	0	0	0	0	0	0	0	0	0	0	0	0
chr23:50741672-51741672	rs5945619	1	chrX_51307940_C_G	23	51307940	C	G	0.3646	SNP	rs1343272	chrX:51245276:D	0.964894	0.9	0.5307	201.344	0.5307	1	1.11038	2.619e-74	0.999908	4.458e-07	intergenic	RP11-56H2.2,CENPVP1	dist=54083;dist=145985			Quies	Quies	Quies	Heterochromatin	Heterochromatin	0	0	0	0	0	0	0	0	0	0	0	0	0	0	0	0	0	0
chr23:50741672-51741672	rs5945619	1	chrX_51309461_A_C	23	51309461	A	C	0.3645	SNP	rs5945644	chrX:51245276:D	0.964894	0.9	0.5307	201.344	0.5307	1	1.11027	3.16e-74	1	6.789e-06	intergenic	RP11-56H2.2,CENPVP1	dist=55604;dist=144464			Quies	Quies	Quies	Heterochromatin	Heterochromatin	0	0	0	0	0	0	0	0	0	0	0	0	0	0	0	0	0	0
chr23:50741672-51741672	rs5945619	1	chrX_51309801_C_T	23	51309801	T	C	0.3648	SNP	rs6614317	chrX:51245276:D	0.965516	0.9	0.5307	201.344	0.5307	1	1.11038	2.155e-74	0.999979	0.002987	intergenic	RP11-56H2.2,CENPVP1	dist=55944;dist=144124			Quies	Quies	Quies	Heterochromatin	Heterochromatin	0	0	0	0	0	0	0	0	0	0	0	0	0	0	0	0	0	0
chr23:50741672-51741672	rs5945619	1	chrX_51310376_A_G	23	51310376	T	C	0.6356	SNP	rs1936037	chrX:51245276:D	0.964894	0.9	0.5307	201.344	0.5307	1	0.900685	3.233e-74	0.999979	6.199e-07	intergenic	RP11-56H2.2,CENPVP1	dist=56519;dist=143549			Quies	Quies	Quies	Heterochromatin	Heterochromatin	0	0	0	0	0	0	0	0	0	0	0	0	0	0	0	0	0	0
chr23:50741672-51741672	rs5945619	1	chrX_51310821_C_T	23	51310821	A	G	0.3648	SNP	rs1936036	chrX:51245276:D	0.965516	0.9	0.5307	201.344	0.5307	1	1.11027	3.113e-74	0.999995	0.0002938	intergenic	RP11-56H2.2,CENPVP1	dist=56964;dist=143104			Quies	Quies	Quies	Heterochromatin	Heterochromatin	0	0	0	0	0	0	0	0	0	0	0	0	0	0	0	0	0	0
chr23:50741672-51741672	rs5945619	1	chrX_51313064_A_G	23	51313064	T	C	0.3527	SNP	rs1361837	chrX:51245276:D	0.91041	0.9	0.5307	201.344	0.5307	1	1.10716	2.152e-69	0.999994	0.002566	intergenic	RP11-56H2.2,CENPVP1	dist=59207;dist=140861			Quies	Quies	Quies	Heterochromatin	Heterochromatin	0	0	0	0	0	0	0	0	0	0	0	0	0	0	0	0	0	0
chr23:50741672-51741672	rs5945619	1	chrX_51314397_A_G	23	51314397	A	G	0.3532	SNP	rs5987440	chrX:51245276:D	0.910976	0.9	0.5307	201.344	0.5307	1	1.10705	2.632e-69	0.999944	2.771e-06	intergenic	RP11-56H2.2,CENPVP1	dist=60540;dist=139528			Quies	Quies	Quies	Heterochromatin	Heterochromatin	0	0	0	0	0	0	0	0	0	0	0	0	0	0	0	0	0	0
chr23:50741672-51741672	rs5945619	1	chrX_51316201_C_T	23	51316201	T	C	0.6472	SNP	rs6614447	chrX:51245276:D	0.911017	0.9	0.5307	201.344	0.5307	1	0.90312	1.243e-69	0.999994	0.002511	intergenic	RP11-56H2.2,CENPVP1	dist=62344;dist=137724			Quies	Quies	Quies	Heterochromatin	Heterochromatin	0	0	0	0	0	0	0	0	0	0	0	0	0	0	0	0	0	0
chr23:50741672-51741672	rs5945619	1	chrX_51316259_C_T	23	51316259	A	G	0.6472	SNP	rs1936035	chrX:51245276:D	0.91101	0.9	0.5307	201.344	0.5307	1	0.90312	1.432e-69	0.999815	0.009137	intergenic	RP11-56H2.2,CENPVP1	dist=62402;dist=137666			Quies	Quies	Quies	Heterochromatin	Heterochromatin	0	0	0	0	0	0	0	0	0	0	0	0	0	0	0	0	0	0
chr23:50741672-51741672	rs5945619	1	chrX_51317899_A_G	23	51317899	T	C	0.6472	SNP	rs4457126	chrX:51245276:D	0.911216	0.9	0.5307	201.344	0.5307	1	0.90321	1.706e-69	1	0.009688	intergenic	RP11-56H2.2,CENPVP1	dist=64042;dist=136026			Quies	Quies	Quies	Heterochromatin	Heterochromatin	0	0	0	0	0	0	0	0	0	0	0	0	0	0	0	0	0	0
chr23:50741672-51741672	rs5945619	1	chrX_51318466_A_G	23	51318466	T	C	0.6468	SNP	rs4308906	chrX:51245276:D	0.911802	0.9	0.5307	201.344	0.5307	1	0.90321	1.647e-69	0.999994	0.0002671	intergenic	RP11-56H2.2,CENPVP1	dist=64609;dist=135459			Quies	Quies	Quies	Heterochromatin	Heterochromatin	0	0	0	0	0	0	0	0	0	0	0	0	0	0	0	0	0	0
chr23:50741672-51741672	rs5945619	1	chrX_51339327_A_G	23	51339327	A	G	0.6457	SNP	rs5987444	chrX:51245276:D	0.907251	0.9	0.5307	201.344	0.5307	1	0.903933	1.783e-68	0.999986	1.917e-06	intergenic	RP11-56H2.2,CENPVP1	dist=85470;dist=114598			Quies	Quies	Quies	Heterochromatin	Heterochromatin	0	0	0	0	0	0	0	0	0	0	0	0	0	0	0	0	0	0
chr23:50741672-51741672	rs5945619	1	rs113981601	23	51294365	T	C	0.3644	SNP	rs5945575	chrX:51245276:D	0.964631	0.9	0.5307	201.344	0.5307	1	1.11027	2.879e-74	0.907016	1.761e-06	intergenic	RP11-56H2.2,CENPVP1	dist=40508;dist=159560			Quies	Quies	Quies	Heterochromatin	Heterochromatin	0	0	0	0	0	0	0	0	0	0	0	0	0	0	0	0	0	0
chr23:50741672-51741672	rs5945619	1	rs12388771	23	51266884	A	C	0.3654	SNP	rs12388771	chrX:51245276:D	0.96859	0.9	0.5307	201.344	0.5307	1	1.10993	7.239e-74	0.903103	1.02e-06	intergenic	RP11-56H2.2,CENPVP1	dist=13027;dist=187041			Quies	Quies	Quies	Heterochromatin	Heterochromatin	0	0	0	0	0	0	0	0	0	0	0	0	0	0	0	0	0	0
chr23:50741672-51741672	rs5945619	1	rs1327304	23	51214176	A	C	0.639	SNP	rs1327304	chrX:51245276:D	0.934689	0.9	0.5307	201.344	0.5307	1	0.901856	3.472e-72	0.9999	3.179e-05	intergenic	RP11-348F1.2,NUDT11	dist=5663;dist=18687			Quies	Quies	Quies	Heterochromatin	Heterochromatin	0	0	0	0	0	0	0	0	0	0	0	0	0	0	0	0	0	0
chr23:50741672-51741672	rs5945619	1	rs139174061	23	51277898	A	G	0.3653	SNP	rs139174061	chrX:51245276:D	0.967246	0.9	0.5307	201.344	0.5307	1	1.11004	5.693e-74	0.897017	2.3e-06	intergenic	RP11-56H2.2,CENPVP1	dist=24041;dist=176027			Quies	Low	Quies	Heterochromatin	Heterochromatin	0	0	0	0	0	0	0	0	0	0	0	0	0	0	0	0	0	0
chr23:50741672-51741672	rs5945619	1	rs143723180	23	51260348	A	T	0.3651	SNP	rs143723180	chrX:51245276:D	0.971982	0.9	0.5307	201.344	0.5307	1	1.10982	1.126e-73	0.998536	2.03e-07	intergenic	RP11-56H2.2,CENPVP1	dist=6491;dist=193577			Quies	Quies	Quies	Heterochromatin	Heterochromatin	0	0	0	0	0	0	0	0	0	0	0	0	0	0	0	0	0	0
chr23:50741672-51741672	rs5945619	1	rs145020581	23	51255883	C	G	0.6351	SNP	rs145020581	chrX:51245276:D	0.971984	0.9	0.5307	201.344	0.5307	1	0.901045	1.045e-73	0.999946	2.066e-07	intergenic	RP11-56H2.2,CENPVP1	dist=2026;dist=198042			Quies	Quies	Quies	Heterochromatin	Heterochromatin	0	0	0	0	0	0	0	0	0	0	0	0	0	0	0	0	0	0
chr23:50741672-51741672	rs5945619	1	rs146050469	23	51260246	T	C	0.6345	SNP	rs146050469	chrX:51245276:D	0.972477	0.9	0.5307	201.344	0.5307	1	0.901045	9.574e-74	0.967427	4.425e-07	intergenic	RP11-56H2.2,CENPVP1	dist=6389;dist=193679			Quies	Quies	Quies	Heterochromatin	Heterochromatin	0	0	0	0	0	0	0	0	0	0	0	0	0	0	0	0	0	0
chr23:50741672-51741672	rs5945619	1	rs146262091	23	51256561	A	T	0.3647	SNP	rs74329735	chrX:51245276:D	0.970492	0.9	0.5307	201.344	0.5307	1	1.10982	1.184e-73	0.897982	8.66e-08	intergenic	RP11-56H2.2,CENPVP1	dist=2704;dist=197364			Quies	Quies	Quies	Heterochromatin	Heterochromatin	0	0	0	0	0	0	0	0	0	0	0	0	0	0	0	0	0	0
chr23:50741672-51741672	rs5945619	1	rs1578828	23	51289760	A	G	0.3649	SNP	rs1578828	chrX:51245276:D	0.967589	0.9	0.5307	201.344	0.5307	1	1.11016	3.877e-74	0.999175	1.109e-06	intergenic	RP11-56H2.2,CENPVP1	dist=35903;dist=164165			Quies	Quies	Quies	Heterochromatin	Heterochromatin	0	0	0	0	0	0	0	0	0	0	0	0	0	0	0	0	0	0
chr23:50741672-51741672	rs5945619	1	rs1854109	23	51218572	T	C	0.3588	SNP	rs1854109	chrX:51245276:D	0.934691	0.9	0.5307	201.344	0.5307	1	1.10905	8.958e-72	0.999947	6.308e-07	intergenic	RP11-348F1.2,NUDT11	dist=10059;dist=14291			Quies	Quies	Quies	Heterochromatin	Heterochromatin	0	0	0	0	0	0	0	0	0	0	0	0	0	0	0	0	0	0
chr23:50741672-51741672	rs5945619	1	rs1936038	23	51251421	T	C	0.6342	SNP	rs1936038	chrX:51245276:D	0.97303	0.9	0.5307	201.344	0.5307	1	0.901045	1.04e-73	0.999659	2.301e-06	ncRNA_intronic	RP11-56H2.2				Quies	Quies	Quies	Heterochromatin	Heterochromatin	0	0	0	0	0	0	0	0	0	0	0	0	0	0	0	0	0	0
chr23:50741672-51741672	rs5945619	1	rs1970956	23	51268378	A	T	0.3654	SNP	rs1970956	chrX:51245276:D	0.972402	0.9	0.5307	201.344	0.5307	1	1.10993	7.66e-74	0.999983	1.591e-05	intergenic	RP11-56H2.2,CENPVP1	dist=14521;dist=185547			Quies	Quies	Quies	Heterochromatin	Heterochromatin	0	0	0	0	0	0	0	0	0	0	0	0	0	0	0	0	0	0
chr23:50741672-51741672	rs5945619	1	rs2185882	23	51286693	T	C	0.3653	SNP	rs2185882	chrX:51245276:D	0.970939	0.9	0.5307	201.344	0.5307	1	1.11004	5.115e-74	0.999847	2.664e-07	intergenic	RP11-56H2.2,CENPVP1	dist=32836;dist=167232			Quies	Quies	Quies	Heterochromatin	Heterochromatin	0	0	0	0	0	0	0	0	0	0	0	0	0	0	0	0	0	0
chr23:50741672-51741672	rs5945619	1	rs2384958	23	51249397	A	T	0.6382	SNP	rs2384958	chrX:51245276:D	0.983965	0.9	0.5307	201.344	0.5307	1	0.900505	4.134e-74	0.998768	3.956e-07	ncRNA_intronic	RP11-56H2.2				Quies	Quies	Quies	Heterochromatin	Heterochromatin	0	0	0	0	0	0	0	0	0	0	0	0	0	0	0	0	0	0
chr23:50741672-51741672	rs5945619	1	rs28641581	23	51240078	T	C	0.6305	SNP	rs28641581	chrX:51245276:D	0.985809	0.9	0.5307	201.344	0.5307	1	0.899784	3.436e-75	0.993877	4.302e-05	upstream	NUDT11				PromF	PromP	PromF	Heterochromatin	Heterochromatin	1	0	0	0	0	1	1	0	0	0	0	0	0	0	0	0	0	0
chr23:50741672-51741672	rs5945619	1	rs28838700	23	51274223	A	G	0.3653	SNP	rs28838700	chrX:51245276:D	0.972192	0.9	0.5307	201.344	0.5307	1	1.10982	8.979e-74	0.999903	2.087e-07	intergenic	RP11-56H2.2,CENPVP1	dist=20366;dist=179702			Quies	Low	Quies	Heterochromatin	Heterochromatin	0	0	0	0	0	0	0	0	0	0	0	0	0	0	0	0	0	0
chr23:50741672-51741672	rs5945619	1	rs35694749	23	51225162	A	G	0.6391	SNP	rs35694749	chrX:51245276:D	0.934691	0.9	0.5307	201.344	0.5307	1	0.901947	4.181e-72	0.999958	8.392e-07	intergenic	RP11-348F1.2,NUDT11	dist=16649;dist=7701			Quies	Quies	Quies	Heterochromatin	Heterochromatin	0	0	0	0	0	0	0	0	0	0	0	0	0	0	0	0	0	0
chr23:50741672-51741672	rs5945619	1	rs4907773	23	51246644	A	T	0.3642	SNP	rs4907773	chrX:51245276:D	0.982802	0.9	0.5307	201.344	0.5307	1	1.11016	5.726e-74	0.948552	1.358e-07	ncRNA_intronic	RP11-56H2.2				Quies	Quies	Quies	Heterochromatin	Heterochromatin	0	0	0	0	0	0	0	0	0	0	0	0	0	0	0	0	0	0
chr23:50741672-51741672	rs5945619	1	rs4907775	23	51263200	A	G	0.6348	SNP	rs4907775	chrX:51245276:D	0.97261	0.9	0.5307	201.344	0.5307	1	0.901135	1.29e-73	0.999976	1.776e-07	intergenic	RP11-56H2.2,CENPVP1	dist=9343;dist=190725			Quies	Quies	Quies	Heterochromatin	Heterochromatin	0	0	0	0	0	0	0	0	0	0	0	0	0	0	0	0	0	0
chr23:50741672-51741672	rs5945619	1	rs4907776	23	51282499	A	G	0.6355	SNP	rs4907776	chrX:51245276:D	0.972383	0.9	0.5307	201.344	0.5307	1	0.901135	1.83e-73	0.997895	2.508e-06	intergenic	RP11-56H2.2,CENPVP1	dist=28642;dist=171426			Quies	Low	Quies	Heterochromatin	Heterochromatin	0	0	0	0	0	0	0	0	0	0	0	0	0	0	0	0	0	0
chr23:50741672-51741672	rs5945619	1	rs4907780	23	51298031	T	C	0.6351	SNP	rs4907780	chrX:51245276:D	0.965929	0.9	0.5307	201.344	0.5307	1	0.900775	3.576e-74	0.998297	2.421e-06	intergenic	RP11-56H2.2,CENPVP1	dist=44174;dist=155894			Quies	Quies	Quies	Heterochromatin	Heterochromatin	0	0	0	0	0	0	0	0	0	0	0	0	0	0	0	0	0	0
chr23:50741672-51741672	rs5945619	1	rs4907794	23	51260880	A	G	0.6347	SNP	rs4907794	chrX:51245276:D	0.967145	0.9	0.5307	201.344	0.5307	1	0.900955	7.221e-74	0.908152	6.94e-07	intergenic	RP11-56H2.2,CENPVP1	dist=7023;dist=193045			Quies	Quies	Quies	Heterochromatin	Heterochromatin	0	0	0	0	0	0	0	0	0	0	0	0	0	0	0	0	0	0
chr23:50741672-51741672	rs5945619	1	rs4907795	23	51261068	T	C	0.3649	SNP	rs4907795	chrX:51245276:D	0.971984	0.9	0.5307	201.344	0.5307	1	1.10993	9.157e-74	0.999988	2.036e-07	intergenic	RP11-56H2.2,CENPVP1	dist=7211;dist=192857			Quies	Quies	Quies	Heterochromatin	Heterochromatin	0	0	0	0	0	0	0	0	0	0	0	0	0	0	0	0	0	0
chr23:50741672-51741672	rs5945619	1	rs4907797	23	51282791	A	C	0.6351	SNP	rs4907797	chrX:51245276:D	0.971553	0.9	0.5307	201.344	0.5307	1	0.900865	6.384e-74	0.999653	1.836e-07	intergenic	RP11-56H2.2,CENPVP1	dist=28934;dist=171134			Quies	Low	Quies	Heterochromatin	Heterochromatin	0	0	0	0	0	0	0	0	0	0	0	0	0	0	0	0	0	0
chr23:50741672-51741672	rs5945619	1	rs56155607	23	51280077	A	G	0.6347	SNP	rs56155607	chrX:51245276:D	0.972163	0.9	0.5307	201.344	0.5307	1	0.900865	5.567e-74	0.996425	1.464e-06	intergenic	RP11-56H2.2,CENPVP1	dist=26220;dist=173848			Quies	Pol2	Quies	Heterochromatin	Heterochromatin	0	0	0	0	0	0	0	0	0	0	0	0	0	0	0	0	0	0
chr23:50741672-51741672	rs5945619	1	rs58498379	23	51223415	T	C	0.6391	SNP	rs58498379	chrX:51245276:D	0.934691	0.9	0.5307	201.344	0.5307	1	0.901856	3.512e-72	0.999944	8.209e-07	intergenic	RP11-348F1.2,NUDT11	dist=14902;dist=9448			Quies	Quies	Quies	Heterochromatin	Heterochromatin	0	0	0	0	0	0	0	0	0	0	0	0	0	0	0	0	0	0
chr23:50741672-51741672	rs5945619	1	rs5945571	23	51222598	A	T	0.6392	SNP	rs5945571	chrX:51245276:D	0.933873	0.9	0.5307	201.344	0.5307	1	0.901586	1.465e-72	0.999917	8.841e-07	intergenic	RP11-348F1.2,NUDT11	dist=14085;dist=10265			Quies	Quies	Quies	Heterochromatin	Heterochromatin	0	0	0	0	0	0	0	0	0	0	0	0	0	0	0	0	0	0
chr23:50741672-51741672	rs5945619	1	rs5945572	23	51229683	A	G	0.3604	SNP	rs5945572	chrX:51245276:D	0.934489	0.9	0.5307	201.344	0.5307	1	1.10916	1.199e-72	0.999693	0.0001837	intergenic	RP11-348F1.2,NUDT11	dist=21170;dist=3180			Quies	Quies	Quies	Heterochromatin	Heterochromatin	0	0	0	0	0	0	0	0	0	0	0	0	0	0	0	0	0	0
chr23:50741672-51741672	rs5945619	1	rs5945612	23	51211253	T	C	0.3549	SNP	rs5945612	chrX:51245276:D	0.927542	0.9	0.5307	201.344	0.5307	1	1.10871	4.502e-71	0.999763	3.74e-05	intergenic	RP11-348F1.2,NUDT11	dist=2740;dist=21610			Quies	Quies	Quies	Heterochromatin	Heterochromatin	0	0	0	0	0	0	0	0	0	0	0	0	0	0	0	0	0	0
chr23:50741672-51741672	rs5945619	1	rs5945624	23	51252928	A	G	0.6352	SNP	rs5945624	chrX:51245276:D	0.93822	0.9	0.5307	201.344	0.5307	1	0.901045	1.734e-73	0.988647	9.361e-06	ncRNA_intronic	RP11-56H2.2				Quies	Quies	Quies	Heterochromatin	Heterochromatin	0	0	0	0	0	0	0	0	0	0	0	0	0	0	0	0	0	0
chr23:50741672-51741672	rs5945619	1	rs5945626	23	51253779	T	G	0.6345	SNP	rs5945626	chrX:51245276:D	0.972014	0.9	0.5307	201.344	0.5307	1	0.901045	9.681e-74	0.991642	1.397e-06	ncRNA_intronic	RP11-56H2.2				Quies	Quies	Quies	Heterochromatin	Heterochromatin	0	0	0	0	0	0	0	0	0	0	0	0	0	0	0	0	0	0
chr23:50741672-51741672	rs5945619	1	rs5945631	23	51268884	A	G	0.6346	SNP	rs5945631	chrX:51245276:D	0.972402	0.9	0.5307	201.344	0.5307	1	0.900955	8.153e-74	1	5.631e-07	intergenic	RP11-56H2.2,CENPVP1	dist=15027;dist=185041			Quies	Quies	Quies	Heterochromatin	Heterochromatin	0	0	0	1	1	0	0	0	0	0	0	0	0	0	0	0	0	0
chr23:50741672-51741672	rs5945619	1	rs5945635	23	51283616	T	C	0.3646	SNP	rs5945635	chrX:51245276:D	0.971114	0.9	0.5307	201.344	0.5307	1	1.11016	6.911e-74	0.997043	1.696e-06	intergenic	RP11-56H2.2,CENPVP1	dist=29759;dist=170309			Quies	Low	Quies	Heterochromatin	Heterochromatin	0	0	0	0	0	0	0	0	0	0	0	0	0	0	0	0	0	0
chr23:50741672-51741672	rs5945619	1	rs5945646	23	51322287	A	C	0.3529	SNP	rs5945646	chrX:51245276:D	0.911167	0.9	0.5307	201.344	0.5307	1	1.10716	1.992e-69	0.998419	1.749e-06	intergenic	RP11-56H2.2,CENPVP1	dist=68430;dist=131638			Quies	Quies	Quies	Heterochromatin	Heterochromatin	0	0	0	0	0	0	0	0	0	0	0	0	0	0	0	0	0	0
chr23:50741672-51741672	rs5945619	1	rs5945647	23	51331485	A	G	0.6468	SNP	rs5945647	chrX:51245276:D	0.906911	0.9	0.5307	201.344	0.5307	1	0.903301	2.21e-69	0.928134	1.076e-06	intergenic	RP11-56H2.2,CENPVP1	dist=77628;dist=122440			Quies	Quies	Quies	Heterochromatin	Heterochromatin	0	0	0	0	0	0	0	0	0	0	0	0	0	0	0	0	0	0
chr23:50741672-51741672	rs5945619	1	rs5945648	23	51333192	T	G	0.6468	SNP	rs5945648	chrX:51245276:D	0.910368	0.9	0.5307	201.344	0.5307	1	0.903301	2.747e-69	0.997739	1.42e-06	intergenic	RP11-56H2.2,CENPVP1	dist=79335;dist=120733			Quies	Quies	Quies	Heterochromatin	Heterochromatin	0	0	0	0	0	0	0	0	0	0	0	0	0	0	0	0	0	0
chr23:50741672-51741672	rs5945619	1	rs5945649	23	51338143	A	G	0.3535	SNP	rs5945649	chrX:51245276:D	0.908264	0.9	0.5307	201.344	0.5307	1	1.10716	1.61e-69	0.999526	2.654e-06	intergenic	RP11-56H2.2,CENPVP1	dist=84286;dist=115782			Quies	Quies	Quies	Heterochromatin	Heterochromatin	0	0	0	0	0	0	0	0	0	0	0	0	0	0	0	0	0	0
chr23:50741672-51741672	rs5945619	1	rs5945650	23	51340387	T	C	0.3539	SNP	rs5945650	chrX:51245276:D	0.907595	0.9	0.5307	201.344	0.5307	1	1.10672	5.429e-69	0.999377	3.611e-05	intergenic	RP11-56H2.2,CENPVP1	dist=86530;dist=113538			Quies	Quies	Quies	Heterochromatin	Heterochromatin	0	0	0	0	0	0	0	0	0	0	0	0	0	0	0	0	0	0
chr23:50741672-51741672	rs5945619	1	rs5987402	23	51337608	T	G	0.6446	SNP	rs5987402	chrX:51245276:D	0.904445	0.9	0.5307	201.344	0.5307	1	0.90321	1.655e-69	0.988768	3.135e-06	intergenic	RP11-56H2.2,CENPVP1	dist=83751;dist=116317			Quies	Quies	Quies	Heterochromatin	Heterochromatin	0	0	0	0	0	0	0	0	0	0	0	0	0	0	0	0	0	0
chr23:50741672-51741672	rs5945619	1	rs5987421	23	51226490	T	G	0.6391	SNP	rs5987421	chrX:51245276:D	0.934691	0.9	0.5307	201.344	0.5307	1	0.901947	4.058e-72	0.99998	8.282e-07	intergenic	RP11-348F1.2,NUDT11	dist=17977;dist=6373			Quies	Quies	Quies	Heterochromatin	Heterochromatin	0	0	0	0	0	0	0	0	0	0	0	0	0	0	0	0	0	0
chr23:50741672-51741672	rs5945619	1	rs5987424	23	51242364	A	G	0.364	SNP	rs5987424	chrX:51245276:D	0.998304	0.9	0.5307	201.344	0.5307	1	1.11038	3.321e-74	0.963893	1.594e-07	intergenic	NUDT11,RP11-56H2.2	dist=2916;dist=2578			Quies	Quies	Quies	Heterochromatin	Heterochromatin	0	0	0	0	0	0	0	0	0	0	0	0	0	0	0	0	0	0
chr23:50741672-51741672	rs5945619	1	rs5987436	23	51285680	T	G	0.6351	SNP	rs5987436	chrX:51245276:D	0.971347	0.9	0.5307	201.344	0.5307	1	0.900865	6.538e-74	0.999794	2.837e-07	intergenic	RP11-56H2.2,CENPVP1	dist=31823;dist=168245			Quies	Quies	Quies	Heterochromatin	Heterochromatin	0	0	0	0	0	0	0	0	0	0	0	0	0	0	0	0	0	0
chr23:50741672-51741672	rs5945619	1	rs5987437	23	51285741	T	C	0.6347	SNP	rs5987437	chrX:51245276:D	0.972182	0.9	0.5307	201.344	0.5307	1	0.900865	5.05e-74	0.999754	1.088e-06	intergenic	RP11-56H2.2,CENPVP1	dist=31884;dist=168184			Quies	Quies	Quies	Heterochromatin	Heterochromatin	0	0	0	0	0	0	0	0	0	0	0	0	0	0	0	0	0	0
chr23:50741672-51741672	rs5945619	1	rs5987438	23	51308981	A	G	0.3644	SNP	rs5987438	chrX:51245276:D	0.964893	0.9	0.5307	201.344	0.5307	1	1.11038	2.712e-74	0.998818	5.305e-07	intergenic	RP11-56H2.2,CENPVP1	dist=55124;dist=144944			Quies	Quies	Quies	Heterochromatin	Heterochromatin	0	0	0	0	0	0	0	0	0	0	0	0	0	0	0	0	0	0
chr23:50741672-51741672	rs5945619	1	rs5987442	23	51323372	T	C	0.6471	SNP	rs5987442	chrX:51245276:D	0.911167	0.9	0.5307	201.344	0.5307	1	0.90312	1.442e-69	0.998102	3.498e-06	intergenic	RP11-56H2.2,CENPVP1	dist=69515;dist=130553			Quies	Quies	Quies	Heterochromatin	Heterochromatin	0	0	0	0	0	0	0	0	0	0	0	0	0	0	0	0	0	0
chr23:50741672-51741672	rs5945619	1	rs6521804	23	51259966	T	C	0.6345	SNP	rs6521804	chrX:51245276:D	0.97282	0.9	0.5307	201.344	0.5307	1	0.901045	9.584e-74	0.999916	4.517e-07	intergenic	RP11-56H2.2,CENPVP1	dist=6109;dist=193959			Quies	Quies	Quies	Heterochromatin	Heterochromatin	0	0	0	0	0	0	0	0	0	0	0	0	0	0	0	0	0	0
chr23:50741672-51741672	rs5945619	1	rs6521808	23	51272865	A	G	0.6346	SNP	rs6521808	chrX:51245276:D	0.9724	0.9	0.5307	201.344	0.5307	1	0.900955	7.276e-74	0.997856	5.453e-07	intergenic	RP11-56H2.2,CENPVP1	dist=19008;dist=181060			Quies	Pol2	Quies	Heterochromatin	Heterochromatin	0	0	0	0	0	0	0	0	0	0	0	0	0	0	0	0	0	0
chr23:50741672-51741672	rs5945619	1	rs6521809	23	51279295	T	G	0.6343	SNP	rs6521809	chrX:51245276:D	0.954692	0.9	0.5307	201.344	0.5307	1	0.901045	1.125e-73	0.966132	1.962e-06	intergenic	RP11-56H2.2,CENPVP1	dist=25438;dist=174630			Quies	Pol2	Quies	Heterochromatin	Heterochromatin	0	0	0	0	0	0	0	0	0	0	0	0	0	0	0	0	0	0
chr23:50741672-51741672	rs5945619	1	rs6521810	23	51284837	A	T	0.6347	SNP	rs6521810	rs6521810	1	0.9	0.4579	150.387	0.4579	1	0.900865	5.189e-74	0.962472	4.119e-07	intergenic	RP11-56H2.2,CENPVP1	dist=30980;dist=169088			Quies	Quies	Quies	Heterochromatin	Heterochromatin	0	0	0	0	0	0	0	0	0	0	0	0	0	0	0	0	0	0
chr23:50741672-51741672	rs5945619	1	rs6614313	23	51283113	T	C	0.6347	SNP	rs6614313	chrX:51245276:D	0.972389	0.9	0.5307	201.344	0.5307	1	0.900865	5.252e-74	0.999594	1.519e-06	intergenic	RP11-56H2.2,CENPVP1	dist=29256;dist=170812			Quies	Low	Quies	Heterochromatin	Heterochromatin	0	0	0	0	0	0	0	0	0	0	0	0	0	0	0	0	0	0
chr23:50741672-51741672	rs5945619	1	rs6614434	23	51279297	A	G	0.6343	SNP	rs6614434	chrX:51245276:D	0.954715	0.9	0.5307	201.344	0.5307	1	0.901135	1.558e-73	0.979509	2.102e-07	intergenic	RP11-56H2.2,CENPVP1	dist=25440;dist=174628			Quies	Pol2	Quies	Heterochromatin	Heterochromatin	0	0	0	0	0	0	0	0	0	0	0	0	0	0	0	0	0	0
chr23:50741672-51741672	rs5945619	1	rs6614438	23	51280177	A	G	0.6347	SNP	rs6614438	chrX:51245276:D	0.971966	0.9	0.5307	201.344	0.5307	1	0.900865	5.622e-74	0.996338	4.788e-07	intergenic	RP11-56H2.2,CENPVP1	dist=26320;dist=173748			Quies	Pol2	Quies	Heterochromatin	Heterochromatin	0	0	0	0	0	0	0	0	0	0	0	0	0	0	0	0	0	0
chr23:50741672-51741672	rs5945619	1	rs7064089	23	51211390	C	G	0.3592	SNP	rs7064089	chrX:51245276:D	0.929379	0.9	0.5307	201.344	0.5307	1	1.10905	2.331e-72	0.999403	1.552e-05	intergenic	RP11-348F1.2,NUDT11	dist=2877;dist=21473			Quies	Quies	Quies	Heterochromatin	Heterochromatin	0	0	0	0	0	0	0	0	0	0	0	0	0	0	0	0	0	0
chr23:50741672-51741672	rs5945619	1	rs78914396	23	51278195	T	G	0.3653	SNP	rs78914396	chrX:51245276:D	0.972171	0.9	0.5307	201.344	0.5307	1	1.11004	5.56e-74	0.996527	7.566e-07	intergenic	RP11-56H2.2,CENPVP1	dist=24338;dist=175730			Quies	Low	Quies	Heterochromatin	Heterochromatin	0	0	0	0	0	0	0	0	0	0	0	0	0	0	0	0	0	0
chr23:66521550-67521550	rs5919432	1	chrX_66672745_G_T	23	66672745	T	G	0.8459	SNP	rs59361198	chrX_66865496_C_T	0.934989	0.75	0.6093	173.21	0.667137	1	1.05728	2.626e-12	0.999378	0.1656	intergenic	RNU6-394P,AR	dist=776539;dist=91720			Quies	Quies	Quies	Heterochromatin	Heterochromatin	0	0	0	0	0	0	0	0	0	0	0	0	0	0	0	0	0	0
chr23:66521550-67521550	rs5919432	1	chrX_66672770_A_C	23	66672770	A	C	0.8459	SNP	rs57135892	chrX_66865496_C_T	0.934987	0.75	0.6093	173.21	0.667137	1	1.05728	2.598e-12	0.99874	0.004008	intergenic	RNU6-394P,AR	dist=776564;dist=91695			Quies	Quies	Quies	Heterochromatin	Heterochromatin	0	0	0	0	0	0	0	0	0	0	0	0	0	0	0	0	0	0
chr23:66521550-67521550	rs5919432	1	chrX_66673893_G_T	23	66673893	T	G	0.845	SNP	rs59546702	chrX_66865496_C_T	0.925059	0.75	0.6093	173.21	0.667137	1	1.05707	2.67e-12	0.99996	0.1725	intergenic	RNU6-394P,AR	dist=777687;dist=90572			Quies	Quies	Quies	Heterochromatin	Heterochromatin	0	0	0	0	0	0	0	0	0	0	0	0	0	0	0	0	0	0
chr23:66521550-67521550	rs5919432	1	chrX_66707389_G_T	23	66707389	A	C	0.1554	SNP	rs2207041	chrX_66865496_C_T	0.94435	0.75	0.6093	173.21	0.667137	1	0.944877	8.376e-13	0.998903	0.1876	intergenic	RNU6-394P,AR	dist=811183;dist=57076			Quies	Quies	Quies	Heterochromatin	Heterochromatin	0	0	0	0	0	0	0	0	0	0	0	0	0	0	0	0	0	0
chr23:66521550-67521550	rs5919432	1	chrX_66717072_A_G	23	66717072	A	G	0.155	SNP	rs7881314	chrX_66865496_C_T	0.949913	0.75	0.6093	173.21	0.667137	1	0.945161	1.247e-12	0.999703	0.5539	intergenic	RNU6-394P,AR	dist=820866;dist=47393			Quies	Quies	Quies	Heterochromatin	Heterochromatin	0	0	0	0	0	0	0	0	0	0	0	0	1	0	0	0	0	0
chr23:66521550-67521550	rs5919432	1	chrX_66719635_C_T	23	66719635	T	C	0.1552	SNP	rs5965420	chrX_66865496_C_T	0.951833	0.75	0.6093	173.21	0.667137	1	0.945066	1.104e-12	0.998982	0.2217	intergenic	RNU6-394P,AR	dist=823429;dist=44830			Quies	Quies	Quies	Heterochromatin	Heterochromatin	0	0	0	0	0	0	0	0	0	0	0	0	0	0	0	0	0	0
chr23:66521550-67521550	rs5919432	1	chrX_66723011_A_G	23	66723011	A	G	0.1552	SNP	rs67711765	chrX_66865496_C_T	0.951074	0.75	0.6093	173.21	0.667137	1	0.945256	1.324e-12	1	0.1831	intergenic	RNU6-394P,AR	dist=826805;dist=41454			Quies	Quies	Quies	Heterochromatin	Heterochromatin	0	0	0	0	0	0	0	0	0	0	0	0	0	0	0	0	0	0
chr23:66521550-67521550	rs5919432	1	chrX_66744396_A_C	23	66744396	A	C	0.8454	SNP	rs5964602	chrX_66865496_C_T	0.952607	0.75	0.6093	173.21	0.667137	1	1.0577	1.691e-12	0.998113	0.208	intergenic	RNU6-394P,AR	dist=848190;dist=20069			Quies	Quies	Low	Heterochromatin	Heterochromatin	0	0	0	1	0	0	0	0	1	0	0	0	0	0	1	0	0	0
chr23:66521550-67521550	rs5919432	1	chrX_66751555_A_G	23	66751555	A	G	0.8449	SNP	rs7888856	chrX_66865496_C_T	0.952959	0.75	0.6093	173.21	0.667137	1	1.05792	1.244e-12	0.999965	0.003516	intergenic	RNU6-394P,AR	dist=855349;dist=12910			Quies	Quies	Low	Heterochromatin	Heterochromatin	0	0	0	0	0	0	0	0	0	0	0	0	0	0	0	0	0	0
chr23:66521550-67521550	rs5919432	1	chrX_66777066_A_G	23	66777066	A	G	0.153	SNP	rs12396249	chrX_66865496_C_T	0.952797	0.75	0.6093	173.21	0.667137	1	0.945917	3.571e-12	0.999961	0.006264	intronic	AR				Quies	Low	Low	Heterochromatin	Heterochromatin	0	0	0	0	0	0	0	0	0	0	0	0	0	0	0	0	0	0
chr23:66521550-67521550	rs5919432	1	chrX_66786016_C_T	23	66786016	A	G	0.1547	SNP	rs1204039	chrX_66865496_C_T	0.96206	0.75	0.6093	173.21	0.667137	1	0.945256	1.287e-12	0.999765	0.004191	intronic	AR				Quies	Low	Low	Heterochromatin	Heterochromatin	0	0	0	0	0	0	0	0	0	0	0	0	0	0	0	0	0	0
chr23:66521550-67521550	rs5919432	1	chrX_66788225_C_T	23	66788225	A	G	0.1544	SNP	rs1204038	chrX_66865496_C_T	0.961286	0.75	0.6093	173.21	0.667137	1	0.94535	1.527e-12	0.999964	NA	intronic	AR				Quies	Low	Low	Heterochromatin	Heterochromatin	0	0	0	0	0	0	0	0	0	0	0	0	0	0	0	0	0	0
chr23:66521550-67521550	rs5919432	1	chrX_66796087_C_T	23	66796087	A	G	0.8448	SNP	rs2767564	chrX_66865496_C_T	0.963249	0.75	0.6093	173.21	0.667137	1	1.05813	1.028e-12	0.999998	0.2004	intronic	AR				Quies	Quies	Low	Heterochromatin	Heterochromatin	0	0	0	0	0	0	0	0	0	0	0	0	0	0	0	0	0	0
chr23:66521550-67521550	rs5919432	1	chrX_66798111_C_T	23	66798111	T	C	0.155	SNP	rs2255702	chrX_66865496_C_T	0.964386	0.75	0.6093	173.21	0.667137	1	0.944972	1.004e-12	0.999878	0.2013	intronic	AR				Quies	Quies	Low	Heterochromatin	Heterochromatin	0	0	0	0	0	0	0	0	0	0	0	0	0	0	0	0	0	0
chr23:66521550-67521550	rs5919432	1	chrX_66806030_A_G	23	66806030	A	G	0.8459	SNP	rs5918757	chrX_66865496_C_T	0.958221	0.75	0.6093	173.21	0.667137	1	1.05781	1.744e-12	0.99977	0.7006	intronic	AR				Quies	Quies	Low	Heterochromatin	Heterochromatin	0	0	0	0	0	0	0	0	0	0	0	0	0	0	0	0	0	0
chr23:66521550-67521550	rs5919432	1	chrX_66812459_C_T	23	66812459	T	C	0.1539	SNP	rs2361630	chrX_66865496_C_T	0.964349	0.75	0.6093	173.21	0.667137	1	0.946012	3.375e-12	0.99987	0.4775	intronic	AR				Quies	Low	EnhWF	Heterochromatin	Heterochromatin	0	0	0	0	0	0	0	0	0	0	0	0	0	0	0	0	0	0
chr23:66521550-67521550	rs5919432	1	chrX_66825357_C_T	23	66825357	T	C	0.8453	SNP	rs5919393	chrX_66865496_C_T	0.971304	0.75	0.6093	173.21	0.667137	1	1.05813	1.125e-12	1	0.005062	intronic	AR				Quies	EnhWF	Enh	Heterochromatin	Heterochromatin	0	1	1	0	1	0	0	0	0	0	0	0	0	0	0	0	0	0
chr23:66521550-67521550	rs5919432	1	chrX_66828385_A_G	23	66828385	A	G	0.1535	SNP	rs4827545	chrX_66865496_C_T	0.967031	0.75	0.6093	173.21	0.667137	1	0.945066	1.468e-12	0.999964	0.6445	intronic	AR				Quies	Quies	Low	Heterochromatin	Heterochromatin	0	0	0	0	0	0	0	0	0	0	0	0	0	0	0	0	0	0
chr23:66521550-67521550	rs5919432	1	chrX_66829060_A_G	23	66829060	A	G	0.8455	SNP	rs4827546	chrX_66865496_C_T	0.971686	0.75	0.6093	173.21	0.667137	1	1.05844	8.699e-13	0.999828	0.2323	intronic	AR				Quies	Quies	Low	Heterochromatin	Heterochromatin	0	0	0	0	0	0	0	0	0	0	0	0	0	0	0	0	0	0
chr23:66521550-67521550	rs5919432	1	chrX_66830509_C_T	23	66830509	T	C	0.8455	SNP	rs5918758	chrX_66865496_C_T	0.97206	0.75	0.6093	173.21	0.667137	1	1.05781	1.437e-12	0.999133	0.2166	intronic	AR				Quies	Quies	Low	Heterochromatin	Heterochromatin	0	0	0	0	0	0	0	0	0	0	0	0	0	0	0	0	0	0
chr23:66521550-67521550	rs5919432	1	chrX_66831223_C_T	23	66831223	T	C	0.8465	SNP	rs4827547	chrX_66865496_C_T	0.967413	0.75	0.6093	173.21	0.667137	1	1.05749	2.488e-12	0.999754	0.392	intronic	AR				Quies	Quies	EnhWF	Heterochromatin	Heterochromatin	0	0	0	0	0	0	0	0	0	0	0	0	0	0	0	0	0	0
chr23:66521550-67521550	rs5919432	1	chrX_66836700_C_T	23	66836700	T	C	0.8458	SNP	rs5919394	chrX_66865496_C_T	0.97784	0.75	0.6093	173.21	0.667137	1	1.0577	1.752e-12	0.999904	0.2048	intronic	AR				Quies	Quies	Low	Heterochromatin	Heterochromatin	0	0	0	0	0	0	0	0	0	0	0	0	0	0	0	0	0	0
chr23:66521550-67521550	rs5919432	1	chrX_66838080_G_T	23	66838080	T	G	0.8469	SNP	rs5919395	chrX_66865496_C_T	0.972796	0.75	0.6093	173.21	0.667137	1	1.05717	3.233e-12	0.999974	0.3923	intronic	AR				Quies	Quies	Low	Heterochromatin	Heterochromatin	0	0	0	0	0	0	0	0	0	0	0	0	0	0	0	0	0	0
chr23:66521550-67521550	rs5919432	1	chrX_66838751_C_T	23	66838751	T	C	0.1543	SNP	rs5918760	chrX_66865496_C_T	0.979	0.75	0.6093	173.21	0.667137	1	0.945634	2.07e-12	0.99998	NA	intronic	AR				Quies	Quies	EnhWF	Heterochromatin	Heterochromatin	0	0	0	0	0	0	0	0	0	0	0	0	0	0	0	0	0	0
chr23:66521550-67521550	rs5919432	1	chrX_66865496_C_T	23	66865496	T	C	0.8451	SNP	rs5919402	chrX_66865496_C_T	1	0.75	0.6093	173.21	0.667137	1	1.05802	1.09e-12	0.999964	0.2343	intronic	AR				Quies	Quies	Quies	Heterochromatin	Heterochromatin	0	0	0	0	0	0	0	0	0	0	0	0	0	0	0	0	0	0
chr23:66521550-67521550	rs5919432	1	chrX_66875756_C_T	23	66875756	T	C	0.1547	SNP	rs6624304	chrX_66865496_C_T	0.995321	0.75	0.6093	173.21	0.667137	1	0.945445	1.525e-12	0.999975	0.2467	intronic	AR				Quies	Quies	Quies	Heterochromatin	Heterochromatin	0	0	0	0	0	0	0	0	0	0	0	0	0	0	0	0	0	0
chr23:66521550-67521550	rs5919432	1	chrX_66907459_A_T	23	66907459	A	T	0.1549	SNP	rs5919408	chrX_66865496_C_T	0.992984	0.75	0.6093	173.21	0.667137	1	0.945539	1.554e-12	0.999963	0.226	intronic	AR				Quies	Quies	Quies	Heterochromatin	Heterochromatin	0	0	0	0	0	0	0	0	0	0	0	0	0	0	0	0	0	0
chr23:66521550-67521550	rs5919432	1	chrX_66914801_C_T	23	66914801	T	C	0.1548	SNP	rs5918762	chrX_66865496_C_T	0.992984	0.75	0.6093	173.21	0.667137	1	0.945256	1.232e-12	0.999919	0.1319	UTR3	AR	ENST00000504326.1:c.*237T>C,ENST00000514029.1:c.*653T>C			Quies	Quies	Quies	Heterochromatin	Heterochromatin	0	0	0	0	0	0	0	0	0	0	0	0	0	0	0	0	0	0
chr23:66521550-67521550	rs5919432	1	rs1204040	23	66785748	A	C	0.1531	SNP	rs1204040	chrX_66865496_C_T	0.957802	0.75	0.6093	173.21	0.667137	1	0.945728	2.738e-12	0.999837	0.4704	intronic	AR				Quies	Low	Low	Heterochromatin	Heterochromatin	0	0	0	0	0	0	0	0	0	0	0	0	0	0	0	0	0	0
chr23:66521550-67521550	rs5919432	1	rs140367358	23	66925877	C	G	0.8454	SNP	rs62605198	chrX_66865496_C_T	0.992196	0.75	0.6093	173.21	0.667137	1	1.05749	1.843e-12	0.992035	0.2679	intronic	AR				Quies	Low	Quies	Heterochromatin	Heterochromatin	0	0	0	0	0	0	0	0	0	0	0	0	0	0	0	0	0	0
chr23:66521550-67521550	rs5919432	1	rs144463726	23	66694248	A	G	0.1552	SNP	rs9969875	chrX_66865496_C_T	0.948113	0.75	0.6093	173.21	0.667137	1	0.944405	6.34e-13	0.987378	0.1886	intergenic	RNU6-394P,AR	dist=798042;dist=70217			Quies	Quies	Quies	Heterochromatin	Heterochromatin	0	0	0	0	0	0	0	0	0	0	0	0	0	0	0	0	0	0
chr23:66521550-67521550	rs5919432	1	rs146114741	23	66691652	T	C	0.155	SNP	rs146114741	chrX_66865496_C_T	0.918337	0.75	0.6093	173.21	0.667137	1	0.944689	8.615e-13	0.951346	0.1329	intergenic	RNU6-394P,AR	dist=795446;dist=72813			Quies	Quies	Quies	Heterochromatin	Heterochromatin	0	0	0	0	0	0	0	0	0	0	0	0	0	0	0	0	0	0
chr23:66521550-67521550	rs5919432	1	rs2361629	23	66804969	A	G	0.1538	SNP	rs2361629	chrX_66865496_C_T	0.960489	0.75	0.6093	173.21	0.667137	1	0.945539	2.184e-12	0.998896	0.8687	intronic	AR				Quies	Quies	Low	Heterochromatin	Heterochromatin	0	0	0	0	0	0	0	0	0	0	0	0	0	0	0	0	0	0
chr23:66521550-67521550	rs5919432	1	rs4446868	23	66881583	T	G	0.1548	SNP	rs4446868	chrX_66865496_C_T	0.96285	0.75	0.6093	173.21	0.667137	1	0.945066	1.062e-12	0.859428	0.3726	intronic	AR				Quies	Quies	Quies	Heterochromatin	Heterochromatin	0	0	0	0	0	0	0	0	0	0	0	0	0	0	0	0	0	0
chr23:66521550-67521550	rs5919432	1	rs4459010	23	66858321	A	G	0.8441	SNP	rs4459010	chrX_66865496_C_T	0.997651	0.75	0.6093	173.21	0.667137	1	1.05887	5.354e-13	0.987976	0.1894	intronic	AR				Quies	Quies	Quies	Heterochromatin	Heterochromatin	0	0	0	0	0	0	0	0	0	0	0	0	0	0	0	0	0	0
chr23:66521550-67521550	rs5919432	1	rs57749033	23	66676951	A	C	0.8457	SNP	rs57749033	chrX_66865496_C_T	0.947999	0.75	0.6093	173.21	0.667137	1	1.05781	1.651e-12	0.995894	0.1559	intergenic	RNU6-394P,AR	dist=780745;dist=87514			Quies	Quies	Quies	Heterochromatin	Heterochromatin	0	0	0	0	0	0	0	0	0	0	0	0	0	0	0	0	0	0
chr23:66521550-67521550	rs5919432	1	rs5919396	23	66841382	C	G	0.8457	SNP	rs5919396	chrX_66865496_C_T	0.984	0.75	0.6093	173.21	0.667137	1	1.05781	1.616e-12	0.998173	0.2725	intronic	AR				Quies	Quies	Quies	Heterochromatin	Heterochromatin	0	0	0	0	0	0	0	0	0	0	0	0	0	1	0	0	0	0
chr23:66521550-67521550	rs5919432	1	rs5919397	23	66845749	A	T	0.1537	SNP	rs5919397	chrX_66865496_C_T	0.870223	0.75	0.6093	173.21	0.667137	1	0.944027	8.682e-13	0.784586	0.3219	intronic	AR				Quies	Quies	Quies	Heterochromatin	Heterochromatin	0	0	0	0	0	0	0	0	0	0	0	0	0	0	0	0	0	0
chr23:66521550-67521550	rs5919432	1	rs5919398	23	66846382	A	C	0.1543	SNP	rs5919398	chrX_66865496_C_T	0.987847	0.75	0.6093	173.21	0.667137	1	0.94535	1.513e-12	0.964262	0.2442	intronic	AR				Quies	Quies	Quies	Heterochromatin	Heterochromatin	0	0	0	0	0	0	0	0	0	0	0	0	0	0	0	0	0	0
chr23:66521550-67521550	rs5919432	1	rs5919412	23	66927418	T	G	0.8449	SNP	rs5919412	chrX_66865496_C_T	0.886044	0.75	0.6093	173.21	0.667137	1	1.0576	1.583e-12	0.838031	0.2104	intronic	AR				Quies	Quies	Quies	Heterochromatin	Heterochromatin	0	0	0	0	0	0	0	0	0	0	0	0	0	0	0	0	0	0
chr23:66521550-67521550	rs5919432	1	rs5965417	23	66698354	T	C	0.8447	SNP	rs5965417	chrX_66865496_C_T	0.9513	0.75	0.6093	173.21	0.667137	1	1.05813	1.122e-12	0.995285	0.17	intergenic	RNU6-394P,AR	dist=802148;dist=66111			Quies	Quies	Quies	Heterochromatin	Heterochromatin	0	0	0	0	0	0	0	0	0	0	0	0	0	0	0	0	0	0
chr23:66521550-67521550	rs5919432	1	rs5965422	23	66739616	A	G	0.155	SNP	rs5965422	chrX_66865496_C_T	0.953718	0.75	0.6093	173.21	0.667137	1	0.945066	1.054e-12	0.99926	0.1924	intergenic	RNU6-394P,AR	dist=843410;dist=24849			Quies	Quies	Quies	Heterochromatin	Heterochromatin	0	0	0	0	0	0	0	0	0	0	0	0	0	0	0	0	0	0
chr23:66521550-67521550	rs5919432	1	rs6152	23	66765627	A	G	0.1539	SNP	rs6152	chrX_66865496_C_T	0.9581	0.75	0.6093	173.21	0.667137	1	0.945161	1.468e-12	0.994549	0.4429	exonic	AR		synonymous SNV	AR:ENST00000374690.3:exon1:c.G639A:p.E213E,AR:ENST00000396044.3:exon1:c.G639A:p.E213E,AR:ENST00000504326.1:exon1:c.G639A:p.E213E,AR:ENST00000514029.1:exon1:c.G639A:p.E213E	Quies	PromP	Tss	Heterochromatin	Heterochromatin	0	0	0	0	0	1	1	0	0	0	0	0	0	1	0	0	0	0
chr23:66521550-67521550	rs5919432	1	rs6525177	23	66726506	A	G	0.8446	SNP	rs6525177	chrX_66865496_C_T	0.953706	0.75	0.6093	173.21	0.667137	1	1.05792	1.294e-12	0.999387	0.2105	intergenic	RNU6-394P,AR	dist=830300;dist=37959			Quies	Quies	Quies	Heterochromatin	Heterochromatin	0	0	0	0	0	0	0	0	0	0	0	0	0	0	0	0	0	0
chr23:66521550-67521550	rs5919432	1	rs6625199	23	66890435	A	G	0.1548	SNP	rs6625199	chrX_66865496_C_T	0.994538	0.75	0.6093	173.21	0.667137	1	0.945161	1.103e-12	0.998962	0.2516	intronic	AR				Quies	Quies	Quies	Heterochromatin	Heterochromatin	0	0	0	0	0	0	0	0	0	0	0	0	0	0	0	0	0	0
chr23:66521550-67521550	rs5919432	1	rs7061037	23	66822163	A	G	0.847	SNP	rs7061037	chrX_66865496_C_T	0.96588	0.75	0.6093	173.21	0.667137	1	1.0577	2.445e-12	0.999596	0.4536	intronic	AR				Quies	Low	Low	Heterochromatin	Heterochromatin	0	0	0	0	0	0	0	0	0	0	0	0	0	0	0	0	0	0
chr23:66521550-67521550	rs5919432	1	rs7878890	23	66710650	A	T	0.8448	SNP	rs7878890	chrX_66865496_C_T	0.947575	0.75	0.6093	173.21	0.667137	1	1.05823	1.029e-12	0.943205	0.2064	intergenic	RNU6-394P,AR	dist=814444;dist=53815			Quies	Quies	Quies	Heterochromatin	Heterochromatin	0	0	0	0	0	0	0	0	0	0	0	0	0	0	0	0	0	0
chr23:69639850-70907983	rs4844289	2	chrX:69995913:D	23	69995913	A	AC	0.5379	DEL	rs149402190	chrX:69995913:D	1	0.9	0.0057	1.10641	0.00562123	1	0.964833	2.204e-10	0.964326	0.01094	intronic	TEX11				Quies	Low	Quies	Heterochromatin	Heterochromatin	0	0	0	0	0	0	0	0	0	0	0	0	0	0	0	0	0	0
chr23:69639850-70907983	rs4844289	2	chrX:70018751:I	23	70018751	T	TG	0.4608	INS	rs34856732	chrX:69995913:D	0.993676	0.9	0.0057	1.10641	0.00562123	1	1.03697	1.096e-10	0.988743	0.01345	intronic	TEX11				Quies	Quies	Quies	Heterochromatin	Heterochromatin	0	0	0	0	0	0	0	0	0	0	0	0	0	0	0	0	0	0
chr23:69639850-70907983	rs4844289	2	chrX:70100415:D	23	70100415	A	AAAAC	0.5191	DEL	rs376919581	chrX:70100415:D	1	0.9	0.0419	8.44172	0.0420231	1	0.961078	1.657e-12	0.967589	0.03672	intronic	TEX11				Quies	Quies	Quies	Heterochromatin	Heterochromatin	0	0	0	0	0	0	0	0	0	0	0	0	0	0	0	0	0	0
chr23:69639850-70907983	rs4844289	2	chrX:70117076:I	23	70117076	T	TAGA	0.6486	INS	rs10672857	chrX:70117076:I	1	0.9	0.1723	40.1764	0.1723	1	0.956763	3.568e-14	0.890451	0.3219	intronic	TEX11				Quies	Low	Quies	Heterochromatin	Heterochromatin	0	0	0	0	0	0	0	0	0	0	0	0	0	0	0	0	0	0
chr23:69639850-70907983	rs4844289	2	chrX:70413835:I	23	70413835	TAA	TAAA	0.6318	INS	rs41519147	chrX:70413835:I	1	0.9	0.2127	52.1527	0.2127	1	0.956476	9.957e-13	0.975827	NA	ncRNA_intronic	RP5-1091N2.9				Low	Low	Low	Heterochromatin	Heterochromatin	0	0	0	0	0	0	0	0	0	0	0	0	0	0	0	0	0	0
chr23:69639850-70907983	rs4844289	2	chrX_70108247_A_C	23	70108247	A	C	0.6476	SNP	rs4617319	chrX:70117076:I	0.958801	0.9	0.1723	40.1764	0.1723	1	0.956954	4.659e-14	0.997394	0.5097	intronic	TEX11				Quies	Quies	Quies	Heterochromatin	Heterochromatin	0	0	0	0	0	0	0	0	0	0	0	0	0	0	0	0	0	0
chr23:69639850-70907983	rs4844289	2	chrX_70142030_C_T	23	70142030	T	C	0.5226	SNP	rs5937025	chrX_70142030_C_T	1	0.9	0.4836	180.742	0.4836	1	0.956858	6.09e-15	0.999897	0.9654	intergenic	TEX11,SLC7A3	dist=13449;dist=3402			Low	EnhF	Repr	Heterochromatin	Heterochromatin	0	0	0	0	1	1	0	0	0	0	0	0	0	0	0	0	0	0
chr23:69639850-70907983	rs4844289	2	chrX_70407164_A_G	23	70407164	A	G	0.6207	SNP	rs6625760	chrX:70413835:I	0.993186	0.9	0.2127	52.1527	0.2127	1	0.959637	1.014e-12	0.99795	0.6566	ncRNA_intronic	RP5-1091N2.9				Low	Low	Low	Heterochromatin	Heterochromatin	0	0	0	0	0	0	0	0	0	0	0	0	0	0	0	0	0	0
chr23:69639850-70907983	rs4844289	2	chrX_70407983_A_G	23	70407983	A	G	0.6163	SNP	rs4844289	chrX:70413835:I	0.967682	0.9	0.2127	52.1527	0.2127	1	0.960021	2.898e-12	0.999619	0.9514	ncRNA_intronic	RP5-1091N2.9				EnhWF	Low	Low	Heterochromatin	Heterochromatin	0	0	0	0	0	0	0	0	0	0	0	0	0	0	0	0	0	0
chr23:69639850-70907983	rs4844289	2	chrX_70432708_A_G	23	70432708	A	G	0.2874	SNP	rs747181	chrX_70432708_A_G	1	0.9	0.0072	1.39969	0.0072	1	1.03614	7.688e-09	0.999959	0.9856	intergenic	RP5-1091N2.9,GJB1	dist=14683;dist=2336			Quies	Low	Quies	Enhancer	Heterochromatin	0	0	0	0	0	1	1	0	0	0	0	0	1	1	0	0	0	1
chr23:69639850-70907983	rs4844289	2	rs12164387	23	70006783	A	G	0.5383	SNP	rs12164387	chrX:69995913:D	0.995498	0.9	0.0057	1.10641	0.00562123	1	0.96464	1.632e-10	0.967255	0.01067	intronic	TEX11				Quies	Quies	Quies	Heterochromatin	Heterochromatin	0	0	0	0	0	0	0	0	0	0	0	0	0	0	0	0	0	0
chr23:69639850-70907983	rs4844289	2	rs12558906	23	70116888	A	G	0.4777	SNP	rs12558906	chrX_70142030_C_T	0.97304	0.9	0.4836	180.742	0.4836	1	1.04331	5.667e-14	0.986641	0.1054	intronic	TEX11				Quies	Low	Quies	Heterochromatin	Heterochromatin	0	0	0	0	0	0	0	0	0	0	0	0	0	0	0	0	0	0
chr23:69639850-70907983	rs4844289	2	rs12832266	23	70407399	T	C	0.3777	SNP	rs12832266	chrX:70413835:I	0.995102	0.9	0.2127	52.1527	0.2127	1	1.04216	1.098e-12	0.998895	0.7283	ncRNA_intronic	RP5-1091N2.9				Low	Low	Low	Heterochromatin	Heterochromatin	0	0	0	0	0	0	0	0	0	0	0	0	0	0	0	0	0	0
chr23:69639850-70907983	rs4844289	2	rs13441058	23	70108862	C	G	0.3517	SNP	rs13441058	chrX:70117076:I	0.961487	0.9	0.1723	40.1764	0.1723	1	1.0453	3.104e-14	0.999098	0.2817	intronic	TEX11				Quies	Quies	Quies	Heterochromatin	Heterochromatin	0	0	0	0	0	0	0	0	0	0	0	0	0	0	0	0	0	0
chr23:69639850-70907983	rs4844289	2	rs13441059	23	70108889	A	G	0.3506	SNP	rs13441059	chrX:70117076:I	0.959968	0.9	0.1723	40.1764	0.1723	1	1.04498	5.233e-14	0.992038	0.06769	intronic	TEX11				Quies	Quies	Quies	Heterochromatin	Heterochromatin	0	0	0	0	0	0	0	0	0	0	0	0	0	0	0	0	0	0
chr23:69639850-70907983	rs4844289	2	rs141332301	23	69951298	A	G	0.524	SNP	rs141332301	chrX:69995913:D	0.944836	0.9	0.0057	1.10641	0.00562123	1	0.966668	1.647e-09	0.867515	0.02667	intronic	TEX11				Quies	Low	Quies	Heterochromatin	Heterochromatin	0	0	0	0	0	0	0	0	0	0	0	0	0	0	0	0	0	0
chr23:69639850-70907983	rs4844289	2	rs147402025	23	70004851	A	T	0.4618	SNP	rs147402025	chrX:69995913:D	0.995714	0.9	0.0057	1.10641	0.00562123	1	1.03666	1.74e-10	0.974657	0.01067	intronic	TEX11				Quies	Low	Quies	Heterochromatin	Heterochromatin	0	0	0	0	0	0	0	0	0	0	0	0	0	0	0	0	0	0
chr23:69639850-70907983	rs4844289	2	rs34640965	23	70426029	T	C	0.5124	SNP	rs34640965	rs34640965	1	0.9	0.0292	5.80552	0.0291153	1	1.01888	0.002085	0.811367	0.9709	intergenic	RP5-1091N2.9,GJB1	dist=8004;dist=9015			Low	Low	Low	Heterochromatin	Heterochromatin	0	0	0	0	0	0	0	0	0	0	0	0	0	0	0	0	0	0
chr23:69639850-70907983	rs4844289	2	rs35328964	23	70425925	T	C	0.5123	SNP	rs35328964	rs34640965	1	0.9	0.0292	5.80552	0.0291153	1	1.01898	0.00204	0.812633	0.9783	intergenic	RP5-1091N2.9,GJB1	dist=7900;dist=9119			Low	Low	Low	Heterochromatin	Heterochromatin	0	0	0	0	0	0	0	0	0	0	0	0	0	0	0	0	0	0
chr23:69639850-70907983	rs4844289	2	rs41501644	23	70427694	A	T	0.513	SNP	rs41501644	rs34640965	0.990002	0.9	0.0292	5.80552	0.0291153	1	1.01867	0.002222	0.815631	0.883	intergenic	RP5-1091N2.9,GJB1	dist=9669;dist=7350			Low	Pol2	DnaseD	Heterochromatin	Heterochromatin	1	0	0	0	0	0	0	0	0	0	0	0	0	0	0	0	0	0
chr23:69639850-70907983	rs4844289	2	rs4300150	23	70111711	T	C	0.5223	SNP	rs4300150	chrX_70142030_C_T	0.971272	0.9	0.4836	180.742	0.4836	1	0.958582	5.728e-14	0.987791	0.09568	intronic	TEX11				Quies	Low	Quies	Heterochromatin	Heterochromatin	0	0	0	0	0	0	0	0	0	0	0	0	0	0	0	0	0	0
chr23:69639850-70907983	rs4844289	2	rs4313322	23	70135997	A	C	0.4766	SNP	rs4313322	chrX_70142030_C_T	0.99657	0.9	0.4836	180.742	0.4836	1	1.04467	1.031e-14	0.980693	0.1844	intergenic	TEX11,SLC7A3	dist=7416;dist=9435			Quies	Low	Quies	Heterochromatin	Heterochromatin	0	0	0	0	0	0	0	0	0	0	0	0	0	0	0	0	0	0
chr23:69639850-70907983	rs4844289	2	rs4531217	23	69948145	A	G	0.5228	SNP	rs4531217	chrX:69995913:D	0.95935	0.9	0.0057	1.10641	0.00562123	1	0.966475	1.332e-09	0.984824	0.01933	intronic	TEX11				Quies	Quies	Quies	Heterochromatin	Heterochromatin	0	0	0	0	0	0	0	0	0	0	0	0	0	0	0	0	0	0
chr23:69639850-70907983	rs4844289	2	rs4551516	23	69949821	T	C	0.526	SNP	rs4551516	chrX:69995913:D	0.972456	0.9	0.0057	1.10641	0.00562123	1	0.967926	7.17e-09	0.954565	0.01567	intronic	TEX11				Quies	Low	Quies	Heterochromatin	Heterochromatin	0	0	0	0	0	0	0	0	0	0	0	0	0	0	0	0	0	0
chr23:69639850-70907983	rs4844289	2	rs4560953	23	70122195	T	G	0.4776	SNP	rs4560953	chrX_70142030_C_T	0.978477	0.9	0.4836	180.742	0.4836	1	1.04342	4.798e-14	0.975326	0.1044	intronic	TEX11				Quies	Low	Quies	Heterochromatin	Heterochromatin	0	0	0	0	0	0	0	0	0	0	0	0	0	0	0	0	0	0
chr23:69639850-70907983	rs4844289	2	rs4615765	23	70075397	T	C	0.4786	SNP	rs4615765	chrX:70100415:D	0.974533	0.9	0.0419	8.44172	0.0420231	1	1.04008	3.504e-12	0.884778	0.06523	intronic	TEX11				Quies	Quies	Quies	Heterochromatin	Heterochromatin	0	0	0	0	0	0	0	0	0	0	0	0	0	0	0	0	0	0
chr23:69639850-70907983	rs4844289	2	rs4844146	23	70410500	T	C	0.3805	SNP	rs4844146	chrX:70413835:I	0.968103	0.9	0.2127	52.1527	0.2127	1	1.04279	2.292e-12	0.999993	0.8116	ncRNA_intronic	RP5-1091N2.9				Low	Low	Low	Heterochromatin	Heterochromatin	0	0	0	0	0	0	0	0	0	0	0	0	0	0	0	0	0	0
chr23:69639850-70907983	rs4844289	2	rs4844261	23	69994878	T	G	0.3786	SNP	rs4844261	rs4844261	1	0.9	0.0095	1.8511	0.00850644	1	1.03873	5.721e-11	0.970956	0.7652	intronic	TEX11				Quies	Low	Quies	Heterochromatin	Heterochromatin	0	0	0	0	0	0	0	0	0	0	0	0	0	0	0	0	0	0
chr23:69639850-70907983	rs4844289	2	rs4844288	23	70405897	T	C	0.6162	SNP	rs4844288	chrX:70413835:I	0.958614	0.9	0.2127	52.1527	0.2127	1	0.960501	3.492e-12	0.966269	0.4822	ncRNA_intronic	RP5-1091N2.9				Low	Low	Low	Heterochromatin	Heterochromatin	0	0	0	0	0	0	0	0	0	0	0	0	0	0	0	0	0	0
chr23:69639850-70907983	rs4844289	2	rs4844292	23	70423275	T	C	0.491	SNP	rs4844292	rs34640965	0.982546	0.9	0.0292	5.80552	0.0291153	1	0.977262	0.0002103	0.764281	0.7794	intergenic	RP5-1091N2.9,GJB1	dist=5250;dist=11769			Low	Low	Low	Heterochromatin	Heterochromatin	0	0	0	0	0	0	0	0	0	0	0	0	0	0	0	0	0	0
chr23:69639850-70907983	rs4844289	2	rs5936597	23	70095359	T	C	0.5194	SNP	rs5936597	chrX:70100415:D	0.95832	0.9	0.0419	8.44172	0.0420231	1	0.961174	1.866e-12	0.890682	0.0313	intronic	TEX11				Quies	Quies	Quies	Heterochromatin	Heterochromatin	0	0	0	0	0	0	0	0	0	0	0	0	0	0	0	0	0	0
chr23:69639850-70907983	rs4844289	2	rs5936979	23	69976939	A	G	0.5331	SNP	rs5936979	chrX:69995913:D	0.978454	0.9	0.0057	1.10641	0.00562123	1	0.964447	1.496e-10	0.961969	0.007405	intronic	TEX11				Quies	Low	Quies	Heterochromatin	Heterochromatin	0	0	0	0	0	0	0	0	0	0	0	0	0	0	0	0	0	0
chr23:69639850-70907983	rs4844289	2	rs5936980	23	69982713	A	G	0.3839	SNP	rs5936980	rs4844261	0.982312	0.9	0.0095	1.8511	0.00850644	1	1.03915	3.257e-11	0.963862	0.761	intronic	TEX11				Quies	Quies	Quies	Repressed	Heterochromatin	0	0	0	0	0	0	0	0	0	0	0	0	0	0	0	0	0	0
chr23:69639850-70907983	rs4844289	2	rs5936983	23	70001025	T	C	0.4617	SNP	rs5936983	chrX:69995913:D	0.995714	0.9	0.0057	1.10641	0.00562123	1	1.03666	1.828e-10	0.972399	0.005155	intronic	TEX11				Quies	Low	Quies	Heterochromatin	Heterochromatin	0	0	0	0	0	0	0	0	0	0	0	0	0	0	0	0	0	0
chr23:69639850-70907983	rs4844289	2	rs5936984	23	70010619	A	T	0.5384	SNP	rs5936984	chrX:69995913:D	0.995715	0.9	0.0057	1.10641	0.00562123	1	0.96464	1.611e-10	0.978452	0.004917	intronic	TEX11				Quies	Quies	Quies	Heterochromatin	Heterochromatin	0	0	0	0	0	0	0	0	0	0	0	0	0	0	0	0	0	0
chr23:69639850-70907983	rs4844289	2	rs5936985	23	70011773	A	G	0.5384	SNP	rs5936985	chrX:69995913:D	0.99551	0.9	0.0057	1.10641	0.00562123	1	0.964544	1.553e-10	0.979453	0.01037	intronic	TEX11				Quies	Quies	Quies	Heterochromatin	Heterochromatin	0	0	0	0	0	0	0	0	0	0	0	0	0	0	0	0	0	0
chr23:69639850-70907983	rs4844289	2	rs5936986	23	70013404	A	G	0.5384	SNP	rs5936986	chrX:69995913:D	0.995509	0.9	0.0057	1.10641	0.00562123	1	0.964544	1.427e-10	0.97896	0.004832	intronic	TEX11				Quies	Quies	Quies	Heterochromatin	Heterochromatin	0	0	0	0	0	0	0	0	0	0	0	0	0	0	0	0	0	0
chr23:69639850-70907983	rs4844289	2	rs5936987	23	70016629	T	C	0.5391	SNP	rs5936987	chrX:69995913:D	0.993879	0.9	0.0057	1.10641	0.00562123	1	0.964351	1.117e-10	0.986669	0.0105	intronic	TEX11				Quies	Quies	Quies	Heterochromatin	Heterochromatin	0	0	0	0	0	0	0	0	0	0	0	0	0	0	0	0	0	0
chr23:69639850-70907983	rs4844289	2	rs5936993	23	70034741	A	T	0.5393	SNP	rs5936993	chrX:69995913:D	0.993648	0.9	0.0057	1.10641	0.00562123	1	0.964062	7.643e-11	0.988897	0.005135	intronic	TEX11				Quies	Quies	Quies	Heterochromatin	Heterochromatin	0	0	0	0	0	0	0	0	0	0	0	0	0	0	0	0	0	0
chr23:69639850-70907983	rs4844289	2	rs5937005	23	70077955	A	G	0.5201	SNP	rs5937005	chrX:70100415:D	0.995913	0.9	0.0419	8.44172	0.0420231	1	0.96127	2.352e-12	0.989536	0.03971	intronic	TEX11				Quies	Quies	Quies	Heterochromatin	Heterochromatin	0	0	0	0	0	0	0	0	0	0	0	0	0	0	0	0	0	0
chr23:69639850-70907983	rs4844289	2	rs5937008	23	70093038	T	C	0.5203	SNP	rs5937008	chrX:70100415:D	0.996737	0.9	0.0419	8.44172	0.0420231	1	0.961462	2.687e-12	0.993406	0.03796	intronic	TEX11				Quies	Quies	Quies	Heterochromatin	Heterochromatin	0	0	0	0	0	0	0	0	0	0	0	0	0	0	0	0	0	0
chr23:69639850-70907983	rs4844289	2	rs5937022	23	70129087	A	G	0.5223	SNP	rs5937022	chrX_70142030_C_T	0.988135	0.9	0.4836	180.742	0.4836	1	0.958295	4.328e-14	0.982775	0.1471	upstream	TEX11				Quies	Low	Quies	Heterochromatin	Heterochromatin	0	0	0	0	0	0	0	0	0	0	0	0	0	0	0	0	0	0
chr23:69639850-70907983	rs4844289	2	rs5937024	23	70141643	T	G	0.5222	SNP	rs5937024	chrX_70142030_C_T	0.994319	0.9	0.4836	180.742	0.4836	1	0.957145	9.096e-15	0.959183	0.2086	intergenic	TEX11,SLC7A3	dist=13062;dist=3789			DnaseD	Low	Quies	Heterochromatin	Heterochromatin	0	0	0	0	0	0	0	0	0	0	0	0	0	0	0	0	0	0
chr23:69639850-70907983	rs4844289	2	rs5980744	23	70420441	T	C	0.4805	SNP	rs5980744	rs34640965	0.927909	0.9	0.0292	5.80552	0.0291153	1	0.980885	0.002061	0.874069	0.4631	intergenic	RP5-1091N2.9,GJB1	dist=2416;dist=14603			Low	Low	Low	Heterochromatin	Heterochromatin	0	0	0	0	0	0	0	0	0	0	0	0	0	0	0	0	0	0
chr23:69639850-70907983	rs4844289	2	rs5981026	23	70114332	T	C	0.4777	SNP	rs5981026	chrX_70142030_C_T	0.971272	0.9	0.4836	180.742	0.4836	1	1.04321	5.708e-14	0.987614	0.104	intronic	TEX11				Quies	Low	Quies	Heterochromatin	Heterochromatin	0	0	0	0	0	0	0	0	0	0	0	0	0	0	0	0	0	0
chr23:69639850-70907983	rs4844289	2	rs62608084	23	70125103	A	G	0.3517	SNP	rs62608084	chrX:70117076:I	0.962762	0.9	0.1723	40.1764	0.1723	1	1.0454	2.982e-14	0.992863	0.3468	intronic	TEX11				Quies	Low	Quies	Heterochromatin	Heterochromatin	0	0	0	0	0	0	0	0	0	0	0	0	0	0	0	0	0	0
chr23:69639850-70907983	rs4844289	2	rs6525476	23	70411265	C	G	0.6199	SNP	rs6525476	chrX:70413835:I	0.969784	0.9	0.2127	52.1527	0.2127	1	0.958582	1.815e-12	0.99534	0.6964	ncRNA_intronic	RP5-1091N2.9				Low	DnaseU	EnhW	Heterochromatin	Heterochromatin	0	0	0	0	0	0	0	0	0	0	0	0	0	0	0	0	0	0
chr23:69639850-70907983	rs4844289	2	rs6525478	23	70415308	A	G	0.6257	SNP	rs6525478	chrX:70413835:I	1	0.9	0.2127	52.1527	0.2127	1	0.957528	2.44e-12	0.96908	0.4677	ncRNA_intronic	RP5-1091N2.9				Low	Low	Low	Heterochromatin	Heterochromatin	0	0	0	0	0	0	0	0	0	0	0	0	0	0	0	0	0	0
chr23:69639850-70907983	rs4844289	2	rs6525481	23	70429224	C	G	0.4868	SNP	rs6525481	rs34640965	0.986211	0.9	0.0292	5.80552	0.0291153	1	0.980199	0.0011	0.792167	0.9967	intergenic	RP5-1091N2.9,GJB1	dist=11199;dist=5820			Quies	Low	Quies	Transcribed	Heterochromatin	0	0	0	0	0	0	0	0	0	0	0	0	0	0	0	0	0	0
chr23:69639850-70907983	rs4844289	2	rs6624494	23	69946420	A	G	0.5273	SNP	rs6624494	chrX:69995913:D	0.933709	0.9	0.0057	1.10641	0.00562123	1	0.968022	8.545e-09	0.983412	0.01068	intronic	TEX11				Quies	Quies	Quies	Heterochromatin	Heterochromatin	0	0	0	0	0	0	0	0	0	0	0	0	0	0	0	0	0	0
chr23:69639850-70907983	rs4844289	2	rs6624539	23	70407090	T	C	0.3793	SNP	rs6624539	chrX:70413835:I	0.993614	0.9	0.2127	52.1527	0.2127	1	1.04175	1.774e-12	0.998814	0.6238	ncRNA_intronic	RP5-1091N2.9				Low	Low	Low	Heterochromatin	Heterochromatin	0	0	0	0	0	0	0	0	0	0	0	0	0	0	0	0	0	0
chr23:69639850-70907983	rs4844289	2	rs6624541	23	70412944	A	G	0.3721	SNP	rs6624541	chrX:70413835:I	0.949983	0.9	0.2127	52.1527	0.2127	1	1.04415	1.863e-12	0.845548	0.3235	ncRNA_intronic	RP5-1091N2.9				Low	Pol2	Low	Heterochromatin	Heterochromatin	0	0	0	0	0	0	0	0	0	0	0	0	0	0	0	0	0	0
chr23:69639850-70907983	rs4844289	2	rs6624542	23	70413035	T	C	0.6278	SNP	rs6624542	chrX:70413835:I	0.991259	0.9	0.2127	52.1527	0.2127	1	0.957911	2.232e-12	0.976205	0.314	ncRNA_intronic	RP5-1091N2.9				Low	Pol2	Low	Heterochromatin	Heterochromatin	0	0	0	0	0	0	0	0	0	0	0	0	0	0	0	0	0	0
chr23:69639850-70907983	rs4844289	2	rs6624543	23	70414642	C	G	0.6549	SNP	rs6624543	chrX:70413835:I	0.929468	0.9	0.2127	52.1527	0.2127	1	0.956954	3.957e-12	0.911639	0.256	ncRNA_intronic	RP5-1091N2.9				Low	Low	Low	Heterochromatin	Heterochromatin	0	0	0	0	0	0	0	0	0	0	0	0	0	0	0	0	0	0
chr23:69639850-70907983	rs4844289	2	rs6625672	23	69984497	T	C	0.5323	SNP	rs6625672	chrX:69995913:D	0.978667	0.9	0.0057	1.10641	0.00562123	1	0.964255	1.211e-10	0.962918	0.007554	intronic	TEX11				Quies	Quies	Quies	Heterochromatin	Heterochromatin	0	0	0	0	0	0	0	0	0	0	0	0	0	0	0	0	0	0
chr23:69639850-70907983	rs4844289	2	rs6625678	23	70006176	A	G	0.5383	SNP	rs6625678	chrX:69995913:D	0.995715	0.9	0.0057	1.10641	0.00562123	1	0.96464	1.688e-10	0.975521	0.004971	intronic	TEX11				Quies	Quies	Quies	Heterochromatin	Heterochromatin	0	0	0	0	0	0	0	0	0	0	0	0	0	0	0	0	0	0
chr23:69639850-70907983	rs4844289	2	rs6625686	23	70029125	A	G	0.4605	SNP	rs6625686	chrX:69995913:D	0.993658	0.9	0.0057	1.10641	0.00562123	1	1.03717	8.385e-11	0.991073	0.005318	intronic	TEX11				Quies	Quies	Quies	Heterochromatin	Heterochromatin	0	0	0	0	0	0	0	0	0	0	0	0	0	0	1	0	0	0
chr23:69639850-70907983	rs4844289	2	rs6625691	23	70043958	C	G	0.5391	SNP	rs6625691	chrX:69995913:D	0.992409	0.9	0.0057	1.10641	0.00562123	1	0.963965	6.963e-11	0.988923	0.01142	intronic	TEX11				Quies	Quies	Quies	Heterochromatin	Heterochromatin	0	0	0	0	0	0	0	0	0	0	0	0	0	0	0	0	0	0
chr23:69639850-70907983	rs4844289	2	rs6625698	23	70080295	A	G	0.5199	SNP	rs6625698	chrX:70100415:D	0.996333	0.9	0.0419	8.44172	0.0420231	1	0.961366	2.31e-12	0.998894	0.03266	intronic	TEX11				Quies	Quies	Quies	Heterochromatin	Heterochromatin	0	0	0	0	0	0	0	0	0	0	0	0	0	0	0	0	0	0
chr23:69639850-70907983	rs4844289	2	rs6625761	23	70411573	A	G	0.3745	SNP	rs6625761	chrX:70413835:I	0.997443	0.9	0.2127	52.1527	0.2127	1	1.04446	6.113e-13	0.993247	0.3708	ncRNA_intronic	RP5-1091N2.9				Low	DnaseU	EnhF	Heterochromatin	Heterochromatin	0	0	0	0	0	0	0	0	0	0	0	0	0	0	0	0	0	0
chr23:69639850-70907983	rs4844289	2	rs7051285	23	70426978	A	T	0.5093	SNP	rs7051285	rs34640965	0.990251	0.9	0.0292	5.80552	0.0291153	1	0.987578	0.03045	0.82099	0.9322	intergenic	RP5-1091N2.9,GJB1	dist=8953;dist=8066			Low	Low	Low	Heterochromatin	Heterochromatin	0	0	0	0	0	0	0	0	0	0	0	0	0	0	0	0	0	0
chr23:69639850-70907983	rs4844289	2	rs7057179	23	70410343	A	G	0.3261	SNP	rs7057179	rs7057179	1	0.9	0.0273	5.41713	0.0260931	1	1.04342	8.249e-12	0.98301	0.2434	ncRNA_intronic	RP5-1091N2.9				Low	Low	Low	Heterochromatin	Heterochromatin	0	0	0	0	0	0	0	0	0	0	0	0	0	0	0	0	0	0
chr23:69639850-70907983	rs4844289	2	rs72628881	23	70137042	A	C	0.5234	SNP	rs72628881	chrX_70142030_C_T	0.997176	0.9	0.4836	180.742	0.4836	1	0.957145	9.975e-15	0.981899	0.1781	intergenic	TEX11,SLC7A3	dist=8461;dist=8390			Quies	Low	Quies	Heterochromatin	Heterochromatin	0	0	0	0	0	0	0	0	0	0	0	0	0	0	0	0	0	0
chr23:69639850-70907983	rs4844289	2	rs7878264	23	70427189	A	G	0.488	SNP	rs7878264	rs34640965	0.990246	0.9	0.0292	5.80552	0.0291153	1	0.981376	0.001823	0.81978	0.9677	intergenic	RP5-1091N2.9,GJB1	dist=9164;dist=7855			Low	Pol2	Low	Heterochromatin	Heterochromatin	0	0	0	0	0	0	0	0	0	0	0	0	0	0	0	0	0	0
chr23:69639850-70907983	rs4844289	2	rs7884258	23	70424663	A	C	0.5113	SNP	rs7884258	rs34640965	0.991149	0.9	0.0292	5.80552	0.0291153	1	1.01969	0.001469	0.818888	0.9874	intergenic	RP5-1091N2.9,GJB1	dist=6638;dist=10381			Low	Pol2	Low	Heterochromatin	Heterochromatin	0	0	0	0	0	0	0	0	0	0	0	0	0	0	0	0	0	0
chr23:69639850-70907983	rs4844289	2	rs7884752	23	70424696	A	G	0.4898	SNP	rs7884752	rs34640965	0.99086	0.9	0.0292	5.80552	0.0291153	1	0.980395	0.001214	0.804073	0.9926	intergenic	RP5-1091N2.9,GJB1	dist=6671;dist=10348			Low	Pol2	Low	Heterochromatin	Heterochromatin	0	0	0	0	0	0	0	0	0	0	0	0	0	0	0	0	0	0
chr23:69639850-70907983	rs4844289	2	rs7888597	23	70110790	A	G	0.5223	SNP	rs7888597	chrX_70142030_C_T	0.971272	0.9	0.4836	180.742	0.4836	1	0.958582	5.728e-14	0.987896	0.09568	intronic	TEX11				Quies	Ctcf	Quies	Heterochromatin	Heterochromatin	0	0	0	0	0	0	0	0	0	0	0	0	0	0	0	0	0	0
chr23:69639850-70907983	rs4844289	2	rs7891662	23	70408958	A	G	0.3766	SNP	rs7891662	chrX:70413835:I	0.995953	0.9	0.2127	52.1527	0.2127	1	1.0431	9.732e-13	0.998538	0.5614	ncRNA_intronic	RP5-1091N2.9				Low	Low	Low	Heterochromatin	Heterochromatin	0	0	0	0	0	0	0	0	0	0	0	0	0	0	0	0	0	0
chr23:69639850-70907983	rs4844289	2	rs9698457	23	70424975	A	G	0.5115	SNP	rs9698457	rs34640965	0.991149	0.9	0.0292	5.80552	0.0291153	1	1.01939	0.001699	0.81795	0.9862	intergenic	RP5-1091N2.9,GJB1	dist=6950;dist=10069			Low	Pol2	Low	Heterochromatin	Heterochromatin	0	0	0	0	0	0	0	0	0	0	0	0	0	0	0	0	0	0
chr23:9314135-10314135	rs2405942	1	chrX:9813947:I	23	9813947	T	TC	0.2169	INS	rs35330386	chrX:9813947:I	1	0.9	0.035	23.259	0.0344579	1	0.952848	2.356e-12	0.99906	0.06946	intronic	SHROOM2				ReprW	Low	Low	Heterochromatin	Heterochromatin	0	0	0	0	0	0	0	0	0	0	0	0	0	0	0	0	0	0
chr23:9314135-10314135	rs2405942	1	rs2405942	23	9814135	A	G	0.7833	SNP	rs2405942	chrX:9813947:I	1	0.9	0.035	23.259	0.0344579	1	1.0498	1.647e-12	1	0.05609	intronic	SHROOM2				ReprW	Low	Low	Heterochromatin	Heterochromatin	0	0	0	0	0	0	0	0	0	0	0	0	0	0	0	0	0	0
chr23:9314135-10314135	rs2405942	1	rs2405943	23	9814284	T	C	0.2167	SNP	rs2405943	chrX:9813947:I	0.998767	0.9	0.035	23.259	0.0344579	1	0.952657	1.974e-12	0.99923	0.08669	intronic	SHROOM2				ReprW	Low	Low	Heterochromatin	Heterochromatin	0	0	0	0	0	0	0	0	0	0	0	0	0	0	0	0	0	0
chr23:9314135-10314135	rs2405942	1	rs4830659	23	9807559	T	G	0.3297	SNP	rs4830659	rs4830659	1	0.9	0.1795	140.232	0.1795	1	0.955233	1.256e-13	0.999921	0.0005189	intronic	SHROOM2				ReprW	Low	Low	Heterochromatin	Heterochromatin	0	0	0	0	0	0	0	0	0	0	0	0	0	0	0	0	0	0
chr23:9314135-10314135	rs2405942	1	rs4830660	23	9807589	A	G	0.7117	SNP	rs4830660	rs4830660	1	0.9	0.5461	771.444	0.546646	1	1.04938	3.186e-14	0.999931	0.002717	intronic	SHROOM2				ReprW	Low	Low	Heterochromatin	Heterochromatin	0	0	0	0	0	0	0	0	0	0	0	0	0	0	0	0	0	0
chr23:9314135-10314135	rs2405942	1	rs4830661	23	9807693	A	G	0.2857	SNP	rs4830661	rs4830660	0.993202	0.9	0.5461	771.444	0.546646	1	0.953134	4.165e-14	0.999958	0.002942	intronic	SHROOM2				ReprW	Low	Low	Heterochromatin	Heterochromatin	0	0	0	0	0	0	0	0	0	0	0	0	0	0	0	0	0	0
chr23:9314135-10314135	rs2405942	1	rs6530331	23	9808102	A	G	0.2167	SNP	rs6530331	chrX:9813947:I	0.974857	0.9	0.035	23.259	0.0344579	1	0.951705	9.754e-13	0.999911	0.7312	intronic	SHROOM2				ReprW	Low	Low	Heterochromatin	Heterochromatin	0	0	0	0	0	0	0	0	0	0	0	0	0	0	0	0	0	0
chr23:9314135-10314135	rs2405942	1	rs6530332	23	9810641	A	G	0.2184	SNP	rs6530332	chrX:9813947:I	0.981014	0.9	0.035	23.259	0.0344579	1	0.952086	1.175e-12	0.997443	0.00827	intronic	SHROOM2				ReprW	EnhW	Low	Heterochromatin	Enhancer	0	0	0	0	0	0	0	0	0	0	0	0	0	0	0	0	0	0
chr23:9314135-10314135	rs2405942	1	rs6638968	23	9806794	A	C	0.6494	SNP	rs6638968	rs6638968	1	0.9	0.0326	21.6022	0.0294544	1	1.04362	2.419e-12	0.999959	0.001602	intronic	SHROOM2				ReprW	Low	Low	Heterochromatin	Heterochromatin	0	0	0	0	0	0	0	0	0	0	0	0	0	0	0	0	0	0
chr23:9314135-10314135	rs2405942	1	rs6640523	23	9805806	T	C	0.6569	SNP	rs6640523	rs6640523	1	0.9	0.143	106.964	0.142988	1	1.04655	1.432e-13	0.998693	0.00408	intronic	SHROOM2				H4K20	Low	Low	Heterochromatin	Heterochromatin	0	0	0	0	0	0	0	0	0	0	0	0	0	0	0	0	0	0
chr23:9314135-10314135	rs2405942	1	rs960417	23	9811095	A	G	0.712	SNP	rs960417	rs4830660	0.986187	0.9	0.5461	771.444	0.546646	1	1.04928	2.863e-14	0.999983	7.383e-05	intronic	SHROOM2				ReprW	EnhW	EnhWF	Heterochromatin	Heterochromatin	0	0	0	0	0	0	0	0	0	0	0	0	0	0	0	0	0	0
chr2:20388265-21388265	rs13385191	1	rs10193919:20880833:C:T	2	20880833	T	C	0.3489	SNP	rs10193919	rs10193919:20880833:C:T	1	0.9	0.2829	282.466	0.175302	1	1.07713	3.055e-19	0.988462	0.001577	intergenic	AC012065.7,C2orf43	dist=1828;dist=2955			Elon	Low	Elon	Heterochromatin	Heterochromatin	0	0	0	0	0	0	0	0	0	0	0	0	0	0	0	0	0	0
chr2:20388265-21388265	rs13385191	1	rs2289081:20881840:G:C	2	20881840	C	G	0.3607	SNP	rs2289081	rs10193919:20880833:C:T	0.956804	0.9	0.2829	282.466	0.175302	1	1.07037	1.85e-16	0.986665	0.002871	intergenic	AC012065.7,C2orf43	dist=2835;dist=1948			Elon	Pol2	Gen5'	Heterochromatin	Heterochromatin	0	0	0	0	0	0	0	0	0	0	0	0	0	0	0	0	0	0
chr2:20388265-21388265	rs13385191	1	rs3072	2	20878406	T	C	0.6292	SNP	rs3072	rs10193919:20880833:C:T	0.907169	0.9	0.2829	282.466	0.175302	1	0.928672	1.032e-19	0.999985	0.001888	ncRNA_exonic	AC012065.7,RP11-130L8.1				EnhWF	Low	ElonW	Heterochromatin	Heterochromatin	0	0	0	0	0	0	0	0	0	0	0	0	0	0	0	0	0	0
chr2:20388265-21388265	rs13385191	1	rs7255	2	20878820	T	C	0.4642	SNP	rs7255	rs7255	1	0.9	0.7169	1813.14	0.7169	1	1.07487	7.519e-20	0.999962	5.912e-05	ncRNA_exonic	AC012065.7				ElonW	Low	ElonW	Heterochromatin	Heterochromatin	0	0	0	0	0	0	0	0	0	0	0	0	0	0	0	0	0	0
chr2:20388265-21388265	rs13385191	1	rs9306894	2	20878105	A	G	0.6367	SNP	rs9306894	rs10193919:20880833:C:T	0.942342	0.9	0.2829	282.466	0.175302	1	0.925242	1.919e-21	0.999993	0.002131	ncRNA_exonic	AC012065.7,RP11-130L8.1				EnhWF	Low	ElonW	Heterochromatin	Heterochromatin	0	0	0	0	0	0	0	0	0	0	0	0	0	0	0	0	0	0
chr2:20388265-21388265	rs13385191	1	rs9306895	2	20878153	T	C	0.6366	SNP	rs9306895	rs10193919:20880833:C:T	0.942881	0.9	0.2829	282.466	0.175302	1	0.925612	3.068e-21	0.999989	0.001337	ncRNA_exonic	AC012065.7,RP11-130L8.1				EnhWF	Low	ElonW	Heterochromatin	Heterochromatin	0	0	0	0	0	0	0	0	0	0	0	0	0	0	0	0	0	0
chr2:237940449-238943226	rs7584330	1	2:238426328:GTGGATGGA:GTGGA	2	238426328	GTGGA	GTGGATGGA	0.2476	DEL	rs58713081	2:238426328:GTGGATGGA:GTGGA	1	0.9	0.0496	28.925	0.0496	1	1.06024	2.233e-10	0.955034	NA	intronic	MLPH				Low	Low	Quies	Transcribed	Heterochromatin	0	0	0	0	0	0	0	0	0	0	0	0	0	0	0	0	0	0
chr2:237940449-238943226	rs7584330	1	2:238447952:TC:CC	2	238447952	CC	TC	0.1735	SNP	rs74003107	2:238447952:TC:CC	1	0.9	0.0288	16.4308	0.0275127	1	1.0678	3.747e-10	0.948274	NA	intronic	MLPH				ReprW	Low	Low	Transcribed	Heterochromatin	0	0	0	0	0	0	1	0	0	0	0	0	0	0	0	0	0	0
chr2:237940449-238943226	rs7584330	1	chr2_238352128_A_G	2	238352128	A	G	0.7883	SNP	rs10202195	chr2_238352128_A_G	1	0.9	0.0607	35.8145	0.0504303	1	0.939977	1.875e-10	0.999977	0.8562	intergenic	AC112721.2,MLPH	dist=8663;dist=41943			ReprW	Low	Repr	Heterochromatin	Heterochromatin	0	0	0	0	0	0	0	0	0	0	0	0	0	0	0	0	0	0
chr2:237940449-238943226	rs7584330	1	chr2_238352185_A_T	2	238352185	A	T	0.7884	SNP	rs10202292	chr2_238352128_A_G	0.998981	0.9	0.0607	35.8145	0.0504303	1	0.940729	3.271e-10	0.999843	0.8677	intergenic	AC112721.2,MLPH	dist=8720;dist=41886			ReprW	Low	Repr	Heterochromatin	Heterochromatin	0	0	0	0	0	0	0	0	0	0	0	0	0	0	0	0	0	0
chr2:237940449-238943226	rs7584330	1	chr2_238352898_G_T	2	238352898	T	G	0.2089	SNP	rs7599658	chr2_238352128_A_G	0.991282	0.9	0.0607	35.8145	0.0504303	1	1.06556	7.311e-11	0.999979	0.4075	intergenic	AC112721.2,MLPH	dist=9433;dist=41173			ReprW	Low	Repr	Repressed	Heterochromatin	0	0	0	0	0	0	0	0	0	0	0	0	0	0	0	0	0	0
chr2:237940449-238943226	rs7584330	1	chr2_238353776_A_T	2	238353776	A	T	0.2183	SNP	rs10211024	chr2_238352128_A_G	0.954744	0.9	0.0607	35.8145	0.0504303	1	1.06024	1.052e-09	0.999945	0.3595	intergenic	AC112721.2,MLPH	dist=10311;dist=40295			ReprW	Low	Repr	Repressed	Heterochromatin	0	0	0	0	0	0	0	0	0	0	0	0	0	0	0	0	0	0
chr2:237940449-238943226	rs7584330	1	chr2_238357118_A_G	2	238357118	A	G	0.7897	SNP	rs60278044	chr2_238352128_A_G	0.970897	0.9	0.0607	35.8145	0.0504303	1	0.940823	3.34e-10	0.999949	0.1358	intergenic	AC112721.2,MLPH	dist=13653;dist=36953			Repr	DnaseD	Repr	Heterochromatin	Heterochromatin	0	0	0	0	0	0	0	0	0	0	0	0	0	0	0	0	0	0
chr2:237940449-238943226	rs7584330	1	chr2_238358844_A_G	2	238358844	A	G	0.1998	SNP	rs72620820	rs60079197:238358584:A:T	0.947375	0.9	0.5114	580.112	0.421456	1	1.06663	6.062e-11	0.999985	0.4978	intergenic	AC112721.2,MLPH	dist=15379;dist=35227			ReprW	Low	ReprD	Heterochromatin	Heterochromatin	0	0	0	0	0	0	1	0	0	0	0	0	0	0	0	0	0	0
chr2:237940449-238943226	rs7584330	1	chr2_238364776_C_T	2	238364776	T	C	0.2024	SNP	rs7598954	rs60079197:238358584:A:T	0.932199	0.9	0.5114	580.112	0.421456	1	1.06439	1.705e-10	0.999959	0.1923	intergenic	AC112721.2,MLPH	dist=21311;dist=29295			EnhW	Low	Repr	Heterochromatin	Heterochromatin	0	0	0	0	0	0	0	0	0	0	0	0	0	0	0	0	0	0
chr2:237940449-238943226	rs7584330	1	chr2_238368730_C_T	2	238368730	T	C	0.2113	SNP	rs9287620	chr2_238352128_A_G	0.948048	0.9	0.0607	35.8145	0.0504303	1	1.0558	6.773e-08	0.99999	0.776	intergenic	AC112721.2,MLPH	dist=25265;dist=25341			Low	Low	EnhW	Enhancer	Enhancer	1	1	1	0	0	0	0	0	0	0	0	0	0	0	0	0	0	0
chr2:237940449-238943226	rs7584330	1	chr2_238374318_A_C	2	238374318	A	C	0.2014	SNP	rs60671275	rs60079197:238358584:A:T	0.937653	0.9	0.5114	580.112	0.421456	1	1.06727	2.955e-11	0.99998	0.1753	intergenic	AC112721.2,MLPH	dist=30853;dist=19753			Low	Low	Enh	Enhancer	Enhancer	1	1	1	0	0	0	0	0	0	0	0	0	0	0	0	0	0	0
chr2:237940449-238943226	rs7584330	1	chr2_238382899_A_G	2	238382899	A	G	0.7842	SNP	rs13408361	chr2_238382899_A_G	1	0.9	0.0221	12.5201	0.0221	1	0.942613	6.612e-10	0.999714	0.5067	intergenic	AC112721.2,MLPH	dist=39434;dist=11172			Low	DnaseD	Low	Enhancer	Heterochromatin	0	0	0	0	0	0	0	0	0	0	0	0	0	0	0	0	0	0
chr2:237940449-238943226	rs7584330	1	chr2_238383028_C_T	2	238383028	T	C	0.7842	SNP	rs7571898	chr2_238382899_A_G	0.997995	0.9	0.0221	12.5201	0.0221	1	0.942141	4.732e-10	0.999768	0.4792	intergenic	AC112721.2,MLPH	dist=39563;dist=11043			Low	EnhW	Low	Enhancer	Enhancer	0	0	0	0	0	0	0	0	0	0	0	0	0	0	0	0	0	0
chr2:237940449-238943226	rs7584330	1	chr2_238383073_A_G	2	238383073	A	G	0.7844	SNP	rs7569197	chr2_238382899_A_G	0.997417	0.9	0.0221	12.5201	0.0221	1	0.942236	5.06e-10	0.999226	0.4841	intergenic	AC112721.2,MLPH	dist=39608;dist=10998			Low	EnhW	Low	Enhancer	Enhancer	0	0	0	0	0	0	0	0	0	0	0	0	0	0	0	0	0	0
chr2:237940449-238943226	rs7584330	1	chr2_238385766_C_T	2	238385766	T	C	0.8604	SNP	rs7582964	chr2_238385766_C_T	1	0.9	0.0196	11.0756	0.0196	1	0.933233	9.993e-10	0.999427	0.01609	intergenic	AC112721.2,MLPH	dist=42301;dist=8305			ReprW	ReprW	Repr	Heterochromatin	Heterochromatin	0	0	0	0	0	0	0	0	0	0	0	0	0	0	0	0	0	0
chr2:237940449-238943226	rs7584330	1	chr2_238386286_A_G	2	238386286	T	C	0.7865	SNP	rs2325839	chr2_238382899_A_G	0.957954	0.9	0.0221	12.5201	0.0221	1	0.939131	5.822e-11	1	0.3494	intergenic	AC112721.2,MLPH	dist=42821;dist=7785			Repr	Repr	Repr	Heterochromatin	Heterochromatin	0	0	0	0	0	0	0	0	0	0	0	0	0	0	0	0	0	0
chr2:237940449-238943226	rs7584330	1	chr2_238386515_G_T	2	238386515	A	C	0.1354	SNP	rs2325838	chr2_238385766_C_T	0.968187	0.9	0.0196	11.0756	0.0196	1	1.07939	2.319e-11	0.999961	0.2002	intergenic	AC112721.2,MLPH	dist=43050;dist=7556			Repr	Repr	Repr	Heterochromatin	Heterochromatin	0	0	0	0	0	0	0	0	0	0	0	0	0	0	0	0	0	0
chr2:237940449-238943226	rs7584330	1	chr2_238387632_A_G	2	238387632	A	G	0.8646	SNP	rs7587496	chr2_238385766_C_T	0.968192	0.9	0.0196	11.0756	0.0196	1	0.926168	1.939e-11	0.999997	0.2535	intergenic	AC112721.2,MLPH	dist=44167;dist=6439			ReprW	Repr	Repr	Heterochromatin	Heterochromatin	0	0	0	0	0	1	1	0	0	0	0	0	0	0	0	0	0	0
chr2:237940449-238943226	rs7584330	1	chr2_238390739_G_T	2	238390739	T	G	0.1523	SNP	rs7591065	chr2_238398268_C_T	0.930769	0.9	0.0202	11.4244	0.0202	1	1.06418	1.291e-08	0.999023	0.0007724	intergenic	AC112721.2,MLPH	dist=47274;dist=3332			Repr	ReprW	Repr	Enhancer	Heterochromatin	0	0	0	0	0	0	0	0	0	0	0	0	0	0	0	0	0	0
chr2:237940449-238943226	rs7584330	1	chr2_238393136_C_G	2	238393136	C	G	0.2124	SNP	rs13386290	chr2_238382899_A_G	0.955239	0.9	0.0221	12.5201	0.0221	1	1.0662	2.573e-11	0.99994	0.4447	upstream	MLPH				Repr	ReprW	Repr	Transcribed	Transcribed	0	0	0	0	0	0	0	0	0	0	0	0	0	0	0	0	0	0
chr2:237940449-238943226	rs7584330	1	chr2_238395429_C_T	2	238395429	T	C	0.7872	SNP	rs67071074	chr2_238382899_A_G	0.954406	0.9	0.0221	12.5201	0.0221	1	0.938568	3.999e-11	0.999989	0.2585	intronic	MLPH				Repr	PromP	ReprD	Promoter	Promoter	0	0	0	0	0	1	1	0	0	0	0	0	0	0	0	0	0	0
chr2:237940449-238943226	rs7584330	1	chr2_238398165_C_T	2	238398165	T	C	0.7867	SNP	rs6760842	chr2_238382899_A_G	0.94675	0.9	0.0221	12.5201	0.0221	1	0.938943	5.456e-11	0.999885	0.4501	intronic	MLPH				ReprW	EnhW	Repr	Promoter	Enhancer	1	0	0	0	0	1	1	0	0	0	0	0	0	0	1	0	0	0
chr2:237940449-238943226	rs7584330	1	chr2_238398268_C_T	2	238398268	T	C	0.8468	SNP	rs6760963	chr2_238398268_C_T	1	0.9	0.0202	11.4244	0.0202	1	0.935382	9.328e-10	0.999962	0.02451	intronic	MLPH				ReprW	Enh	Repr	Promoter	Enhancer	1	1	1	1	1	1	1	0	0	0	0	0	0	0	1	1	0	0
chr2:237940449-238943226	rs7584330	1	chr2_238398826_G_T	2	238398826	T	G	0.1364	SNP	rs80151891	chr2_238385766_C_T	0.962326	0.9	0.0196	11.0756	0.0196	1	1.07778	4.985e-11	0.99937	0.05841	intronic	MLPH				ReprW	Enh	Repr	Promoter	Enhancer	0	0	0	0	0	1	1	0	0	0	0	0	0	0	0	0	0	0
chr2:237940449-238943226	rs7584330	1	chr2_238399130_C_T	2	238399130	T	C	0.1361	SNP	rs77956735	chr2_238385766_C_T	0.962594	0.9	0.0196	11.0756	0.0196	1	1.07821	4.09e-11	0.999975	0.07356	intronic	MLPH				ReprW	Enh	Repr	Promoter	Enhancer	1	1	1	1	1	1	1	1	1	1	0	0	1	1	1	0	1	1
chr2:237940449-238943226	rs7584330	1	chr2_238416524_C_G	2	238416524	C	G	0.7827	SNP	rs10187185	chr2_238416524_C_G	1	0.9	0.02	11.307	0.0222238	1	0.942707	8.354e-10	0.999972	0.3303	intronic	MLPH				ReprW	Low	Repr	Transcribed	Heterochromatin	0	0	0	0	0	0	0	0	0	0	0	0	0	0	0	0	0	0
chr2:237940449-238943226	rs7584330	1	chr2_238417363_C_T	2	238417363	T	C	0.7825	SNP	rs6737888	chr2_238416524_C_G	0.996572	0.9	0.02	11.307	0.0222238	1	0.943461	1.346e-09	0.999972	0.1159	intronic	MLPH				ReprW	Low	Repr	Transcribed	Heterochromatin	0	0	0	0	0	0	0	0	0	0	0	0	0	0	0	0	0	0
chr2:237940449-238943226	rs7584330	1	chr2_238419611_A_G	2	238419611	A	G	0.7792	SNP	rs2292879	chr2_238416524_C_G	0.980606	0.9	0.02	11.307	0.0222238	1	0.943744	1.425e-09	0.999992	0.2227	intronic	MLPH				Repr	Low	FaireW	Transcribed	Heterochromatin	0	0	0	0	0	0	0	0	0	0	0	0	0	0	0	0	0	0
chr2:237940449-238943226	rs7584330	1	chr2_238435086_A_G	2	238435086	A	G	0.2629	SNP	rs7570882	2:238426328:GTGGATGGA:GTGGA	0.920235	0.9	0.0496	28.925	0.0496	1	1.05792	3.518e-10	0.999998	0.008939	intronic	MLPH				Low	Low	Quies	Transcribed	Heterochromatin	0	0	0	0	0	0	0	0	0	0	0	0	0	0	0	0	0	0
chr2:237940449-238943226	rs7584330	1	chr2_238436502_A_G	2	238436502	T	C	0.7365	SNP	rs1979762	2:238426328:GTGGATGGA:GTGGA	0.915397	0.9	0.0496	28.925	0.0496	1	0.9445	1.906e-10	0.999991	0.01719	intronic	MLPH				Low	Low	Quies	Transcribed	Heterochromatin	0	0	0	0	0	0	0	0	0	0	0	0	0	0	0	0	0	0
chr2:237940449-238943226	rs7584330	1	chr2_238438124_C_T	2	238438124	T	C	0.7372	SNP	rs11896232	2:238426328:GTGGATGGA:GTGGA	0.914056	0.9	0.0496	28.925	0.0496	1	0.943367	8.233e-11	0.999978	0.5357	intronic	MLPH				Enh	Low	Quies	Transcribed	Heterochromatin	0	0	0	0	0	0	0	0	0	0	0	0	0	0	0	0	0	0
chr2:237940449-238943226	rs7584330	1	chr2_238439389_A_G	2	238439389	A	G	0.2588	SNP	rs7586312	2:238426328:GTGGATGGA:GTGGA	0.907594	0.9	0.0496	28.925	0.0496	1	1.06311	1.085e-11	0.999994	0.3768	intronic	MLPH				EnhWF	Pol2	Quies	Transcribed	Heterochromatin	0	0	0	0	0	0	0	0	0	0	0	0	0	0	0	0	0	0
chr2:237940449-238943226	rs7584330	1	chr2_238439503_A_G	2	238439503	A	G	0.7357	SNP	rs7574337	2:238426328:GTGGATGGA:GTGGA	0.911148	0.9	0.0496	28.925	0.0496	1	0.94535	3.415e-10	0.999975	0.326	intronic	MLPH				EnhWF	DnaseD	Quies	Transcribed	Heterochromatin	0	0	0	0	0	0	0	0	0	0	0	0	0	0	0	0	0	0
chr2:237940449-238943226	rs7584330	1	chr2_238440449_G_T	2	238440449	T	G	0.7613	SNP	rs11891348	2:238426328:GTGGATGGA:GTGGA	0.97497	0.9	0.0496	28.925	0.0496	1	0.937817	3.984e-12	0.999995	0.832	intronic	MLPH				Low	Low	ReprW	Transcribed	Enhancer	0	0	0	0	0	0	0	0	0	0	0	0	0	0	0	0	0	0
chr2:237940449-238943226	rs7584330	1	chr2_238441412_C_T	2	238441412	T	C	0.7368	SNP	rs13404177	2:238426328:GTGGATGGA:GTGGA	0.912715	0.9	0.0496	28.925	0.0496	1	0.9445	1.935e-10	0.99997	0.008624	intronic	MLPH				Low	Low	ReprW	Transcribed	Enhancer	0	0	0	0	0	0	0	0	0	0	0	0	0	0	0	0	0	0
chr2:237940449-238943226	rs7584330	1	chr2_238441751_G_T	2	238441751	T	G	0.7567	SNP	rs12471291	chr2_238441751_G_T	1	0.9	0.1012	62.3896	0.1012	1	0.941953	6.893e-11	0.999981	0.4481	intronic	MLPH				Low	Low	Repr	Transcribed	Heterochromatin	0	0	0	0	0	0	1	0	0	0	0	0	0	0	0	0	0	0
chr2:237940449-238943226	rs7584330	1	chr2_238447940_A_G	2	238447940	A	G	0.7519	SNP	rs13426236	2:238426328:GTGGATGGA:GTGGA	0.914694	0.9	0.0496	28.925	0.0496	1	0.9445	4.902e-10	0.999917	0.01996	intronic	MLPH				ReprW	Low	Low	Transcribed	Heterochromatin	0	0	0	0	0	0	1	0	0	0	0	0	0	0	0	0	0	0
chr2:237940449-238943226	rs7584330	1	chr2_238448712_A_G	2	238448712	A	G	0.7265	SNP	rs13429533	chr2_238448712_A_G	1	0.9	0.0283	16.135	0.0283	1	0.946107	3.852e-10	0.999979	0.07066	intronic	MLPH				ReprW	Low	Low	Transcribed	Heterochromatin	0	0	0	0	0	1	1	0	0	0	0	0	0	0	0	0	0	0
chr2:237940449-238943226	rs7584330	1	rs10176842:238428256:T:C	2	238428256	T	C	0.7365	SNP	rs10176842	2:238426328:GTGGATGGA:GTGGA	0.925721	0.9	0.0496	28.925	0.0496	1	0.945823	5.226e-10	0.975645	0.568	intronic	MLPH				Low	Low	Quies	Transcribed	Heterochromatin	0	0	0	0	0	0	0	0	0	0	0	0	0	0	0	0	0	0
chr2:237940449-238943226	rs7584330	1	rs10184904:238428186:G:C	2	238428186	C	G	0.2636	SNP	rs10184904	2:238426328:GTGGATGGA:GTGGA	0.925647	0.9	0.0496	28.925	0.0496	1	1.05749	4.487e-10	0.976751	0.5786	intronic	MLPH				Low	Low	Quies	Transcribed	Heterochromatin	0	0	0	0	0	0	0	0	0	0	0	0	0	0	0	0	0	0
chr2:237940449-238943226	rs7584330	1	rs10186470:238437080:A:G	2	238437080	A	G	0.7366	SNP	rs10186470	2:238426328:GTGGATGGA:GTGGA	0.916496	0.9	0.0496	28.925	0.0496	1	0.944405	1.793e-10	0.983773	0.02217	intronic	MLPH				EnhWF	Low	Quies	Transcribed	Heterochromatin	0	0	0	0	0	0	0	0	0	0	0	0	0	0	0	0	0	0
chr2:237940449-238943226	rs7584330	1	rs10190310:238352282:C:T	2	238352282	T	C	0.2116	SNP	rs10190310	chr2_238352128_A_G	0.999413	0.9	0.0607	35.8145	0.0504303	1	1.06301	3.16e-10	0.988313	0.8732	intergenic	AC112721.2,MLPH	dist=8817;dist=41789			Repr	Low	Repr	Heterochromatin	Heterochromatin	0	0	0	0	0	0	0	0	0	0	0	0	0	0	0	0	0	0
chr2:237940449-238943226	rs7584330	1	rs10202181:238352099:A:G	2	238352099	A	G	0.7882	SNP	rs10202181	chr2_238352128_A_G	0.99896	0.9	0.0607	35.8145	0.0504303	1	0.940541	2.946e-10	0.982984	0.8497	intergenic	AC112721.2,MLPH	dist=8634;dist=41972			ReprW	Low	Repr	Heterochromatin	Heterochromatin	0	0	0	0	0	0	0	0	0	0	0	0	0	0	0	0	0	0
chr2:237940449-238943226	rs7584330	1	rs10202599:238352465:A:C	2	238352465	A	C	0.7906	SNP	rs10202599	chr2_238352128_A_G	0.995797	0.9	0.0607	35.8145	0.0504303	1	0.939225	1.284e-10	0.978722	0.7544	intergenic	AC112721.2,MLPH	dist=9000;dist=41606			Repr	Low	Repr	Heterochromatin	Heterochromatin	0	0	0	0	0	0	0	0	0	0	0	0	0	0	0	0	0	0
chr2:237940449-238943226	rs7584330	1	rs10202616:238352506:A:T	2	238352506	A	T	0.7883	SNP	rs10202616	chr2_238352128_A_G	0.998528	0.9	0.0607	35.8145	0.0504303	1	0.941106	4.093e-10	0.984784	0.5682	intergenic	AC112721.2,MLPH	dist=9041;dist=41565			Repr	Low	Repr	Heterochromatin	Heterochromatin	0	0	0	0	0	0	0	0	0	0	0	0	0	0	0	0	0	0
chr2:237940449-238943226	rs7584330	1	rs10205112:238352484:T:A	2	238352484	A	T	0.2115	SNP	rs10205112	chr2_238352128_A_G	0.998528	0.9	0.0607	35.8145	0.0504303	1	1.06301	3.248e-10	0.985189	0.5725	intergenic	AC112721.2,MLPH	dist=9019;dist=41587			Repr	Low	Repr	Heterochromatin	Heterochromatin	0	0	0	0	0	0	0	0	0	0	0	0	0	0	0	0	0	0
chr2:237940449-238943226	rs7584330	1	rs10929234:238380034:C:G	2	238380034	C	G	0.7997	SNP	rs10929234	rs60079197:238358584:A:T	0.931534	0.9	0.5114	580.112	0.421456	1	0.936599	2.535e-11	0.956281	0.2544	intergenic	AC112721.2,MLPH	dist=36569;dist=14037			Ctcf	CtcfO	ReprD	CTCF	CTCF	0	0	0	0	0	0	0	0	0	0	0	0	0	0	0	0	0	0
chr2:237940449-238943226	rs7584330	1	rs10929235:238380272:A:G	2	238380272	A	G	0.7995	SNP	rs10929235	rs60079197:238358584:A:T	0.926911	0.9	0.5114	580.112	0.421456	1	0.937536	4.968e-11	0.954332	0.2706	intergenic	AC112721.2,MLPH	dist=36807;dist=13799			Ctcf	CtcfO	CtcfO	CTCF+Enhancer	CTCF	1	0	1	1	1	1	1	0	0	0	1	1	0	0	0	0	0	0
chr2:237940449-238943226	rs7584330	1	rs112638147:238352230:G:GT	2	238352230	G	GT	0.7875	INS	rs530696125	chr2_238352128_A_G	0.968061	0.9	0.0607	35.8145	0.0504303	1	0.942047	8.842e-10	0.964603	0.3905	intergenic	AC112721.2,MLPH	dist=8765;dist=41841			Repr	Low	Repr	Heterochromatin	Heterochromatin	0	0	0	0	0	0	0	0	0	0	0	0	0	0	0	0	0	0
chr2:237940449-238943226	rs7584330	1	rs116069557:238354239:A:T	2	238354239	A	T	0.7993	SNP	rs116069557	chr2_238352128_A_G	0.960269	0.9	0.0607	35.8145	0.0504303	1	0.937349	6.211e-11	0.965801	0.13	intergenic	AC112721.2,MLPH	dist=10774;dist=39832			ReprW	Low	Repr	Repressed	Heterochromatin	0	0	0	0	0	0	0	0	0	0	0	0	0	0	0	0	0	0
chr2:237940449-238943226	rs7584330	1	rs11884395:238359366:C:T	2	238359366	T	C	0.2094	SNP	rs11884395	chr2_238352128_A_G	0.921048	0.9	0.0607	35.8145	0.0504303	1	1.06237	4.442e-10	0.9627	0.7188	intergenic	AC112721.2,MLPH	dist=15901;dist=34705			ReprW	Low	Repr	Heterochromatin	Heterochromatin	0	0	0	0	0	0	0	0	0	0	0	0	0	0	0	0	0	0
chr2:237940449-238943226	rs7584330	1	rs12612240:238392538:G:A	2	238392538	A	G	0.1355	SNP	rs12612240	chr2_238385766_C_T	0.969084	0.9	0.0196	11.0756	0.0196	1	1.07983	1.806e-11	0.973921	0.1858	intergenic	AC112721.2,MLPH	dist=49073;dist=1533			ReprW	ReprW	ReprW	Promoter	Enhancer	0	0	0	0	0	0	0	0	0	0	0	0	0	0	0	0	0	0
chr2:237940449-238943226	rs7584330	1	rs13409241:238437835:A:G	2	238437835	A	G	0.7367	SNP	rs13409241	2:238426328:GTGGATGGA:GTGGA	0.914056	0.9	0.0496	28.925	0.0496	1	0.944689	2.415e-10	0.980095	0.02165	intronic	MLPH				Enh	Low	Quies	Transcribed	Heterochromatin	0	0	0	0	0	0	0	0	0	0	0	0	0	0	0	0	0	0
chr2:237940449-238943226	rs7584330	1	rs13418586	2	238445593	A	G	0.7373	SNP	rs13418586	chr2_238448712_A_G	0.905842	0.9	0.0283	16.135	0.0283	1	0.944594	2.039e-10	0.99999	0.01048	intronic	MLPH				ReprW	Low	Low	Transcribed	Heterochromatin	0	0	0	0	0	0	0	0	0	0	0	0	0	0	0	0	0	0
chr2:237940449-238943226	rs7584330	1	rs13425580:238447168:T:C	2	238447168	T	C	0.7366	SNP	rs13425580	chr2_238448712_A_G	0.910218	0.9	0.0283	16.135	0.0283	1	0.945728	4.973e-10	0.984839	0.631	intronic	MLPH				Repr	Low	Low	Transcribed	Heterochromatin	0	0	0	0	0	0	0	0	0	0	0	0	0	0	0	0	0	0
chr2:237940449-238943226	rs7584330	1	rs143014131:238387673:T:TA	2	238387673	T	TA	0.8522	INS	rs143014131	chr2_238398268_C_T	0.959253	0.9	0.0202	11.4244	0.0202	1	0.932394	2.398e-10	0.96957	0.03138	intergenic	AC112721.2,MLPH	dist=44208;dist=6398			ReprW	Repr	Repr	Heterochromatin	Heterochromatin	0	0	0	0	0	1	1	0	0	0	0	0	0	0	0	0	0	0
chr2:237940449-238943226	rs7584330	1	rs1463795:238412392:C:G	2	238412392	C	G	0.7822	SNP	rs1463795	chr2_238416524_C_G	0.948515	0.9	0.02	11.307	0.0222238	1	0.945445	4.718e-09	0.958088	0.05935	intronic	MLPH				ReprW	Low	ReprW	Enhancer	Heterochromatin	0	0	0	0	0	0	0	0	0	0	0	0	0	0	0	0	0	0
chr2:237940449-238943226	rs7584330	1	rs146832634:238426372:GTGGATGGA:G	2	238426372	G	GTGGATGGA	0.1916	DEL	rs58864368	rs146832634:238426372:GTGGATGGA:G	1	0.9	0.0315	18.02	0.0290109	1	1.06428	5.623e-10	0.943793	0.6521	intronic	MLPH				Low	Low	Quies	Transcribed	Heterochromatin	0	0	0	0	0	0	0	0	0	0	0	0	0	0	0	0	0	0
chr2:237940449-238943226	rs7584330	1	rs1574530:238395708:A:T	2	238395708	A	T	0.8436	SNP	rs1574530	chr2_238398268_C_T	0.984583	0.9	0.0202	11.4244	0.0202	1	0.9412	2.251e-08	0.964624	0.07537	intronic	MLPH				Repr	PromP	PromP	Promoter	Promoter	1	0	1	0	0	1	1	0	0	0	0	0	0	0	0	0	0	1
chr2:237940449-238943226	rs7584330	1	rs2271809:238449107:A:G	2	238449107	A	G	0.7214	SNP	rs2271809	chr2_238448712_A_G	0.951098	0.9	0.0283	16.135	0.0283	1	0.951229	1.789e-08	0.949631	0.9483	exonic	MLPH		synonymous SNV	MLPH:ENST00000437893.1:exon4:c.A501G:p.E167E,MLPH:ENST00000409373.1:exon8:c.A1017G:p.E339E,MLPH:ENST00000410032.1:exon8:c.A792G:p.E264E,MLPH:ENST00000338530.4:exon9:c.A1137G:p.E379E,MLPH:ENST00000264605.3:exon10:c.A1221G:p.E407E,MLPH:ENST00000445024.2:exon10:c.A1221G:p.E407E	ReprW	DnaseD	Low	Transcribed	Enhancer	0	0	0	0	0	1	1	0	0	0	0	0	0	0	0	0	0	0
chr2:237940449-238943226	rs7584330	1	rs2292884:238443226:A:G	2	238443226	A	G	0.7587	SNP	rs2292884	chr2_238441751_G_T	0.994273	0.9	0.1012	62.3896	0.1012	1	0.9412	3.686e-11	0.971455	0.001527	exonic	MLPH		nonsynonymous SNV	MLPH:ENST00000437893.1:exon3:c.A320G:p.H107R,MLPH:ENST00000264605.3:exon9:c.A1040G:p.H347R,MLPH:ENST00000445024.2:exon9:c.A1040G:p.H347R	DnaseD	Low	ReprW	Transcribed	Heterochromatin	0	0	0	0	0	0	1	0	0	0	0	0	0	0	0	0	0	0
chr2:237940449-238943226	rs7584330	1	rs2292885:238443407:G:C	2	238443407	C	G	0.2625	SNP	rs2292885	2:238426328:GTGGATGGA:GTGGA	0.906854	0.9	0.0496	28.925	0.0496	1	1.05876	1.896e-10	0.979973	0.009861	intronic	MLPH				ReprW	Low	Repr	Transcribed	Heterochromatin	0	0	0	0	0	0	0	0	0	0	0	0	0	0	0	0	0	0
chr2:237940449-238943226	rs7584330	1	rs28531854:238372700:C:A	2	238372700	A	C	0.2014	SNP	rs28531854	rs60079197:238358584:A:T	0.937567	0.9	0.5114	580.112	0.421456	1	1.06727	3.053e-11	0.963818	0.4714	intergenic	AC112721.2,MLPH	dist=29235;dist=21371			Low	Low	Low	Transcribed	Transcribed	0	0	0	0	0	0	0	0	0	0	0	0	0	0	0	0	0	0
chr2:237940449-238943226	rs7584330	1	rs3049924:238395789:T:TCCGCC	2	238395789	T	TCCGCC	0.8645	INS	rs3049924	chr2_238385766_C_T	0.967589	0.9	0.0196	11.0756	0.0196	1	0.926446	2.401e-11	0.970899	0.0608	intronic	MLPH				Repr	PromP	PromP	Promoter	Promoter	1	1	1	1	1	1	1	0	0	0	0	0	0	0	0	0	0	1
chr2:237940449-238943226	rs7584330	1	rs372389681:238354236:TA:T	2	238354236	T	TA	0.199	DEL	rs372389681	rs60079197:238358584:A:T	0.943092	0.9	0.5114	580.112	0.421456	1	1.06663	7.583e-11	0.963527	0.4272	intergenic	AC112721.2,MLPH	dist=10772;dist=39834			ReprW	Low	Repr	Repressed	Heterochromatin	0	0	0	0	0	0	0	0	0	0	0	0	0	0	0	0	0	0
chr2:237940449-238943226	rs7584330	1	rs58057291:238395479:T:A	2	238395479	A	T	0.2121	SNP	rs58057291	chr2_238382899_A_G	0.956762	0.9	0.0221	12.5201	0.0221	1	1.06673	1.784e-11	0.979838	0.007824	intronic	MLPH				Repr	PromP	ReprD	Promoter	Promoter	0	0	0	0	0	1	1	0	0	0	0	0	0	0	0	0	0	0
chr2:237940449-238943226	rs7584330	1	rs58223447:238378644:G:C	2	238378644	C	G	0.2008	SNP	rs58223447	rs60079197:238358584:A:T	0.933595	0.9	0.5114	580.112	0.421456	1	1.06695	4.029e-11	0.961017	0.1669	intergenic	AC112721.2,MLPH	dist=35179;dist=15427			Repr	Ctcf	Repr	Heterochromatin	Heterochromatin	0	0	0	0	0	0	0	0	0	0	0	0	0	0	0	0	0	0
chr2:237940449-238943226	rs7584330	1	rs60079197:238358584:A:T	2	238358584	A	T	0.8143	SNP	rs60079197	rs60079197:238358584:A:T	1	0.9	0.5114	580.112	0.421456	1	0.932487	6.987e-12	0.955516	0.3944	intergenic	AC112721.2,MLPH	dist=15119;dist=35487			ReprW	Low	EnhW	Heterochromatin	Heterochromatin	0	0	0	0	0	1	0	0	0	0	0	0	0	0	0	0	0	0
chr2:237940449-238943226	rs7584330	1	rs6431544	2	238417728	A	G	0.2175	SNP	rs6431544	chr2_238416524_C_G	0.996857	0.9	0.02	11.307	0.0222238	1	1.06024	1.106e-09	0.99999	0.06514	intronic	MLPH				ReprW	Low	Repr	Transcribed	Heterochromatin	0	0	0	0	0	0	0	0	0	0	0	0	0	0	0	0	0	0
chr2:237940449-238943226	rs7584330	1	rs6706729:238398580:T:C	2	238398580	T	C	0.8709	SNP	rs6706729	rs79618460:238419959:T:C	0.979341	0.9	0.0242	13.7397	0.0242	1	0.926353	5.292e-11	0.971057	0.1329	intronic	MLPH				ReprW	Enh	Repr	Promoter	Enhancer	1	0	0	0	0	1	1	0	0	0	0	0	0	0	0	0	0	0
chr2:237940449-238943226	rs7584330	1	rs6722471:238384046:A:G	2	238384046	A	G	0.7834	SNP	rs6722471	chr2_238382899_A_G	0.990132	0.9	0.0221	12.5201	0.0221	1	0.942895	7.826e-10	0.972829	0.05275	intergenic	AC112721.2,MLPH	dist=40581;dist=10025			PromP	Tss	Tss	Promoter	CTCF+Promoter	1	0	0	0	0	1	1	0	0	0	0	1	0	0	0	0	0	0
chr2:237940449-238943226	rs7584330	1	rs6724766:238413600:T:C	2	238413600	T	C	0.7831	SNP	rs6724766	chr2_238416524_C_G	0.948941	0.9	0.02	11.307	0.0222238	1	0.945445	4.932e-09	0.962191	0.3068	intronic	MLPH				Repr	Low	ReprW	Transcribed	Heterochromatin	0	0	0	0	0	0	0	0	0	0	0	0	0	0	0	0	0	0
chr2:237940449-238943226	rs7584330	1	rs6739456:238385092:G:C	2	238385092	C	G	0.136	SNP	rs6739456	chr2_238385766_C_T	0.975942	0.9	0.0196	11.0756	0.0196	1	1.07875	3.152e-11	0.973928	0.005289	intergenic	AC112721.2,MLPH	dist=41627;dist=8979			Repr	ReprD	ReprD	Enhancer	Enhancer	0	0	0	0	0	0	0	0	0	0	0	0	0	0	0	0	0	0
chr2:237940449-238943226	rs7584330	1	rs6740722:238393288:T:C	2	238393288	T	C	0.8645	SNP	rs6740722	chr2_238385766_C_T	0.969201	0.9	0.0196	11.0756	0.0196	1	0.926075	1.815e-11	0.973484	0.1883	upstream	MLPH				ReprW	ReprW	Repr	Transcribed	Transcribed	0	0	0	0	0	0	0	0	0	0	0	0	0	0	0	0	0	0
chr2:237940449-238943226	rs7584330	1	rs6760890:238400645:G:A	2	238400645	A	G	0.136	SNP	rs6760890	chr2_238385766_C_T	0.965792	0.9	0.0196	11.0756	0.0196	1	1.07821	4.209e-11	0.986645	0.08299	intronic	MLPH				ReprW	ElonW	ReprW	Promoter	Heterochromatin	0	0	0	0	0	0	0	0	0	0	0	0	0	0	0	0	0	0
chr2:237940449-238943226	rs7584330	1	rs6760913:238400702:G:A	2	238400702	A	G	0.136	SNP	rs6760913	chr2_238385766_C_T	0.965787	0.9	0.0196	11.0756	0.0196	1	1.07821	4.204e-11	0.986555	0.08012	intronic	MLPH				ReprW	ElonW	ReprW	Promoter	Heterochromatin	0	0	0	0	0	0	0	0	0	0	0	0	0	0	0	0	0	0
chr2:237940449-238943226	rs7584330	1	rs72620816:238353604:C:T	2	238353604	T	C	0.1995	SNP	rs72620816	chr2_238352128_A_G	0.944525	0.9	0.0607	35.8145	0.0504303	1	1.0662	9.883e-11	0.967824	0.6112	intergenic	AC112721.2,MLPH	dist=10139;dist=40467			ReprW	Low	Repr	Repressed	Heterochromatin	0	0	0	0	0	0	0	0	0	0	0	0	0	0	0	0	0	0
chr2:237940449-238943226	rs7584330	1	rs72620817:238353661:C:T	2	238353661	T	C	0.1996	SNP	rs72620817	chr2_238352128_A_G	0.944242	0.9	0.0607	35.8145	0.0504303	1	1.0662	9.741e-11	0.968023	0.6939	intergenic	AC112721.2,MLPH	dist=10196;dist=40410			ReprW	Low	Repr	Repressed	Heterochromatin	0	0	0	0	0	0	0	0	0	0	0	0	0	0	0	0	0	0
chr2:237940449-238943226	rs7584330	1	rs72620818:238354652:G:A	2	238354652	A	G	0.1995	SNP	rs72620818	rs60079197:238358584:A:T	0.944843	0.9	0.5114	580.112	0.421456	1	1.06695	6.294e-11	0.962631	0.5802	intergenic	AC112721.2,MLPH	dist=11187;dist=39419			ReprW	Low	ReprW	Repressed	Heterochromatin	0	0	0	0	0	0	1	0	0	0	0	0	0	0	0	0	0	0
chr2:237940449-238943226	rs7584330	1	rs72620819:238354982:C:T	2	238354982	T	C	0.1994	SNP	rs72620819	rs60079197:238358584:A:T	0.945196	0.9	0.5114	580.112	0.421456	1	1.06684	7.057e-11	0.954789	0.4855	intergenic	AC112721.2,MLPH	dist=11517;dist=39089			ReprW	DnaseU	Repr	Repressed	Heterochromatin	0	0	0	0	0	0	0	0	0	0	0	0	0	0	0	0	0	0
chr2:237940449-238943226	rs7584330	1	rs72620821:238362615:C:A	2	238362615	A	C	0.2024	SNP	rs72620821	rs60079197:238358584:A:T	0.938788	0.9	0.5114	580.112	0.421456	1	1.06503	1.226e-10	0.965102	0.2623	intergenic	AC112721.2,MLPH	dist=19150;dist=31456			Low	Low	Repr	Heterochromatin	Heterochromatin	0	0	0	0	0	0	0	0	0	0	0	0	0	0	0	0	0	0
chr2:237940449-238943226	rs7584330	1	rs72620822:238379582:C:T	2	238379582	T	C	0.2005	SNP	rs72620822	rs60079197:238358584:A:T	0.932508	0.9	0.5114	580.112	0.421456	1	1.06759	2.795e-11	0.956384	0.2728	intergenic	AC112721.2,MLPH	dist=36117;dist=14489			ReprW	Low	Repr	Heterochromatin	Heterochromatin	0	0	0	0	0	0	0	0	0	0	0	0	0	0	0	0	0	0
chr2:237940449-238943226	rs7584330	1	rs72620824:238381083:G:A	2	238381083	A	G	0.2014	SNP	rs72620824	chr2_238382899_A_G	0.935994	0.9	0.0221	12.5201	0.0221	1	1.0694	7.271e-12	0.954849	0.2938	intergenic	AC112721.2,MLPH	dist=37618;dist=12988			Low	FaireW	Low	Transcribed	Heterochromatin	0	0	0	0	0	0	0	0	0	0	0	0	0	0	0	0	0	0
chr2:237940449-238943226	rs7584330	1	rs72620825:238381243:G:A	2	238381243	A	G	0.2015	SNP	rs72620825	chr2_238382899_A_G	0.932484	0.9	0.0221	12.5201	0.0221	1	1.0694	8.2e-12	0.949061	0.09011	intergenic	AC112721.2,MLPH	dist=37778;dist=12828			Low	FaireW	Low	Transcribed	Heterochromatin	0	0	0	0	0	0	0	0	0	0	0	0	0	0	0	0	0	0
chr2:237940449-238943226	rs7584330	1	rs73098849:238389739:G:A	2	238389739	A	G	0.1478	SNP	rs73098849	chr2_238398268_C_T	0.958982	0.9	0.0202	11.4244	0.0202	1	1.07272	2.132e-10	0.970842	0.02935	intergenic	AC112721.2,MLPH	dist=46274;dist=4332			Repr	ReprW	Repr	Heterochromatin	Heterochromatin	0	0	0	0	0	0	0	0	0	0	0	0	0	0	0	0	0	0
chr2:237940449-238943226	rs7584330	1	rs75751873:238354238:A:T	2	238354238	A	T	0.7993	SNP	rs75751873	chr2_238352128_A_G	0.960281	0.9	0.0607	35.8145	0.0504303	1	0.937349	6.342e-11	0.966166	0.1292	intergenic	AC112721.2,MLPH	dist=10773;dist=39833			ReprW	Low	Repr	Repressed	Heterochromatin	0	0	0	0	0	0	0	0	0	0	0	0	0	0	0	0	0	0
chr2:237940449-238943226	rs7584330	1	rs7583768:238416786:A:G	2	238416786	A	G	0.7793	SNP	rs7583768	chr2_238416524_C_G	0.990164	0.9	0.02	11.307	0.0222238	1	0.944027	1.774e-09	0.979553	0.4284	intronic	MLPH				ReprW	Low	Repr	Transcribed	Heterochromatin	0	0	0	0	0	0	0	0	0	0	0	0	0	0	0	0	0	0
chr2:237940449-238943226	rs7584330	1	rs7600317:238353513:G:A	2	238353513	A	G	0.2067	SNP	rs7600317	chr2_238352128_A_G	0.920428	0.9	0.0607	35.8145	0.0504303	1	1.0629	4.665e-10	0.965606	0.7064	intergenic	AC112721.2,MLPH	dist=10048;dist=40558			ReprW	Low	Repr	Repressed	Heterochromatin	0	0	0	0	0	0	0	0	0	0	0	0	0	0	0	0	0	0
chr2:237940449-238943226	rs7584330	1	rs7602387	2	238356795	A	G	0.7811	SNP	rs7602387	chr2_238352128_A_G	0.935208	0.9	0.0607	35.8145	0.0504303	1	0.944216	1.868e-09	0.999931	0.7455	intergenic	AC112721.2,MLPH	dist=13330;dist=37276			ReprW	DnaseD	Repr	Heterochromatin	Heterochromatin	0	0	0	0	0	0	0	0	0	0	0	0	0	0	0	0	0	0
chr2:237940449-238943226	rs7584330	1	rs7604315:238381729:C:G	2	238381729	C	G	0.7939	SNP	rs7604315	chr2_238382899_A_G	0.959116	0.9	0.0221	12.5201	0.0221	1	0.940917	3.453e-10	0.961919	0.1936	intergenic	AC112721.2,MLPH	dist=38264;dist=12342			Low	Low	Low	Transcribed	Heterochromatin	0	0	0	0	0	0	1	0	0	0	0	0	0	0	0	0	0	0
chr2:237940449-238943226	rs7584330	1	rs7609087:238437803:C:G	2	238437803	C	G	0.7367	SNP	rs7609087	2:238426328:GTGGATGGA:GTGGA	0.914024	0.9	0.0496	28.925	0.0496	1	0.944689	2.402e-10	0.979838	0.02307	intronic	MLPH				Enh	Low	Quies	Transcribed	Heterochromatin	0	0	0	0	0	0	0	0	0	0	0	0	0	0	0	0	0	0
chr2:237940449-238943226	rs7584330	1	rs76121072:238370893:T:C	2	238370893	T	C	0.7986	SNP	rs12464906	rs60079197:238358584:A:T	0.937182	0.9	0.5114	580.112	0.421456	1	0.937067	3.09e-11	0.959791	0.476	intergenic	AC112721.2,MLPH	dist=27428;dist=23178			Low	Low	Low	Transcribed	Transcribed	0	0	0	0	0	0	0	0	0	0	0	0	0	0	0	0	0	0
chr2:237940449-238943226	rs7584330	1	rs76408976:238384784:C:T	2	238384784	T	C	0.1288	SNP	rs76408976	rs79618460:238419959:T:C	0.979568	0.9	0.0242	13.7397	0.0242	1	1.08037	3.603e-11	0.963193	0.09217	intergenic	AC112721.2,MLPH	dist=41319;dist=9287			ReprD	PromP	PromP	Promoter	Enhancer	0	0	0	0	0	0	0	0	0	0	0	0	0	0	0	0	0	0
chr2:237940449-238943226	rs7584330	1	rs77856818:238402830:G:A	2	238402830	A	G	0.1368	SNP	rs77856818	chr2_238385766_C_T	0.967593	0.9	0.0196	11.0756	0.0196	1	1.07896	2.733e-11	0.972317	0.08899	intronic	MLPH				ReprW	ElonW	ReprW	Transcribed	Heterochromatin	0	0	0	0	0	0	0	0	0	0	0	0	0	0	0	0	0	0
chr2:237940449-238943226	rs7584330	1	rs79618460:238419959:T:C	2	238419959	T	C	0.8689	SNP	rs79618460	rs79618460:238419959:T:C	1	0.9	0.0242	13.7397	0.0242	1	0.930624	6.149e-10	0.958194	0.1359	intronic	MLPH				ReprW	Low	Low	Transcribed	Heterochromatin	0	0	0	0	0	0	0	0	0	0	0	0	0	0	0	0	0	0
chr2:237940449-238943226	rs7584330	1	rs880931:238396741:G:A	2	238396741	A	G	0.1359	SNP	rs880931	chr2_238385766_C_T	0.967434	0.9	0.0196	11.0756	0.0196	1	1.07821	4.141e-11	0.972365	0.08616	intronic	MLPH				Repr	PromP	Repr	Promoter	Promoter	0	0	0	0	0	1	1	0	0	0	0	0	0	0	0	0	0	0
chr2:237940449-238943226	rs7584330	1	rs937386:238364039:C:T	2	238364039	T	C	0.2033	SNP	rs937386	rs60079197:238358584:A:T	0.938712	0.9	0.5114	580.112	0.421456	1	1.06439	1.774e-10	0.966056	0.2282	intergenic	AC112721.2,MLPH	dist=20574;dist=30032			Low	Low	Repr	Heterochromatin	Heterochromatin	0	0	0	0	0	0	0	0	0	0	0	0	0	0	0	0	0	0
chr2:241657087-242920971	rs3771570	1	chr2_242113751_A_G	2	242113751	A	G	0.6894	SNP	rs6724057	chr2_242113751_A_G	1	0.9	0.0507	25.5823	0.0507	3	0.965412	5.23e-05	0.999992	0.7155	intronic	PPP1R7				ElonW	Low	Elon	Enhancer	Heterochromatin	0	0	0	0	0	1	0	0	0	0	0	0	0	0	0	0	0	0
chr2:241657087-242920971	rs3771570	1	chr2_242135265_A_G	2	242135265	A	G	0.0237	SNP	rs77559646	chr2_242135265_A_G	1	0.9	0.9998	Inf	0.9998	3	1.283	9.928e-21	1	NA	exonic	ANO7		nonsynonymous SNV	ANO7:ENST00000402530.3:exon4:c.G473A:p.R158H	Quies	DnaseD	Low	Heterochromatin	Heterochromatin	0	0	0	0	0	1	1	0	0	0	0	0	0	0	0	0	0	0
chr2:241657087-242920971	rs3771570	1	chr2_242141719_C_T	2	242141719	T	C	0.6918	SNP	rs2074840	chr2_242141719_C_T	1	0.9	0.0245	12.0303	0.0266899	3	0.96358	1.544e-05	0.999983	0.4961	exonic	ANO7		synonymous SNV	ANO7:ENST00000274979.8:exon8:c.C885T:p.D295D,ANO7:ENST00000402430.3:exon8:c.C882T:p.D294D	Quies	DnaseD	DnaseD	Heterochromatin	Heterochromatin	0	0	0	0	0	1	1	0	0	0	0	0	0	0	0	0	0	0
chr2:241657087-242920971	rs3771570	1	chr2_242151791_C_G	2	242151791	C	G	0.834	SNP	rs62187431	chr2_242151791_C_G	1	0.9	0.7231	1252.9	0.7231	3	0.907828	9.747e-20	0.999927	0.01144	intronic	ANO7				Low	DnaseD	Low	Repressed	Heterochromatin	0	0	0	0	0	1	1	0	0	0	0	0	0	0	0	0	0	0
chr2:241657087-242920971	rs3771570	1	chr2_242161999_G_T	2	242161999	T	G	0.1804	SNP	rs56091437	chr2_242161999_G_T	1	0.9	0.2652	172.901	0.2652	3	1.09439	1.353e-18	0.999703	0.001285	intronic	ANO7				Low	Low	Low	Transcribed	Heterochromatin	0	0	0	0	0	0	0	0	0	0	0	0	0	0	0	0	0	0
chr2:241657087-242920971	rs3771570	1	chr2_242247627_C_T	2	242247627	T	C	0.9858	SNP	rs79340821	chr2_242247627_C_T	1	0.9	0.0485	24.4597	0.0479663	3	1.45092	6.452e-20	1	NA	intronic	HDLBP				Gen5'	Gen5'	Elon	Heterochromatin	Heterochromatin	0	0	0	0	0	0	0	0	0	0	0	0	0	0	0	0	0	0
chr2:241657087-242920971	rs3771570	1	chr2_242420971_A_G	2	242420971	A	G	0.0136	SNP	rs183997311	chr2_242247627_C_T	0.935456	0.9	0.0485	24.4597	0.0479663	3	0.688665	1.207e-18	1	NA	intronic	FARP2				Low	Low	ElonW	Heterochromatin	Heterochromatin	0	0	0	0	0	0	0	0	0	0	0	0	0	0	0	0	0	0
chr2:241657087-242920971	rs3771570	1	exm283907	2	242139600	A	G	0.0145	SNP	rs77482050	exm283907	1	0.9	0.9513	9696.57	0.995144	3	0.674421	1.506e-22	0.999812	NA	exonic	ANO7		nonsynonymous SNV	ANO7:ENST00000274979.8:exon6:c.G676A:p.E226K,ANO7:ENST00000402430.3:exon6:c.G673A:p.E225K	Quies	DnaseD	Low	Heterochromatin	Heterochromatin	0	0	0	0	0	1	1	0	0	0	0	0	0	0	0	0	0	0
chr2:241657087-242920971	rs3771570	1	rs111770284:242157087:C:T	2	242157087	T	C	0.1683	SNP	rs111770284	chr2_242161999_G_T	0.925011	0.9	0.2652	172.901	0.2652	3	1.10252	3.775e-20	0.953514	0.006844	exonic	ANO7		unknown	UNKNOWN	Tss	Tss	PromP	CTCF+Promoter	Promoter	1	0	0	0	0	1	1	0	0	0	0	0	0	0	0	0	0	0
chr2:241657087-242920971	rs3771570	1	rs115771422:242307824:G:A	2	242307824	A	G	0.0141	SNP	rs115771422	chr2_242247627_C_T	0.997134	0.9	0.0485	24.4597	0.0479663	3	0.692048	3.015e-19	0.962239	NA	intronic	FARP2				FaireW	EnhWF	FaireW	Enhancer	Heterochromatin	0	0	0	0	0	0	0	0	0	0	0	0	0	0	0	0	0	0
chr2:241657087-242920971	rs3771570	1	rs143321112:242220761:C:T	2	242220761	T	C	0.0142	SNP	rs143321112	chr2_242247627_C_T	1	0.9	0.0485	24.4597	0.0479663	3	0.689216	8.029e-20	0.96418	NA	intronic	HDLBP				EnhF	Low	ElonW	Transcribed	Transcribed	0	0	0	0	0	0	0	0	0	0	0	0	0	0	0	0	0	0
chr2:241657087-242920971	rs3771570	1	rs34948850:242113331:A:AT	2	242113331	A	AT	0.3608	INS	rs34948850	chr2_242113751_A_G	0.918116	0.9	0.0507	25.5823	0.0507	3	1.03427	0.0001678	0.844117	0.3921	intronic	PPP1R7				ElonW	Low	ElonW	Heterochromatin	Heterochromatin	0	0	0	0	0	1	0	0	0	0	0	0	0	0	1	0	1	0
chr2:241657087-242920971	rs3771570	1	rs74783204:242285151:T:A	2	242285151	A	T	0.0141	SNP	rs74783204	chr2_242247627_C_T	0.997126	0.9	0.0485	24.4597	0.0479663	3	0.690942	2.217e-19	0.964376	NA	intronic	SEPT2				Elon	Elon	Elon	Heterochromatin	Heterochromatin	0	0	0	0	0	0	0	0	0	0	0	0	0	0	0	0	0	0
chr2:241657087-242920971	rs3771570	1	rs76832527:242157241:G:A	2	242157241	A	G	0.1719	SNP	rs76832527	chr2_242161999_G_T	0.932816	0.9	0.2652	172.901	0.2652	3	1.10307	9.433e-21	0.961968	0.008819	exonic	ANO7		nonsynonymous SNV	ANO7:ENST00000274979.8:exon20:c.G2275A:p.A759T,ANO7:ENST00000402430.3:exon20:c.G2272A:p.A758T	Tss	Tss	PromP	Promoter	Promoter	1	1	0	0	0	1	1	0	0	0	0	0	0	0	0	0	0	0
chr2:43053949-44137998	rs1465618	1	chr2_43501802_A_G	2	43501802	A	G	0.7084	SNP	rs6544638	chr2_43501802_A_G	1	0.9	0.0699	61.2653	0.077141	1	0.922747	1.272e-20	0.999976	0.8082	intronic	THADA				ElonW	Low	Pol2	Heterochromatin	Heterochromatin	0	0	0	0	0	0	0	0	0	0	0	0	0	0	0	0	0	0
chr2:43053949-44137998	rs1465618	1	chr2_43555506_C_T	2	43555506	T	C	0.2113	SNP	rs4340576	chr2_43555506_C_T	1	0.9	0.0097	7.98335	0.00973244	1	1.08948	3.247e-19	0.999994	0.9409	intronic	THADA				Elon	Quies	Elon	Heterochromatin	Heterochromatin	0	0	0	1	1	0	0	0	0	0	0	0	0	0	1	1	0	0
chr2:43053949-44137998	rs1465618	1	chr2_43637998_A_G	2	43637998	A	G	0.3156	SNP	rs7591218	chr2_43637998_A_G	1	0.9	0.842	4365.67	0.842	1	1.08763	2.955e-23	0.999983	0.5509	intronic	THADA				Low	Low	Low	Heterochromatin	Heterochromatin	0	0	0	0	0	0	0	1	0	1	0	0	0	0	1	1	0	0
chr2:43053949-44137998	rs1465618	1	chr2_43638185_C_T	2	43638185	T	C	0.6663	SNP	rs7567607	chr2_43638855_C_T	0.986498	0.9	0.0538	46.3555	0.0901808	1	0.924317	3.549e-21	0.999993	0.9749	intronic	THADA				Low	Low	Low	Heterochromatin	Heterochromatin	0	0	0	0	0	0	0	0	0	0	0	0	0	0	1	0	0	0
chr2:43053949-44137998	rs1465618	1	chr2_43638855_C_T	2	43638855	T	C	0.6642	SNP	rs7568365	chr2_43638855_C_T	1	0.9	0.0538	46.3555	0.0901808	1	0.925797	2.16e-20	0.999997	0.9806	intronic	THADA				Low	Low	EnhWF	Heterochromatin	Heterochromatin	0	0	0	0	0	0	0	0	0	0	0	0	0	0	0	0	0	0
chr2:43053949-44137998	rs1465618	1	chr2_43638947_C_T	2	43638947	T	C	0.3334	SNP	rs7582497	chr2_43638855_C_T	0.987407	0.9	0.0538	46.3555	0.0901808	1	1.08134	7.041e-21	0.999995	0.9665	intronic	THADA				Low	Low	EnhWF	Heterochromatin	Heterochromatin	0	0	0	0	0	0	0	0	0	0	0	0	0	0	0	0	0	0
chr2:43053949-44137998	rs1465618	1	chr2_43738173_C_T	2	43738173	T	C	0.3123	SNP	rs1038822	chr2_43637998_A_G	0.913104	0.9	0.842	4365.67	0.842	1	1.08426	1.479e-21	0.999991	0.705	intronic	THADA				ElonW	Low	ElonW	Heterochromatin	Heterochromatin	0	0	0	0	0	0	0	0	0	0	0	0	0	0	0	0	0	0
chr2:43053949-44137998	rs1465618	1	rs1465618	2	43553949	T	C	0.2141	SNP	rs1465618	chr2_43555506_C_T	0.972486	0.9	0.0097	7.98335	0.00973244	1	1.08643	2.077e-18	0.999991	0.9707	intronic	THADA				Low	Quies	Low	Heterochromatin	Heterochromatin	0	0	0	0	0	0	0	0	0	0	0	0	0	0	0	0	0	0
chr2:43053949-44137998	rs1465618	1	rs7572765:43509140:G:C	2	43509140	C	G	0.7273	SNP	rs7572765	chr2_43501802_A_G	0.905146	0.9	0.0699	61.2653	0.077141	1	0.92247	5.261e-20	0.991909	0.5806	intronic	THADA				Gen3'	Low	ElonW	Heterochromatin	Heterochromatin	0	0	0	0	0	0	0	0	0	0	0	0	0	0	0	0	0	0
chr2:62263347-63777843	rs721048	1	chr2_62758044_C_T	2	62758044	T	C	0.6418	SNP	rs4399711	chr2_62758044_C_T	1	0.9	0.0168	8.18488	0.0198033	1	0.949804	3.628e-10	0.999988	0.009809	intergenic	TMEM17,AC092155.4	dist=24568;dist=59346			ReprW	Low	ReprW	Transcribed	Heterochromatin	0	0	0	0	0	0	0	0	0	0	0	0	0	0	0	0	0	0
chr2:62263347-63777843	rs721048	1	chr2_62794350_A_G	2	62794350	A	G	0.6014	SNP	rs11125928	chr2_62794350_A_G	1	0.9	0.0114	5.52389	0.0118552	1	0.944877	2.095e-12	0.99996	0.01828	intergenic	TMEM17,AC092155.4	dist=60874;dist=23040			Quies	Quies	EnhWF	Heterochromatin	Heterochromatin	0	0	0	0	0	0	0	0	0	0	0	0	0	0	0	0	0	0
chr2:62263347-63777843	rs721048	1	chr2_62795414_A_G	2	62795414	A	G	0.6012	SNP	rs6545956	chr2_62794350_A_G	0.997012	0.9	0.0114	5.52389	0.0118552	1	0.944594	1.582e-12	0.9999	0.005302	intergenic	TMEM17,AC092155.4	dist=61938;dist=21976			Quies	Quies	Low	Enhancer	Heterochromatin	0	0	0	0	0	0	0	0	0	0	0	0	0	0	0	0	0	0
chr2:62263347-63777843	rs721048	1	chr2_63301164_A_G	2	63301164	A	G	0.5037	SNP	rs6545977	chr2_63301164_A_G	1	0.9	0.0291	14.3579	0.0281249	1	0.893508	7.346e-46	0.999994	8.076e-10	intergenic	OTX1,DBIL5P2	dist=16193;dist=43822			Quies	Low	ReprW	Heterochromatin	Heterochromatin	0	0	0	0	0	0	0	0	0	0	0	0	0	0	0	0	0	0
chr2:62263347-63777843	rs721048	1	chr2_63321413_CTTA_INDEL	2	63321412	CCTTA	C	0.9849	DEL	rs200459274	chr2_63321413_CTTA_INDEL	1	0.9	0.0202	9.87628	0.020312	1	1.18922	3.066e-07	1	NA	intergenic	OTX1,DBIL5P2	dist=36442;dist=23570			Quies	Low	ReprW	Heterochromatin	Heterochromatin	0	0	0	0	0	0	0	0	0	0	0	0	0	0	0	0	0	0
chr2:62263347-63777843	rs721048	1	chr2_63576744_A_INDEL	2	63576744	G	GA	0.9839	INS	rs201880003	chr2_63321413_CTTA_INDEL	0.921357	0.9	0.0202	9.87628	0.020312	1	1.16976	2.014e-06	0.997727	NA	intronic	WDPCP				Quies	Low	Quies	Heterochromatin	Heterochromatin	0	0	0	0	0	0	0	0	0	0	0	0	0	0	0	0	0	0
chr2:62263347-63777843	rs721048	1	rs11311457:62793332:GA:G	2	62793332	G	GA	0.3988	DEL	rs11311457	chr2_62794350_A_G	0.986596	0.9	0.0114	5.52389	0.0118552	1	1.06279	6.331e-14	0.969778	0.01501	intergenic	TMEM17,AC092155.4	dist=59857;dist=24057			Quies	Quies	EnhWF	Heterochromatin	Heterochromatin	0	0	0	0	0	0	0	0	0	0	0	0	0	0	0	0	0	0
chr2:62263347-63777843	rs721048	1	rs11459644:62784783:T:TG	2	62784783	T	TG	0.5968	INS	rs397869933	chr2_62794350_A_G	0.938212	0.9	0.0114	5.52389	0.0118552	1	0.946201	7.601e-12	0.967297	0.01398	intergenic	TMEM17,AC092155.4	dist=51307;dist=32607			Quies	Quies	ReprW	Heterochromatin	Heterochromatin	0	0	0	0	0	0	0	0	0	0	0	0	0	0	0	0	0	0
chr2:62263347-63777843	rs721048	1	rs11901966:62787937:A:G	2	62787937	A	G	0.5967	SNP	rs11901966	chr2_62794350_A_G	0.939677	0.9	0.0114	5.52389	0.0118552	1	0.94658	9.93e-12	0.970352	0.009714	intergenic	TMEM17,AC092155.4	dist=54461;dist=29453			Quies	Quies	Low	Heterochromatin	Heterochromatin	0	0	0	0	0	0	0	0	0	0	0	0	0	0	0	0	0	0
chr2:62263347-63777843	rs721048	1	rs13008096:62792689:C:A	2	62792689	A	C	0.3961	SNP	rs13008096	chr2_62794350_A_G	0.993566	0.9	0.0114	5.52389	0.0118552	1	1.05908	1.225e-12	0.984431	0.01276	intergenic	TMEM17,AC092155.4	dist=59213;dist=24701			Quies	Quies	Low	Heterochromatin	Heterochromatin	0	0	0	0	0	0	0	0	0	0	0	0	0	0	0	0	0	0
chr2:62263347-63777843	rs721048	1	rs13017269:62776684:A:G	2	62776684	A	G	0.615	SNP	rs13017269	rs13017269:62776684:A:G	1	0.9	0.0164	7.99053	0.0194786	1	0.944689	2.862e-12	0.9684	0.1444	intergenic	TMEM17,AC092155.4	dist=43208;dist=40706			Quies	Quies	Quies	Heterochromatin	Heterochromatin	0	0	0	0	0	0	0	0	0	0	0	0	0	0	0	0	0	0
chr2:62263347-63777843	rs721048	1	rs13403582:62760476:A:G	2	62760476	A	G	0.6389	SNP	rs13403582	chr2_62758044_C_T	0.987414	0.9	0.0168	8.18488	0.0198033	1	0.94857	1.355e-10	0.97731	0.2288	intergenic	TMEM17,AC092155.4	dist=27000;dist=56914			Quies	Low	Quies	Heterochromatin	Heterochromatin	0	0	0	0	0	0	0	0	0	0	0	0	0	0	0	0	0	0
chr2:62263347-63777843	rs721048	1	rs2129510:62761241:T:C	2	62761241	T	C	0.639	SNP	rs2129510	chr2_62758044_C_T	0.986502	0.9	0.0168	8.18488	0.0198033	1	0.949709	3.495e-10	0.977039	0.2351	intergenic	TMEM17,AC092155.4	dist=27765;dist=56149			Quies	Low	Quies	Transcribed	Heterochromatin	0	0	0	0	0	0	0	0	0	0	0	0	0	0	0	0	0	0
chr2:62263347-63777843	rs721048	1	rs4490165:62757985:A:G	2	62757985	A	G	0.2275	SNP	rs4490165	rs4490165:62757985:A:G	1	0.9	0.0176	8.58151	0.0200847	1	1.05961	7.227e-10	0.980291	0.008563	intergenic	TMEM17,AC092155.4	dist=24509;dist=59405			ReprW	Low	ReprW	Transcribed	Heterochromatin	0	0	0	0	0	0	0	0	0	0	0	0	0	0	0	0	0	0
chr2:62263347-63777843	rs721048	1	rs58235267:63277843:C:G	2	63277843	C	G	0.5299	SNP	rs58235267	rs58235267:63277843:C:G	1	0.9	0.9691	15042.3	0.9691	1	0.889141	1.108e-49	0.966565	1.84e-09	intronic	OTX1				Tss	PromP	PromP	Promoter	Promoter	1	1	1	0	0	1	1	0	0	0	0	0	0	0	0	0	0	0
chr2:62263347-63777843	rs721048	1	rs6750204:62761855:G:T	2	62761855	T	G	0.3589	SNP	rs6750204	chr2_62758044_C_T	0.992337	0.9	0.0168	8.18488	0.0198033	1	1.05306	3.232e-10	0.979344	0.2407	intergenic	TMEM17,AC092155.4	dist=28379;dist=55535			Quies	Low	Quies	Transcribed	Heterochromatin	0	0	0	0	0	0	0	0	0	0	0	0	0	0	0	0	0	0
chr2:62263347-63777843	rs721048	1	rs7577341:62781015:C:T	2	62781015	T	C	0.3878	SNP	rs7577341	rs7577341:62781015:C:T	1	0.9	0.0527	26.6486	0.0417801	1	1.05643	1.39e-11	0.984703	0.5282	intergenic	TMEM17,AC092155.4	dist=47539;dist=36375			ReprW	Quies	Quies	Heterochromatin	Heterochromatin	0	0	0	0	0	0	0	0	0	0	0	0	0	0	0	0	0	0
chr2:62263347-63777843	rs721048	1	rs7577534:62781035:G:A	2	62781035	A	G	0.3878	SNP	rs7577534	rs7577341:62781015:C:T	0.999893	0.9	0.0527	26.6486	0.0417801	1	1.05654	1.34e-11	0.98517	0.4768	intergenic	TMEM17,AC092155.4	dist=47559;dist=36355			ReprW	Quies	Quies	Heterochromatin	Heterochromatin	0	0	0	0	0	0	0	0	0	0	0	0	0	0	0	0	0	0
chr2:62263347-63777843	rs721048	1	rs7580494	2	62781499	T	C	0.3878	SNP	rs7580494	rs7577341:62781015:C:T	0.998931	0.9	0.0527	26.6486	0.0417801	1	1.05665	1.167e-11	0.999963	0.4706	intergenic	TMEM17,AC092155.4	dist=48023;dist=35891			ReprW	Quies	ReprW	Heterochromatin	Heterochromatin	0	0	0	0	0	0	0	0	0	0	0	0	0	0	0	0	0	0
chr2:62263347-63777843	rs721048	1	rs7596223:62797500:T:C	2	62797500	T	C	0.5465	SNP	rs7596223	rs7596223:62797500:T:C	1	0.9	0.0133	6.45718	0.0166337	1	0.936693	3.495e-16	0.963866	0.005548	intergenic	TMEM17,AC092155.4	dist=64024;dist=19890			ReprW	PromF	Low	Enhancer	Heterochromatin	0	0	0	0	0	0	0	0	0	0	0	0	0	0	0	0	0	0
chr2:85267735-86294297	rs10187424	1	2:85807079:G:GA	2	85807079	G	GA	0.5499	INS	rs368912301	2:85807079:G:GA	1	0.9	0.0872	57.6055	0.0872	1	1.08058	4.758e-22	0.96308	0.001336	intronic	VAMP8				TssF	DnaseD	ElonW	Transcribed	Enhancer	0	0	0	0	0	0	0	0	0	0	0	0	0	0	0	0	0	0
chr2:85267735-86294297	rs10187424	1	chr2_85742175_A_C	2	85742175	T	G	0.4567	SNP	rs2166529	chr2_85742175_A_C	1	0.9	0.1437	101.198	0.311442	1	0.92404	3.905e-23	0.999986	0.01318	intergenic	Y_RNA,RN7SL830P	dist=54800;dist=17292			Low	Low	Low	Transcribed	Heterochromatin	0	0	0	0	0	0	0	0	0	0	0	0	0	0	0	0	0	0
chr2:85267735-86294297	rs10187424	1	chr2_85742297_C_T	2	85742297	A	G	0.6009	SNP	rs2886722	chr2_85742297_C_T	1	0.9	0.0415	26.108	0.0389984	1	1.07929	5e-21	0.999778	0.0925	intergenic	Y_RNA,RN7SL830P	dist=54922;dist=17170			Low	Low	Low	Enhancer	Heterochromatin	0	0	0	0	0	0	0	0	0	0	0	0	0	0	0	0	0	0
chr2:85267735-86294297	rs10187424	1	chr2_85755928_C_T	2	85755928	T	C	0.4284	SNP	rs6547620	chr2_85755928_C_T	1	0.9	0.0387	24.2757	0.0387	1	0.927651	6.35e-21	1	0.006645	intergenic	Y_RNA,RN7SL830P	dist=68553;dist=3539			Low	Low	Repr	Transcribed	Heterochromatin	0	0	0	0	0	0	0	0	0	0	0	0	0	0	0	0	0	0
chr2:85267735-86294297	rs10187424	1	chr2_85759127_C_T	2	85759127	T	C	0.5716	SNP	rs17026396	chr2_85755928_C_T	0.999281	0.9	0.0387	24.2757	0.0387	1	1.07788	6.518e-21	0.999994	0.006979	downstream	RN7SL830P				Low	Low	ReprW	Transcribed	Heterochromatin	0	0	0	0	0	0	0	0	0	0	0	0	0	0	0	0	0	0
chr2:85267735-86294297	rs10187424	1	chr2_85762048_A_T	2	85762048	A	T	0.5209	SNP	rs10176176	2:85807079:G:GA	0.916929	0.9	0.0872	57.6055	0.0872	1	1.08026	2.279e-22	0.999971	0.0002919	intergenic	RN7SL830P,MAT2A	dist=2299;dist=4240			Low	Pol2	ReprW	Transcribed	Heterochromatin	0	0	0	0	0	0	0	0	0	0	0	0	0	0	0	0	0	0
chr2:85267735-86294297	rs10187424	1	chr2_85762761_A_G	2	85762761	A	G	0.5344	SNP	rs10179195	2:85807079:G:GA	0.96257	0.9	0.0872	57.6055	0.0872	1	1.08296	6.752e-24	0.999993	0.004906	intergenic	RN7SL830P,MAT2A	dist=3012;dist=3527			Low	Pol2	ReprW	Transcribed	Heterochromatin	0	0	0	0	0	0	0	0	0	0	0	0	0	0	0	0	0	0
chr2:85267735-86294297	rs10187424	1	chr2_85763520_C_T	2	85763520	T	C	0.4656	SNP	rs6743030	2:85807079:G:GA	0.962567	0.9	0.0872	57.6055	0.0872	1	0.923116	5.086e-24	0.999997	0.005035	intergenic	RN7SL830P,MAT2A	dist=3771;dist=2768			Low	Pol2	ReprW	Enhancer	Enhancer	0	0	0	0	0	0	0	0	0	0	0	0	0	0	0	0	0	0
chr2:85267735-86294297	rs10187424	1	chr2_85764006_C_T	2	85764006	T	C	0.4661	SNP	rs3755014	2:85807079:G:GA	0.962471	0.9	0.0872	57.6055	0.0872	1	0.923301	5.777e-24	0.999994	0.0002156	intergenic	RN7SL830P,MAT2A	dist=4257;dist=2282			PromF	Pol2	EnhWF	Enhancer	Enhancer	0	0	0	0	0	0	0	0	0	0	0	0	0	0	0	0	0	0
chr2:85267735-86294297	rs10187424	1	chr2_85764041_A_G	2	85764041	A	G	0.4661	SNP	rs3755015	2:85807079:G:GA	0.962361	0.9	0.0872	57.6055	0.0872	1	0.923209	5.486e-24	0.999991	0.0002059	intergenic	RN7SL830P,MAT2A	dist=4292;dist=2247			PromF	Pol2	EnhWF	Enhancer	Enhancer	0	0	0	0	0	0	0	0	0	0	0	0	0	0	0	0	0	0
chr2:85267735-86294297	rs10187424	1	chr2_85764960_A_C	2	85764960	T	G	0.4659	SNP	rs1446668	2:85807079:G:GA	0.962036	0.9	0.0872	57.6055	0.0872	1	0.922747	2.788e-24	0.999962	0.7929	intergenic	RN7SL830P,MAT2A	dist=5211;dist=1328			Tss	Tss	Tss	Promoter	Promoter	0	0	0	1	0	1	1	0	1	1	0	0	0	0	0	0	0	0
chr2:85267735-86294297	rs10187424	1	chr2_85767735_A_G	2	85767735	T	C	0.4418	SNP	rs2028900	chr2_85767735_A_G	1	0.9	0.4017	404.856	0.378784	1	0.921272	6.674e-25	0.999994	2.354e-05	intronic	MAT2A				TssF	TssF	TssF	Promoter	Promoter	0	0	0	0	0	0	0	0	0	0	0	0	0	0	0	0	0	0
chr2:85267735-86294297	rs10187424	1	chr2_85773061_A_G	2	85773061	A	G	0.535	SNP	rs12473819	2:85807079:G:GA	0.973458	0.9	0.0872	57.6055	0.0872	1	1.08318	5.507e-24	1	0.003537	UTR3	GGCX	ENST00000233838.4:c.*3996T>C			Gen3'	Art	Gen3'	Transcribed	Transcribed	0	0	0	0	0	0	0	0	0	0	0	0	0	0	0	0	0	0
chr2:85267735-86294297	rs10187424	1	chr2_85774676_A_G	2	85774676	A	G	0.4642	SNP	rs6547621	2:85807079:G:GA	0.974509	0.9	0.0872	57.6055	0.0872	1	0.923578	9.156e-24	0.999997	1.981e-05	UTR3	GGCX	ENST00000233838.4:c.*2381C>T			Pol2	Pol2	Gen3'	Transcribed	Enhancer	0	0	0	0	0	0	0	0	0	0	0	0	0	0	0	0	0	0
chr2:85267735-86294297	rs10187424	1	chr2_85783128_G_T	2	85783128	T	G	0.5358	SNP	rs6738645	2:85807079:G:GA	0.974615	0.9	0.0872	57.6055	0.0872	1	1.08264	9.799e-24	0.999994	1.944e-05	intronic	GGCX				Elon	ElonW	Elon	Heterochromatin	Heterochromatin	0	0	0	0	0	0	0	0	0	0	0	0	0	0	0	0	0	0
chr2:85267735-86294297	rs10187424	1	chr2_85787341_C_T	2	85787341	T	C	0.4023	SNP	rs12714145	rs11350741:85788401:GA:G	0.997621	0.9	0.0425	26.767	0.0484273	1	0.925149	5.689e-22	0.999997	0.008453	intronic	GGCX				PromF	PromF	PromF	Promoter	Heterochromatin	0	0	0	0	0	0	0	0	0	0	0	0	0	0	0	0	0	0
chr2:85267735-86294297	rs10187424	1	chr2_85788175_A_T	2	85788175	A	T	0.4537	SNP	rs7568458	2:85807079:G:GA	0.942907	0.9	0.0872	57.6055	0.0872	1	0.925242	1.347e-22	0.999979	3.536e-05	intronic	GGCX				Tss	Tss	TssF	Promoter	Promoter	0	0	0	0	0	0	0	0	0	0	0	0	0	0	0	0	0	0
chr2:85267735-86294297	rs10187424	1	chr2_85788270_A_C	2	85788270	A	C	0.4024	SNP	rs10172544	rs11350741:85788401:GA:G	0.998378	0.9	0.0425	26.767	0.0484273	1	0.925149	5.813e-22	0.999982	0.007913	intronic	GGCX				Tss	Tss	TssF	Promoter	Promoter	0	0	0	0	0	1	0	0	0	0	0	0	0	0	0	0	0	0
chr2:85267735-86294297	rs10187424	1	chr2_85794415_A_G	2	85794415	A	G	0.5739	SNP	rs10198569	chr2_85755928_C_T	0.980751	0.9	0.0387	24.2757	0.0387	1	1.07735	1.143e-20	0.999997	0.0001711	intronic	VAMP8				Low	Repr	Low	Heterochromatin	Transcribed	0	0	0	0	0	0	0	0	0	0	0	0	0	0	0	0	0	0
chr2:85267735-86294297	rs10187424	1	chr2_85803542_C_T	2	85803542	T	C	0.5746	SNP	rs6757263	chr2_85755928_C_T	0.972602	0.9	0.0387	24.2757	0.0387	1	1.07713	1.515e-20	1	0.0006622	intronic	VAMP8				Low	ReprW	EnhW	Heterochromatin	Heterochromatin	0	0	0	0	0	0	0	0	0	0	0	0	0	0	1	0	0	0
chr2:85267735-86294297	rs10187424	1	chr2_85805367_A_C	2	85805367	A	C	0.4241	SNP	rs3770098	chr2_85755928_C_T	0.968368	0.9	0.0387	24.2757	0.0387	1	0.928207	1.265e-20	0.999992	0.0009807	intronic	VAMP8				Tss	PromP	Tss	Promoter	Promoter	0	0	0	0	0	1	1	0	0	0	0	0	0	0	0	0	0	0
chr2:85267735-86294297	rs10187424	1	chr2_85806068_C_T	2	85806068	T	C	0.5759	SNP	rs3731827	chr2_85755928_C_T	0.967755	0.9	0.0387	24.2757	0.0387	1	1.07691	2.023e-20	1	0.001021	intronic	VAMP8				Tss	EnhW	EnhW	Promoter	Enhancer	0	0	0	0	0	0	0	0	0	0	0	0	0	0	0	0	0	0
chr2:85267735-86294297	rs10187424	1	chr2_85808737_C_T	2	85808737	A	G	0.5765	SNP	rs1009	chr2_85755928_C_T	0.966632	0.9	0.0387	24.2757	0.0387	1	1.07713	1.577e-20	0.999896	0.002004	exonic	VAMP8		synonymous SNV	VAMP8:ENST00000263864.5:exon3:c.A201G:p.R67R,VAMP8:ENST00000432071.1:exon3:c.A123G:p.R41R	Elon	Elon	ElonW	Transcribed	Transcribed	0	0	0	0	0	0	0	0	0	0	0	0	0	0	0	0	0	0
chr2:85267735-86294297	rs10187424	1	chr2_85808871_C_T	2	85808871	T	C	0.4233	SNP	rs1058588	chr2_85755928_C_T	0.966134	0.9	0.0387	24.2757	0.0387	1	0.928207	1.341e-20	0.999991	0.00795	UTR3	VAMP8	ENST00000432071.1:c.*32C>T,ENST00000263864.5:c.*32C>T,ENST00000409760.1:c.*168C>T			Elon	Low	ElonW	Transcribed	Transcribed	0	0	0	0	0	0	0	0	0	0	0	0	0	0	0	0	0	0
chr2:85267735-86294297	rs10187424	1	chr2_85808982_A_G	2	85808982	T	C	0.5766	SNP	rs1010	chr2_85755928_C_T	0.966431	0.9	0.0387	24.2757	0.0387	1	1.07724	1.399e-20	0.999926	0.002969	UTR3	VAMP8	ENST00000432071.1:c.*143T>C,ENST00000263864.5:c.*143T>C,ENST00000409760.1:c.*279T>C			Elon	Low	ElonW	Transcribed	Transcribed	0	0	0	0	0	0	0	0	0	0	0	0	0	0	0	0	0	0
chr2:85267735-86294297	rs10187424	1	chr2_85809711_A_G	2	85809711	T	C	0.5761	SNP	rs1562323	chr2_85755928_C_T	0.966741	0.9	0.0387	24.2757	0.0387	1	1.07724	1.542e-20	0.999999	0.0005317	downstream	VAMP8				Elon	Repr	ElonW	Transcribed	Transcribed	0	0	0	0	0	0	0	0	0	0	0	0	0	0	0	0	0	0
chr2:85267735-86294297	rs10187424	1	chr2_85809955_A_G	2	85809955	A	G	0.5767	SNP	rs2366639	chr2_85755928_C_T	0.965935	0.9	0.0387	24.2757	0.0387	1	1.07745	1.118e-20	1	0.006311	downstream	VAMP8				Gen5'	ReprW	ElonW	Transcribed	Transcribed	0	0	0	0	0	0	0	0	0	0	0	0	0	0	0	0	0	0
chr2:85267735-86294297	rs10187424	1	chr2_85809989_A_G	2	85809989	T	C	0.461	SNP	rs1561198	2:85807079:G:GA	0.996623	0.9	0.0872	57.6055	0.0872	1	0.925057	7.301e-23	0.999996	0.0007206	downstream	VAMP8				Gen5'	ReprW	ElonW	Transcribed	Transcribed	0	0	0	0	0	0	0	0	0	0	0	0	0	0	0	0	0	0
chr2:85267735-86294297	rs10187424	1	chr2_85812746_C_T	2	85812746	T	C	0.5391	SNP	rs55971080	2:85807079:G:GA	0.978046	0.9	0.0872	57.6055	0.0872	1	1.07918	6.309e-22	0.999975	0.003556	intronic	VAMP5				Enh	ReprD	Tss	Promoter	Enhancer	0	0	0	0	0	0	0	0	0	0	0	0	0	0	0	0	0	0
chr2:85267735-86294297	rs10187424	1	rs10175792:85761654:A:G	2	85761654	A	G	0.5344	SNP	rs10175792	2:85807079:G:GA	0.96313	0.9	0.0872	57.6055	0.0872	1	1.08329	5.165e-24	0.994582	0.004888	intergenic	RN7SL830P,MAT2A	dist=1905;dist=4634			Low	Pol2	ReprW	Transcribed	Heterochromatin	0	0	0	0	0	0	0	0	0	0	0	0	0	0	0	0	0	0
chr2:85267735-86294297	rs10187424	1	rs10187424	2	85794297	T	C	0.5738	SNP	rs10187424	chr2_85755928_C_T	0.981464	0.9	0.0387	24.2757	0.0387	1	1.07724	1.265e-20	0.999999	0.0001767	intronic	VAMP8				Low	Repr	Low	Heterochromatin	Transcribed	0	0	0	0	0	0	0	0	0	0	0	0	0	0	0	0	0	0
chr2:85267735-86294297	rs10187424	1	rs10700825:85773654:C:CTG	2	85773654	CTG	C	0.4644	INS	rs565245309	2:85807079:G:GA	0.974797	0.9	0.0872	57.6055	0.0872	1	0.923855	1.278e-23	0.994234	0.001521	UTR3	GGCX	ENST00000233838.4:c.*3402_*3403insCA			Pol2	CtcfO	Gen3'	Promoter	Enhancer	0	0	0	0	0	0	0	0	0	0	0	1	0	0	0	0	0	0
chr2:85267735-86294297	rs10187424	1	rs1078004:85769711:C:G	2	85769711	C	G	0.5355	SNP	rs1078004	2:85807079:G:GA	0.974683	0.9	0.0872	57.6055	0.0872	1	1.08275	8.158e-24	0.993849	1.549e-05	exonic	MAT2A		synonymous SNV	MAT2A:ENST00000306434.3:exon7:c.C792G:p.R264R,MAT2A:ENST00000409017.1:exon7:c.C603G:p.R201R	TssF	Gen5'	Gen5'	Promoter	Enhancer	0	0	0	0	0	0	0	0	0	0	0	0	0	0	0	0	0	0
chr2:85267735-86294297	rs10187424	1	rs11350741:85788401:GA:G	2	85788401	G	GA	0.3967	DEL	rs11350741	rs11350741:85788401:GA:G	1	0.9	0.0425	26.767	0.0484273	1	0.92626	4.963e-21	0.981367	0.009983	intronic	GGCX				Tss	Tss	Tss	Promoter	Promoter	1	0	0	0	0	1	1	0	0	0	0	0	0	0	0	0	0	0
chr2:85267735-86294297	rs10187424	1	rs11891260:85796101:G:C	2	85796101	C	G	0.4625	SNP	rs11891260	2:85807079:G:GA	0.989168	0.9	0.0872	57.6055	0.0872	1	0.92441	3.231e-23	0.988269	0.1775	intronic	VAMP8				ReprW	ReprW	Low	Heterochromatin	Transcribed	0	0	0	0	0	0	0	0	0	0	0	0	0	0	0	0	0	0
chr2:85267735-86294297	rs10187424	1	rs13394343:85754342:C:A	2	85754342	A	C	0.4284	SNP	rs13394343	chr2_85755928_C_T	0.999278	0.9	0.0387	24.2757	0.0387	1	0.927743	6.851e-21	0.994419	0.006623	intergenic	Y_RNA,RN7SL830P	dist=66967;dist=5125			Low	Low	Repr	Transcribed	Heterochromatin	0	0	0	0	0	0	0	0	0	0	0	0	0	0	0	0	0	0
chr2:85267735-86294297	rs10187424	1	rs1972297:85808573:T:C	2	85808573	T	C	0.5767	SNP	rs1972297	chr2_85755928_C_T	0.967701	0.9	0.0387	24.2757	0.0387	1	1.07735	1.326e-20	0.995097	0.006463	intronic	VAMP8				Gen5'	ElonW	ElonW	Transcribed	Transcribed	0	0	0	0	0	0	0	0	0	0	0	0	0	0	0	0	0	0
chr2:85267735-86294297	rs10187424	1	rs2044474:85758790:G:A	2	85758790	A	G	0.4284	SNP	rs2044474	chr2_85755928_C_T	0.99928	0.9	0.0387	24.2757	0.0387	1	0.927743	6.349e-21	0.995482	0.007121	downstream	RN7SL830P				Low	Low	ReprW	Enhancer	Heterochromatin	0	0	0	0	0	0	0	0	0	0	0	0	0	0	0	0	0	0
chr2:85267735-86294297	rs10187424	1	rs35215812:85792384:G:A	2	85792384	A	G	0.4263	SNP	rs35215812	chr2_85755928_C_T	0.982337	0.9	0.0387	24.2757	0.0387	1	0.928207	1.152e-20	0.994123	0.0001921	intronic	VAMP8				Low	Low	Low	Heterochromatin	Transcribed	0	0	0	0	0	0	0	0	0	0	0	0	0	0	0	0	0	0
chr2:85267735-86294297	rs10187424	1	rs35565292:85790316:T:A	2	85790316	A	T	0.4256	SNP	rs35565292	chr2_85755928_C_T	0.97975	0.9	0.0387	24.2757	0.0387	1	0.928486	2.925e-20	0.97913	9.32e-05	intronic	VAMP8				Low	Low	Low	Transcribed	Transcribed	0	0	0	0	0	0	0	0	0	0	0	0	0	0	0	0	0	0
chr2:85267735-86294297	rs10187424	1	rs5832649:85776490:C:CTTTA	2	85776490	CTTTA	C	0.4622	INS	rs5832649	2:85807079:G:GA	0.973077	0.9	0.0872	57.6055	0.0872	1	0.923209	6.178e-24	0.988818	2.307e-05	UTR3	GGCX	ENST00000233838.4:c.*566_*567insTAAA			Pol2	Pol2	Gen5'	Transcribed	Transcribed	0	0	0	0	0	0	0	0	1	1	0	0	0	0	0	0	1	0
chr2:85267735-86294297	rs10187424	1	rs5832650:85796961:C:CA	2	85796961	CA	C	0.4006	INS	rs5832650	rs11350741:85788401:GA:G	0.992953	0.9	0.0425	26.767	0.0484273	1	0.925797	1.932e-21	0.984072	0.1228	intronic	VAMP8				ReprW	ReprW	ReprW	Heterochromatin	Heterochromatin	0	0	0	0	0	0	0	0	0	0	0	0	0	0	0	0	0	0
chr2:85267735-86294297	rs10187424	1	rs59877521:85759494:C:T	2	85759494	T	C	0.4284	SNP	rs59877521	chr2_85755928_C_T	0.999381	0.9	0.0387	24.2757	0.0387	1	0.927743	6.422e-21	0.995108	0.007797	ncRNA_exonic	RN7SL830P				Low	Low	ReprW	Transcribed	Heterochromatin	0	0	0	0	0	0	0	0	0	0	0	0	0	0	0	0	0	0
chr2:85267735-86294297	rs10187424	1	rs6547624:85802134:A:T	2	85802134	A	T	0.5749	SNP	rs6547624	chr2_85755928_C_T	0.977493	0.9	0.0387	24.2757	0.0387	1	1.07724	1.324e-20	0.993571	0.0009438	intronic	VAMP8				ReprW	ReprW	ReprW	Heterochromatin	Heterochromatin	0	0	0	0	0	0	0	0	0	0	0	0	0	0	0	0	0	0
chr2:85267735-86294297	rs10187424	1	rs6705839:85761279:A:T	2	85761279	A	T	0.5345	SNP	rs6705839	2:85807079:G:GA	0.96329	0.9	0.0872	57.6055	0.0872	1	1.08318	5.646e-24	0.993383	0.005409	intergenic	RN7SL830P,MAT2A	dist=1530;dist=5009			Pol2	Pol2	ReprW	Transcribed	Heterochromatin	0	0	0	0	0	0	0	0	0	0	0	0	0	0	0	0	0	0
chr2:85267735-86294297	rs10187424	1	rs6705971:85761417:A:C	2	85761417	A	C	0.5344	SNP	rs6705971	2:85807079:G:GA	0.963337	0.9	0.0872	57.6055	0.0872	1	1.08318	5.343e-24	0.994124	0.004862	intergenic	RN7SL830P,MAT2A	dist=1668;dist=4871			Low	Pol2	ReprW	Transcribed	Heterochromatin	0	0	0	0	0	0	0	0	0	0	0	0	0	0	0	0	0	0
chr2:85267735-86294297	rs10187424	1	rs6709288:85737604:A:C	2	85737604	A	C	0.5439	SNP	rs6709288	chr2_85742175_A_C	0.994179	0.9	0.1437	101.198	0.311442	1	1.08156	1.107e-22	0.987766	0.02467	intergenic	Y_RNA,RN7SL830P	dist=50229;dist=21863			ReprW	Low	Low	Enhancer	Transcribed	0	0	0	0	0	0	0	0	0	0	0	0	0	0	0	0	0	0
chr2:85267735-86294297	rs10187424	1	rs6714157:85763274:A:G	2	85763274	A	G	0.5339	SNP	rs6714157	2:85807079:G:GA	0.963507	0.9	0.0872	57.6055	0.0872	1	1.08307	6.096e-24	0.994858	0.0002561	intergenic	RN7SL830P,MAT2A	dist=3525;dist=3014			Low	Pol2	Low	Transcribed	Heterochromatin	0	0	0	0	0	0	0	0	0	0	0	0	0	0	0	0	0	0
chr2:85267735-86294297	rs10187424	1	rs6714709:85756375:C:G	2	85756375	C	G	0.5716	SNP	rs6714709	chr2_85755928_C_T	0.999691	0.9	0.0387	24.2757	0.0387	1	1.07778	7.431e-21	0.995885	0.007434	intergenic	Y_RNA,RN7SL830P	dist=69000;dist=3092			Low	Low	Repr	Transcribed	Heterochromatin	0	0	0	0	0	0	0	0	0	0	0	0	0	0	0	0	0	0
chr2:85267735-86294297	rs10187424	1	rs6719046:85757371:G:A	2	85757371	A	G	0.4284	SNP	rs6719046	chr2_85755928_C_T	0.999691	0.9	0.0387	24.2757	0.0387	1	0.927743	6.696e-21	0.9956	0.006923	intergenic	Y_RNA,RN7SL830P	dist=69996;dist=2096			Low	Low	Repr	Transcribed	Heterochromatin	0	0	0	0	0	0	0	0	0	0	0	0	0	0	1	0	0	0
chr2:85267735-86294297	rs10187424	1	rs6721924:85754563:T:C	2	85754563	T	C	0.5715	SNP	rs6721924	chr2_85755928_C_T	0.999278	0.9	0.0387	24.2757	0.0387	1	1.07778	7.344e-21	0.994285	0.00746	intergenic	Y_RNA,RN7SL830P	dist=67188;dist=4904			Low	Low	ReprW	Transcribed	Heterochromatin	0	0	0	0	0	0	0	0	0	0	0	0	0	0	0	0	0	0
chr2:85267735-86294297	rs10187424	1	rs6731005:85760395:C:T	2	85760395	T	C	0.4663	SNP	rs6731005	2:85807079:G:GA	0.963758	0.9	0.0872	57.6055	0.0872	1	0.923301	6.401e-24	0.993349	0.001407	upstream	RN7SL830P				Low	Pol2	ReprW	Transcribed	Heterochromatin	0	0	0	0	0	0	0	0	0	0	0	0	0	0	0	0	0	0
chr2:85267735-86294297	rs10187424	1	rs6733913:85757379:T:C	2	85757379	T	C	0.5716	SNP	rs6733913	chr2_85755928_C_T	0.999691	0.9	0.0387	24.2757	0.0387	1	1.07788	6.698e-21	0.995602	0.006923	intergenic	Y_RNA,RN7SL830P	dist=70004;dist=2088			Low	Low	Repr	Transcribed	Heterochromatin	0	0	0	0	0	0	0	0	0	0	0	0	0	0	1	0	0	0
chr2:85267735-86294297	rs10187424	1	rs6735152:85754450:A:C	2	85754450	A	C	0.5715	SNP	rs6735152	chr2_85755928_C_T	0.999278	0.9	0.0387	24.2757	0.0387	1	1.07778	7.27e-21	0.994231	0.006292	intergenic	Y_RNA,RN7SL830P	dist=67075;dist=5017			Low	Low	ReprW	Transcribed	Heterochromatin	0	0	0	0	0	0	0	0	0	0	0	0	0	0	0	0	0	0
chr2:85267735-86294297	rs10187424	1	rs6738009:85737509:C:A	2	85737509	A	C	0.456	SNP	rs6738009	chr2_85742175_A_C	0.994173	0.9	0.1437	101.198	0.311442	1	0.924872	1.606e-22	0.987421	0.006132	intergenic	Y_RNA,RN7SL830P	dist=50134;dist=21958			ReprW	Low	Low	Enhancer	Transcribed	0	0	0	0	0	0	0	0	0	0	0	0	0	0	0	0	0	0
chr2:85267735-86294297	rs10187424	1	rs6739015	2	85755357	A	G	0.5716	SNP	rs6739015	chr2_85755928_C_T	0.999178	0.9	0.0387	24.2757	0.0387	1	1.07767	8.348e-21	1	0.006692	intergenic	Y_RNA,RN7SL830P	dist=67982;dist=4110			Low	Low	Repr	Transcribed	Heterochromatin	0	0	0	0	0	0	0	0	0	0	0	0	0	0	0	0	0	0
chr2:85267735-86294297	rs10187424	1	rs6747828:85758015:A:G	2	85758015	A	G	0.572	SNP	rs6747828	chr2_85755928_C_T	0.998864	0.9	0.0387	24.2757	0.0387	1	1.07821	4.877e-21	0.99352	0.002323	intergenic	Y_RNA,RN7SL830P	dist=70640;dist=1452			Low	Low	ReprW	Enhancer	Heterochromatin	0	0	0	0	0	0	0	0	0	0	0	0	0	0	0	0	0	0
chr2:85267735-86294297	rs10187424	1	rs6750832:85758090:A:G	2	85758090	A	G	0.5716	SNP	rs6750832	chr2_85755928_C_T	0.999486	0.9	0.0387	24.2757	0.0387	1	1.07788	6.504e-21	0.996396	0.00894	intergenic	Y_RNA,RN7SL830P	dist=70715;dist=1377			Low	Low	ReprW	Enhancer	Heterochromatin	0	0	0	0	0	0	0	0	0	0	0	0	0	0	0	0	0	0
chr2:85267735-86294297	rs10187424	1	rs6750847:85758144:A:T	2	85758144	A	T	0.5716	SNP	rs6750847	chr2_85755928_C_T	0.999383	0.9	0.0387	24.2757	0.0387	1	1.07788	6.484e-21	0.996498	0.007289	intergenic	Y_RNA,RN7SL830P	dist=70769;dist=1323			Low	Low	ReprW	Enhancer	Heterochromatin	0	0	0	0	0	1	1	0	0	0	0	0	0	0	0	0	0	0
chr2:85267735-86294297	rs10187424	1	rs70953953:85759590:T:TG	2	85759590	T	TG	0.5585	INS	rs70953953	chr2_85755928_C_T	0.937732	0.9	0.0387	24.2757	0.0387	1	1.08405	1.463e-22	0.904695	0.06081	ncRNA_exonic	RN7SL830P				Low	Low	ReprW	Transcribed	Heterochromatin	0	0	0	0	0	0	0	0	0	0	0	0	0	0	0	0	0	0
chr2:85267735-86294297	rs10187424	1	rs71390080:85793758:ATT:A	2	85793758	A	ATT	0.4641	DEL	rs71390080	2:85807079:G:GA	0.981268	0.9	0.0872	57.6055	0.0872	1	0.923855	2.367e-23	0.980662	0.0003071	intronic	VAMP8				Low	Pol2	Low	Heterochromatin	Transcribed	0	0	0	0	0	0	0	0	0	0	0	0	0	0	0	0	0	0
chr2:85267735-86294297	rs10187424	1	rs7591175	2	85738374	T	G	0.4549	SNP	rs7591175	chr2_85742175_A_C	0.992223	0.9	0.1437	101.198	0.311442	1	0.924225	6.263e-23	0.999992	0.002928	intergenic	Y_RNA,RN7SL830P	dist=50999;dist=21093			Low	Low	EnhW	Enhancer	Transcribed	0	0	0	0	0	1	1	0	0	1	0	0	1	0	1	0	0	1
chr2:85267735-86294297	rs10187424	1	rs7605975:85772548:C:T	2	85772548	T	C	0.4644	SNP	rs7605975	2:85807079:G:GA	0.974363	0.9	0.0872	57.6055	0.0872	1	0.923301	6.238e-24	0.994067	1.856e-05	UTR3	GGCX	ENST00000233838.4:c.*4509G>A			Gen3'	Gen3'	Gen3'	Transcribed	Transcribed	0	0	0	0	0	0	0	0	0	0	0	0	0	0	0	0	0	0
chr2:9611973-10600000	rs11902236	1	2:10138585:T:C	2	10138585	T	C	0.9023	SNP	rs572944347	2:10138585:T:C	1	0.6	0.667	572.903	0.790257	1	0.924779	2.525e-09	0.991805	0.4445	intronic	GRHL1				Quies	Low	Low	Heterochromatin	Heterochromatin	0	0	0	0	0	0	0	0	0	0	0	0	0	0	0	0	0	0
chr2:9611973-10600000	rs11902236	1	2:10138607:T:C	2	10138607	T	C	0.9014	SNP	rs539902477	2:10138585:T:C	0.999187	0.6	0.667	572.903	0.790257	1	0.924502	2.006e-09	0.989875	0.4199	intronic	GRHL1				Quies	Low	Low	Heterochromatin	Heterochromatin	0	0	0	0	0	0	0	0	0	0	0	0	0	0	0	0	0	0
chr2:9611973-10600000	rs11902236	1	2:10138649:T:C	2	10138649	T	C	0.9019	SNP	rs531224721	2:10138585:T:C	0.998105	0.6	0.667	572.903	0.790257	1	0.925612	3.802e-09	0.988629	0.816	intronic	GRHL1				Quies	Low	Low	Heterochromatin	Heterochromatin	0	0	0	0	0	0	0	0	0	0	0	0	0	0	0	0	0	0
chr2:9611973-10600000	rs11902236	1	2:10138673:T:C	2	10138673	T	C	0.9014	SNP	rs558475231	2:10138585:T:C	0.998914	0.6	0.667	572.903	0.790257	1	0.924964	2.582e-09	0.984016	0.3411	intronic	GRHL1				Quies	Low	Low	Heterochromatin	Heterochromatin	0	0	0	0	0	0	0	0	0	0	0	0	0	0	0	0	0	0
chr2:9611973-10600000	rs11902236	1	chr2_10092934_INDEL_TTAG	2	10092933	CTTAG	C	0.8905	DEL	rs375884825	2:10138585:T:C	0.773298	0.6	0.667	572.903	0.790257	1	0.928579	3.51e-09	0.999992	0.09004	intronic	GRHL1				ReprW	ReprD	PromF	Promoter	Heterochromatin	0	0	0	0	0	0	0	0	0	0	0	0	0	0	0	0	0	0
chr2:9611973-10600000	rs11902236	1	chr2_10142819_A_G	2	10142819	A	G	0.9307	SNP	rs17364519	2:10138585:T:C	0.692674	0.6	0.667	572.903	0.790257	1	0.913657	4.123e-09	1	0.1155	downstream	AC010969.1,GRHL1				Quies	DnaseD	Low	Heterochromatin	Heterochromatin	0	0	0	0	0	0	0	0	0	0	0	0	0	0	0	0	0	0
chr2:9611973-10600000	rs11902236	1	chr2_10145348_A_G	2	10145348	A	G	0.1065	SNP	rs1469541	2:10138585:T:C	0.89895	0.6	0.667	572.903	0.790257	1	1.07498	9.822e-09	0.999989	0.2983	ncRNA_exonic	AC010969.1				Quies	Low	DnaseD	Heterochromatin	Heterochromatin	0	0	0	0	0	0	0	0	0	0	0	0	0	0	0	0	0	0
chr2:9611973-10600000	rs11902236	1	rs113577745:10135681:C:G	2	10135681	C	G	0.902	SNP	rs113577745	2:10138585:T:C	1	0.6	0.667	572.903	0.790257	1	0.924595	2.089e-09	0.992763	0.4429	intronic	GRHL1				Quies	Low	FaireW	Heterochromatin	Heterochromatin	0	0	0	0	0	0	0	0	0	0	0	0	0	0	0	0	0	0
chr2:9611973-10600000	rs11902236	1	rs113967167:10146757:C:T	2	10146757	T	C	0.1093	SNP	rs113967167	2:10138585:T:C	0.86789	0.6	0.667	572.903	0.790257	1	1.07208	3.353e-08	0.975012	0.2931	upstream	AC010969.1				Quies	DnaseD	DnaseD	Heterochromatin	Repressed	0	0	0	0	0	0	0	0	0	0	0	0	0	0	0	0	0	0
chr2:9611973-10600000	rs11902236	1	rs200476397:10138860:G:GTA	2	10138860	G	GTA	0.8954	INS	rs200476397	2:10138585:T:C	0.972295	0.6	0.667	572.903	0.790257	1	0.928672	9.992e-09	0.963498	0.8494	intronic	GRHL1				Quies	Low	Low	Heterochromatin	Heterochromatin	0	0	0	0	0	0	0	0	0	0	0	0	0	0	0	0	0	0
chr2:9611973-10600000	rs11902236	1	rs6724988:10147201:C:A	2	10147201	A	C	0.0924	SNP	rs6724988	2:10138585:T:C	0.685767	0.6	0.667	572.903	0.790257	1	1.07315	2.413e-07	0.970834	0.4434	intergenic	AC010969.1,RP11-254F7.1	dist=1043;dist=14504			Quies	DnaseD	ReprD	Heterochromatin	Heterochromatin	0	0	0	0	0	1	1	0	0	0	0	0	0	0	0	0	0	0
[truncated: 2,386 more rows]
[truncated: 22 more columns]

## Sheet: SD1a Column Headers Readme
General Variant Information	Region_Coordinates	Boundaries of region finemapped (hg19)
[truncated: 71 more rows]

[truncated: 2 more sheets: Supplementary Data 1b, SD1b Column Headers Readme]
