# Supplementary material for: Fine-mapping of prostate cancer susceptibility loci in a large meta-analysis identifies candidate causal variants
Source: Nat Commun. 2018 Jun 11;9:2256. doi: 10.1038/s41467-018-04109-8 (PMC5995836; doi:10.1038/s41467-018-04109-8)
Supplement: Supplementary file 5 — Supplementary Data 2 [file 41467_2018_4109_MOESM5_ESM.xlsx]

## Sheet: SD 2a) Quantile Regression
Quantile = 0.991
	Value	Std. Error	t value	Pr(>|t|)
(Intercept)	0.00185361	0.00835407	0.221881	0.824408
PrEC_ChromHMM_CTCF	-0.000251911	0.013483	-0.0186836	0.985094
PrEC_ChromHMM_Enhancer	-0.000419802	0.00764648	-0.0549013	0.956217
PrEC_ChromHMM_Heterochromatin	-0.00126268	0.00805408	-0.156775	0.875423
PrEC_ChromHMM_Poised_Promoter	-0.00032349	0.0222979	-0.0145076	0.988425
PrEC_ChromHMM_Promoter	-0.000209133	0.0243581	-0.00858576	0.99315
PrEC_ChromHMM_Repressed	-8.7e-06	0.0161213	-0.000539865	0.999569
PrEC_ChromHMM_Transcribed	0.00256167	0.0101602	0.252127	0.800944
GSM736565_LNCaP_DNaseI	0.0803347	0.0513898	1.56324	0.118004
AR_GSM1328945	0.328548	0.151334	2.17101	0.0299365
CTCF_GSM1383877	5.02e-05	0.0208167	0.00241195	0.998076
ERG_GSM1193657	0.0425903	0.200595	0.21232	0.831859
FOXA1_GSM1068136	0.000352449	0.00557733	0.0631931	0.949613
GABPA_GSM1193660	0.129458	0.0471724	2.74437	0.00606563
GATA2_GSM1600544	0.391478	0.154155	2.53951	0.0111048
HOXB13_GSM1716763	0.382416	0.186839	2.04676	0.0406882
NKX3.1_GSM989640	-0.000543854	0.0203725	-0.0266955	0.978703
TCGA_eQTL_coloc0.9_binary	0.0204453	0.0116749	1.75123	0.0799151
CADD_RawScore	0.00032653	0.00347594	0.0939402	0.925157
GERP++	0.00475619	0.0147126	0.323272	0.746491
MirBasev20_Binary	-0.0010788	0.0308379	-0.034983	0.972094
H3K27AC_GSM1249447	0.110755	0.0581109	1.90592	0.0566685
H3K27Me3_GSM1383872	-0.000527904	0.0634863	-0.00831524	0.993366
H3K4Me3_GSM945240	0.0968504	0.0207468	4.6682	3.05e-06
in_Coding_Transcript	0.00279439	0.00417269	0.669684	0.503063
in_ncRNA_Transcript	0.000524559	0.00322756	0.162525	0.870893
Protein_altering_variant	0.255071	0.441527	0.577703	0.563468
Quantile = 0.993125
	Value	Std. Error	t value	Pr(>|t|)
(Intercept)	0.00293745	0.010643	0.275999	0.782551
PrEC_ChromHMM_CTCF	-0.000518368	0.0271004	-0.0191277	0.984739
PrEC_ChromHMM_Enhancer	-0.000757356	0.00782025	-0.0968455	0.92285
PrEC_ChromHMM_Heterochromatin	-0.00189261	0.0109974	-0.172096	0.863363
PrEC_ChromHMM_Poised_Promoter	-0.00105242	0.0654249	-0.016086	0.987166
PrEC_ChromHMM_Promoter	0.00950617	0.0434406	0.218831	0.826783
PrEC_ChromHMM_Repressed	0.000648221	0.173971	0.00372602	0.997027
PrEC_ChromHMM_Transcribed	0.00508485	0.015458	0.328945	0.742199
GSM736565_LNCaP_DNaseI	0.110206	0.0340637	3.23529	0.00121623
AR_GSM1328945	0.440803	0.13218	3.33486	0.00085423
CTCF_GSM1383877	0.000154265	0.0319956	0.00482142	0.996153
ERG_GSM1193657	0.151118	0.108873	1.38802	0.165138
FOXA1_GSM1068136	0.000169452	0.00169921	0.0997237	0.920564
GABPA_GSM1193660	-0.00033532	0.0581117	-0.00577026	0.995396
GATA2_GSM1600544	0.399045	0.0177985	22.4202	0
HOXB13_GSM1716763	0.221643	0.229077	0.967545	0.333278
NKX3.1_GSM989640	-0.00101468	0.015756	-0.0643999	0.948652
TCGA_eQTL_coloc0.9_binary	0.0384152	0.015394	2.49546	0.0125836
CADD_RawScore	0.000736599	0.00290396	0.253654	0.799764
GERP++	0.0276438	0.0257011	1.07559	0.282118
MirBasev20_Binary	-0.00128039	0.423757	-0.00302152	0.997589
H3K27AC_GSM1249447	0.158095	0.113284	1.39556	0.162855
H3K27Me3_GSM1383872	-0.00046985	0.17999	-0.00261042	0.997917
H3K4Me3_GSM945240	0.125091	0.08083	1.54758	0.121731
in_Coding_Transcript	0.00476539	0.00577085	0.825769	0.40894
in_ncRNA_Transcript	0.000215673	0.000242702	0.888631	0.374207
Protein_altering_variant	0.528375	0.327212	1.61478	0.106367
Quantile = 0.99525
	Value	Std. Error	t value	Pr(>|t|)
(Intercept)	0.00825332	0.0100607	0.820356	0.412019
PrEC_ChromHMM_CTCF	-0.000621441	0.0283378	-0.0219298	0.982504
PrEC_ChromHMM_Enhancer	-0.00274477	0.00888902	-0.308782	0.757489
PrEC_ChromHMM_Heterochromatin	-0.00501712	0.00922553	-0.543831	0.586561
PrEC_ChromHMM_Poised_Promoter	-0.00336145	0.0220642	-0.152349	0.878913
PrEC_ChromHMM_Promoter	0.0651709	0.10931	0.596203	0.551044
PrEC_ChromHMM_Repressed	0.219317	0.396185	0.553572	0.579875
PrEC_ChromHMM_Transcribed	0.00924383	0.00808334	1.14357	0.252811
GSM736565_LNCaP_DNaseI	0.0248765	0.04868	0.511022	0.609339
AR_GSM1328945	0.53624	0.250307	2.14233	0.0321734
CTCF_GSM1383877	0.0093514	0.171206	0.0546208	0.956441
ERG_GSM1193657	-0.00306229	0.0870343	-0.0351848	0.971933
FOXA1_GSM1068136	-0.000186145	0.0239372	-0.00777638	0.993795
GABPA_GSM1193660	-0.0006343	0.292913	-0.00216549	0.998272
GATA2_GSM1600544	0.378355	0.0677962	5.58078	2.41e-08
HOXB13_GSM1716763	0.234944	0.186239	1.26152	0.207129
NKX3.1_GSM989640	-0.00294729	0.0415344	-0.0709603	0.94343
TCGA_eQTL_coloc0.9_binary	0.0719067	0.0415974	1.72864	0.0838825
CADD_RawScore	0.00125915	0.0070006	0.179863	0.857261
GERP++	0.0973034	0.0562774	1.729	0.0838178
MirBasev20_Binary	-0.00333718	0.982266	-0.00339743	0.997289
H3K27AC_GSM1249447	0.31881	0.0363522	8.77005	0
H3K27Me3_GSM1383872	-0.000389204	1.16674	-0.000333582	0.999734
H3K4Me3_GSM945240	0.119676	0.0916958	1.30514	0.191854
in_Coding_Transcript	0.0175772	0.014837	1.18469	0.236149
in_ncRNA_Transcript	6.7e-05	0.00665595	0.0100674	0.991968
Protein_altering_variant	0.683956	0.225457	3.03365	0.00241779
Quantile = 0.997375
	Value	Std. Error	t value	Pr(>|t|)
(Intercept)	0.0268706	0.0191085	1.40621	0.15967
PrEC_ChromHMM_CTCF	-0.00374264	0.0994629	-0.0376285	0.969984
PrEC_ChromHMM_Enhancer	-0.0152841	0.0174541	-0.875672	0.381214
PrEC_ChromHMM_Heterochromatin	-0.00589443	0.0187422	-0.314501	0.753143
PrEC_ChromHMM_Poised_Promoter	-0.0197599	0.0546117	-0.361826	0.717484
PrEC_ChromHMM_Promoter	0.117141	0.0436137	2.68588	0.00723703
PrEC_ChromHMM_Repressed	0.551756	0.0518176	10.648	0
PrEC_ChromHMM_Transcribed	0.0102927	0.0186553	0.551734	0.581134
GSM736565_LNCaP_DNaseI	0.153591	0.0343029	4.47748	7.57e-06
AR_GSM1328945	0.575634	0.0761108	7.56311	4.02e-14
CTCF_GSM1383877	0.124735	0.2217	0.562628	0.573691
ERG_GSM1193657	0.163718	0.0820568	1.99518	0.0460307
FOXA1_GSM1068136	-0.00256788	0.0282452	-0.090914	0.927561
GABPA_GSM1193660	0.132745	0.0802067	1.65504	0.0979244
GATA2_GSM1600544	0.291533	0.0808223	3.60708	0.000310056
HOXB13_GSM1716763	0.1147	0.144827	0.791981	0.428377
NKX3.1_GSM989640	-0.0111375	0.05918	-0.188198	0.850723
TCGA_eQTL_coloc0.9_binary	0.123417	0.018435	6.69468	2.19e-11
CADD_RawScore	0.010583	0.0133126	0.79496	0.426642
GERP++	0.181638	0.0197657	9.18954	0
MirBasev20_Binary	-0.0195559	1.61307	-0.0121234	0.990327
H3K27AC_GSM1249447	0.204071	0.0708338	2.88099	0.00396654
H3K27Me3_GSM1383872	0.223833	0.0728618	3.07203	0.00212761
H3K4Me3_GSM945240	0.15649	0.0617494	2.53428	0.0112718
in_Coding_Transcript	0.085808	0.0361457	2.37395	0.0176039
in_ncRNA_Transcript	-0.00170578	0.0296157	-0.0575972	0.95407
Protein_altering_variant	0.671566	0.188365	3.56525	0.000363959
Quantile = 0.9995
	Value	Std. Error	t value	Pr(>|t|)
(Intercept)	0.573753	0.121869	4.70796	2.51e-06
PrEC_ChromHMM_CTCF	-0.240699	0.178423	-1.34903	0.177335
PrEC_ChromHMM_Enhancer	-0.2087	0.0460198	-4.535	5.78e-06
PrEC_ChromHMM_Heterochromatin	-0.117342	0.0453921	-2.58507	0.00973956
PrEC_ChromHMM_Poised_Promoter	-0.130812	1.11731	-0.117077	0.906799
PrEC_ChromHMM_Promoter	-0.0134641	0.0514668	-0.261607	0.793626
PrEC_ChromHMM_Repressed	0.0355063	0.0636221	0.558081	0.576793
PrEC_ChromHMM_Transcribed	0.0738898	0.0527439	1.40092	0.161247
GSM736565_LNCaP_DNaseI	0.0513361	0.158936	0.322999	0.746698
AR_GSM1328945	0.307879	0.188698	1.6316	0.102773
CTCF_GSM1383877	0.470767	0.20037	2.34949	0.0188043
ERG_GSM1193657	0.0446473	0.340034	0.131302	0.895537
FOXA1_GSM1068136	0.0193107	0.0491602	0.392812	0.69446
GABPA_GSM1193660	0.236037	0.178747	1.32051	0.186673
GATA2_GSM1600544	0.250437	0.1485	1.68644	0.0917185
HOXB13_GSM1716763	0.11521	0.300775	0.383045	0.701689
NKX3.1_GSM989640	-0.140369	0.167467	-0.838186	0.401932
TCGA_eQTL_coloc0.9_binary	0.0103215	0.147058	0.0701867	0.944045
CADD_RawScore	0.162045	0.0426018	3.80371	0.000142767
GERP++	-0.0390872	0.040348	-0.96875	0.332676
MirBasev20_Binary	-0.427479	3.21449	-0.132985	0.894206
H3K27AC_GSM1249447	0.0367513	0.0726926	0.505571	0.613161
H3K27Me3_GSM1383872	0.057473	0.530851	0.108266	0.913786
H3K4Me3_GSM945240	-0.0102271	0.0925616	-0.11049	0.912021
in_Coding_Transcript	0.221923	0.0763904	2.90512	0.00367326
in_ncRNA_Transcript	-0.033304	0.114035	-0.29205	0.77025
Protein_altering_variant	0.321674	0.141865	2.26747	0.023367

## Sheet: SD 2b) Fisher's Test
Annotation Dataset	P Value	Estimate Odds Ratio	% Tags with Annotation in Credible Set	% Tags with Annotation Not Selected
PrEC_ChromHMM_CTCF	0.34	1.15	4.08	3.57
PrEC_ChromHMM_Enhancer	3.42e-06	1.77	28.28	18.18
PrEC_ChromHMM_Heterochromatin	0.77	0.91	82.8	84.08
PrEC_ChromHMM_Poised_Promoter	0.3	1.46	1.17	0.8
PrEC_ChromHMM_Promoter	1.66e-08	2.57	15.16	6.5
PrEC_ChromHMM_Repressed	0.09	1.5	4.37	2.96
PrEC_ChromHMM_Transcribed	3.07e-07	2	23.03	13
GSM1008595_RWPE1_DNaseI	1.28e-07	2.12	20.99	11.16
GSM1024742_PrEC_DNaseI	3.51e-09	2.82	13.99	5.45
GSM1024743_PrEC_DNaseI	4.64e-08	2.66	13.12	5.36
GSM736565_LNCaP_DNaseI	7.61e-17	3.96	17.78	5.18
GSM736603_LNCaP_DNaseI	2.97e-15	3.63	17.78	5.62
GSM816634_LNCaP+androgen_DNaseI	4.83e-12	2.33	32.36	17.05
GSM816637_LNCaP_DNaseI	3.6e-10	2.14	32.07	18.05
ARandrogen_GSM1236922	2.9e-16	16.23	5.54	0.36
AR_GSM1328945	2.86e-20	7.84	11.08	1.56
AR_GSM1576447	2.33e-15	5.29	11.37	2.37
CTCF_GSM1006874	0.25	1.27	3.5	2.78
CTCF_GSM1383877	0.01	1.73	7	4.16
ERG_GSM1193657	1e-20	9.46	9.91	1.15
ERG_GSM1328978	5.33e-12	4.56	9.91	2.36
FOXA1_GSM1068136	1.14e-18	3.24	27.99	10.7
FOXA1_GSM1274873	3.35e-18	5.24	13.99	3.01
FOXA1_GSM1716762	9.18e-18	8.82	8.75	1.07
GABPA_GSM1193660	8.53e-12	4.6	9.62	2.26
GATA2_GSM1600544	1.24e-12	4.7	10.2	2.36
HOXB13_GSM1716763	8.25e-09	8.19	4.08	0.52
HOXB13_GSM1716764	0.09	1.79	2.33	1.31
NKX3.1androgen_GSM699633	9.44e-05	7.15	2.04	0.29
NKX3.1_GSM989640	1.43e-15	4.79	12.83	2.98
TCGA_eQTL_coloc0.9_binary	1.15e-23	3.36	37.03	14.88
GERP++	4.04e-11	2.27	30.61	16.26
SiPhy_Omega	1.29e-08	2.23	21.57	10.96
SiPhy_Pi	4.92e-11	2.29	29.45	15.41
PhastCons	1.89e-07	2.05	22.45	12.39
MirBasev20_Binary	0.08	13.7	0.29	0.02
H3K27AC_GSM1249447	1.39e-21	4.15	22.74	6.63
H3K27AC_GSM1249448	5.34e-19	3.77	22.16	7.01
H3K27Me3_GSM1383866	1	0	0	0.22
H3K27Me3_GSM1383872	0.14	2.07	1.17	0.57
H3K4Me3_GSM1383874	1.3e-09	2.89	14.29	5.46
H3K4Me3_GSM945240	8.27e-14	3.89	14.29	4.11
in_Coding_Transcript	8.15e-11	2.04	63.85	46.44
in_ncRNA_Transcript	0.29	1.1	15.45	14.3
Protein_altering_variant	6.03e-05	2.72	6.41	2.46
