# Supplementary material for: Fine-mapping of prostate cancer susceptibility loci in a large meta-analysis identifies candidate causal variants
Source: Nat Commun. 2018 Jun 11;9:2256. doi: 10.1038/s41467-018-04109-8 (PMC5995836; doi:10.1038/s41467-018-04109-8)
Supplement: Supplementary file 6 — Supplementary Data 3 [file 41467_2018_4109_MOESM6_ESM.xlsx]

## Sheet: Supplementary Data 3
Fine-mapping Region Boundary	SNPs Mapped	Number of SNPs in Credible Set	Number of eQTL SNPs in Credible set (Colocolisation score >0.9)	Genes Represented by Credible Set eQTL SNPs
chr1:150158287-151158287	rs17599629	105	60	ADAMTSL4, ARNT, CDC42SE1, CTSK, CTSS, LASS2, LYSMD1
chr1:154334183-155411798	rs1218582	2	0
chr1:203991549-205018842	rs4245739	30	12	LRRN2
chr1:205257824-206257824	rs1775148	0	0	#ELK4, NUCKS1, RAB7L1
chr2:172809618-173915560	rs12621278	42	25	ITGA6
chr2:20388265-21388265	rs13385191	6	2	C2orf43
chr2:237940449-238943226	rs7584330	97	51	MLPH, RAB17
chr2:241657087-242920971	rs3771570	14	1	BOK
chr2:43053949-44137998	rs1465618	9	0
chr2:62263347-63777843	rs721048	20	12	EHBP1, TMEM17
chr2:85267735-86294297	rs10187424	63	31	GGCX, TMEM150A, USP39, VAMP8
chr2:9611973-10600000	rs11902236	12	5	GRHL1
chr2:10600001-11210730	rs9287719	182	1	GRHL1
chr3:112775624-113782326	rs7611694	16	6	SIDT1
chr3:127419046-128752313	rs10934853	134	17	LOC90246
chr3:140602833-141610074	rs6763931	49	0
chr3:169574517-170630102	rs10936632	37	0
chr3:86610674-87967332	rs2660753; rs2055109	124	31	CHMP2B
chr4:105561534-106564626	rs7679673	23	0
chr4:73355253-74849158	rs10009409; rs1894292	13	5	RASSF6
chr4:95005592-96062877	rs12500426; rs17021918	93	24	BMPR1B
chr5:172439426-173444400	rs6869841	10	5	STC2
chr5:43865545-44885415	rs2121875	83	0
chr5:780028-1600000	rs2242652	30	0
chr5:1600001-2395829	rs12653946	2	0
chr6:10719030-11719030	rs4713266	8	0
chr6:108779211-109785189	rs2273669	320	134	SESN1
chr6:116666036-117710052	rs339331	102	0
chr6:152932566-153941079	rs1933488	86	45	FBXO5, RGS17, VIP
chr6:160081543-161382029	rs9364554	151	65	ACAT2, LOC729603, MRPL18, SLC22A3, WTAP
chr6:29573776-30573776	rs7767188	606	372	HCG4, HCG4P6, HCG18, HLA-A, HLA-E, HLA-G, HLA-H, HLA-L, LOC285830, NCRNA00171, PPP1R11, PRR3, RNF39, TRIM26, TRIM31, ZFP57, ZNRD1
chr6:41036427-42043793	rs1983891	33	9	FOXP4
chr6:75995882-76995882	rs9443189	0	0	#FILIP1, MYO6
chr7:20494491-21496953	rs12155172	4	0
chr7:27091215-28476563	rs10486567	11	1	HOXA11AS
chr7:46937244-47937244	rs56232506	53	0
chr7:97307882-98316327	rs6465657	31	11	BHLHA15, BRI3, LMTK2, TECPR1
chr8:22938975-24028511	rs1512268; rs2928679	74	1	CHMP7
chr8:25392142-26410156	rs11135910	4	0
chr9:109651379-110656300	rs817826	55	0
chr9:21541998-22541998	rs17694493	9	0
chr10:103914221-104915094	rs3850699	40	18	ARL3, C10orf95, TRIM8
chr10:122283141-123344709	rs2252004	60	0
chr10:126140936-127196872	rs4962416	0	0	#CTBP2, LHPP
chr10:45582985-46582985	rs76934034	6	2	FAM21C
chr10:51049496-52049496	rs10993994	1	0
chr11:101901661-102901661	rs11568818	2	0
chr11:113307181-114307181	rs11214775	2	1	C11orf71
chr11:1733574-2734093	rs7127900	40	17	ASCL2
chr11:58415110-59610571	rs1938781	1	0
chr11:68484602-69953985	rs7931342	44	0
chr12:114185571-115584059	rs1270884	8	0
chr12:47919618-48919618	rs80130819	21	0
chr12:49176010-50176010	rs10875943	7	2	TUBA1B, TUBA1C
chr12:52773904-53816821	rs902774	28	0
chr13:73228139-74468916	rs9600079	14	0
chr14:52872330-53889699	rs8008270	12	0
chr14:68502988-69626744	rs7141529	72	1	ZFP36L1
chr14:70592256-71592256	rs8014671	0	0	#COX16, MAP3K9, MED6, SYNJ2BP
chr17:118965-1119162	rs684232	11	5	FAM57A, GEMIN4, VPS53
chr17:35547276-36603565	rs11649743; rs4430796	26	0
chr17:46302314-47211374	rs138213197	1	0
chr17:47211375-47952263	rs11650494; rs7210100	83	0
chr17:68608753-69617214	rs1859962	24	0
chr18:76270820-77273973	rs7241993	3	0
chr19:38235613-39244733	rs8102476	18	9	CATSPERG, KCNK6, PPP1R14A, SPINT2
chr19:41485587-42485931	rs11672691	4	0
chr19:50840794-51864623	rs2735839	21	3	C19orf48, KLK2
chr20:49027922-50027922	rs12480328	44	0
chr20:60515611-61515611	rs2427345	17	8	C20orf151, C20orf200, CABLES2, GTPBP5, LAMA5
chr20:61862563-62874389	rs6062509	21	6	C20orf135, LIME1
chr21:42401421-43401421	rs1041449	31	20	TMPRSS2
chr22:19257892-20257892	rs2238776	1	0
chr22:39952119-41297933	rs9623117	55	0
chr22:43000212-44013156	rs5759167	18	6	BIK
chr23:50741672-51741672	rs5945619	94	1	NUDT10, NUDT11
chr23:52396949-53396949	rs2807031	0	0	#FAM156A
chr23:66521550-67521550	rs5919432	47	0
chr23:69639850-70907983	rs4844289	69	1	SLC7A3
chr23:9314135-10314135	rs2405942	11	1	GPR143, SHROOM2
#For 5 regions JAM did not resolve candidate variants. eQTLs listed for these regions are those observed within the catalogue of genome-wide significant variants from the initial meta-GWAS
