# Supplementary material for: Fine-mapping of prostate cancer susceptibility loci in a large meta-analysis identifies candidate causal variants
Source: Nat Commun. 2018 Jun 11;9:2256. doi: 10.1038/s41467-018-04109-8 (PMC5995836; doi:10.1038/s41467-018-04109-8)
Supplement: Supplementary file 7 — Supplementary Data 4 [file 41467_2018_4109_MOESM7_ESM.xlsx]

## Sheet: Supplementary Data 4
																		% FRR explained (Mean, 95% Cred. Int.)
Variant Name	Variant rsID	Chr	Position	Region	SNPs Mapped		Allele 1 Freq (Onco)		Onco Results (84 SNPs)			JAM Results (84 SNPs)			JAM Results (99 SNPs)			Onco Results (84 SNPs)		JAM Results (84 SNPs)		JAM Results (99 SNPs)
									beta	SE		beta	SE		beta	SE
chr1_150658287_A_G	rs17599629	1	150658287	chr1:150158287-151158287	rs17599629		0.225837		0.05	0.01								0.05 (0.02, 0.09)		0.11 (0.04, 0.19)		0.16 (0.09, 0.24)
rs1811698:150772613:T:C	rs1811698	1	150772613	chr1:150158287-151158287	rs17599629		0.897203					0.11	0.02		0.12	0.02
rs11352831:150563440:CT:C	rs11352831	1	150563440	chr1:150158287-151158287	rs17599629		0.580887								0.04	0.01
chr1_154834183_C_T	rs1218582	1	154834183	chr1:154334183-155411798	rs1218582		0.545402		-0.04	0.01								0.04 (0.01, 0.09)		0.12 (0.11, 0.15)		0.12 (0.11, 0.15)
chr1_154980351_C_T	rs56103503	1	154980351	chr1:154334183-155411798	rs1218582		0.394352					0.07	0.01		0.07	0.01
rs4245739	rs4245739	1	204518842	chr1:203991549-205018842	rs4245739		0.743737		0.09	0.01								0.16 (0.14, 0.19)		0.17 (0.15, 0.20)		0.17 (0.15, 0.20)
rs55664108:204556990:C:CCTT	rs55664108	1	204556990	chr1:203991549-205018842	rs4245739		0.722168					0.09	0.01		0.09	0.01
rs1775148:205757824:C:T	rs1775148	1	205757824	chr1:205257824-206257824	rs1775148		0.637798		-0.04	0.01								0.04 (0.01, 0.08)		0.07 (0.02, 0.12)		0.07 (0.02, 0.12)
rs34848415:205731166:CA:C	rs397982729	1	205731166	chr1:205257824-206257824	rs1775148		0.485319					0.05	0.01		0.05	0.01
rs12621278	rs12621278	2	173311553	chr2:172809618-173915560	rs12621278		0.051816		-0.25	0.02								0.27 (0.24, 0.31)		0.27 (0.24, 0.31)		0.27 (0.24, 0.31)
chr2_173318244_G_T	rs114161133	2	173318244	chr2:172809618-173915560	rs12621278		0.0517322					-0.25	0.02		-0.25	0.02
rs13385191	rs13385191	2	20888265	chr2:20388265-21388265	rs13385191		0.245269		0.04	0.01								0.03 (0.01, 0.07)		0.13 (0.11, 0.15)		0.13 (0.11, 0.15)
rs7255	rs7255	2	20878820	chr2:20388265-21388265	rs13385191		0.529109					-0.07	0.01		-0.07	0.01
rs7584330	rs7584330	2	238387228	chr2:237940449-238943226	rs7584330		0.238785		0.05	0.01								0.05 (0.02, 0.09)		0.08 (0.07, 0.10)		0.08 (0.07, 0.10)
rs60079197:238358584:A:T	rs60079197	2	238358584	chr2:237940449-238943226	rs7584330		0.19183					0.07	0.01		0.07	0.01
chr2_242382864_C_T	rs3771570	2	242382864	chr2:241657087-242920971	rs3771570		0.158459		0.08	0.01								0.10 (0.09, 0.11)		0.31 (0.27, 0.35)		0.65 (0.58, 0.74)
chr2_242135265_A_G	rs77559646	2	242135265	chr2:241657087-242920971	rs3771570		0.0258383					0.29	0.03		0.31	0.03
exm283907	rs77482050	2	242139600	chr2:241657087-242920971	rs3771570		0.00936156								-0.42	0.05
chr2_242151791_C_G	rs62187431	2	242151791	chr2:241657087-242920971	rs3771570		0.180147								0.1	0.01
rs1465618	rs1465618	2	43553949	chr2:43053949-44137998	rs1465618		0.77836		-0.09	0.01								0.16 (0.14, 0.18)		0.16 (0.14, 0.18)		0.16 (0.14, 0.18)
chr2_43637998_A_G	rs7591218	2	43637998	chr2:43053949-44137998	rs1465618		0.678296					-0.08	0.01		-0.08	0.01
rs721048:63131731:G:A	rs721048	2	63131731	chr2:62263347-63777843	rs721048		0.190931		0.11	0.01								0.22 (0.20, 0.25)		0.46 (0.41, 0.53)		0.46 (0.41, 0.53)
rs58235267:63277843:C:G	rs58235267	2	63277843	chr2:62263347-63777843	rs721048		0.491515					0.13	0.01		0.13	0.01
rs10187424	rs10187424	2	85794297	chr2:85267735-86294297	rs10187424		0.415052		-0.08	0.01								0.17 (0.15, 0.19)		0.17 (0.15, 0.19)		0.17 (0.15, 0.19)
chr2_85767735_A_G	rs2028900	2	85767735	chr2:85267735-86294297	rs10187424		0.431744					-0.08	0.01		-0.08	0.01
chr2_10117868_C_T	rs11902236	2	10117868	chr2:9611973-10600000	rs11902236		0.277011		0.04	0.01								0.03 (0.01, 0.07)		0.08 (0.02, 0.17)		0.08 (0.02, 0.17)
2:10138585:T:C	rs572944347	2	10138585	chr2:9611973-10600000	rs11902236		0.102188					0.09	0.02		0.09	0.02
chr2_10710730_C_T	rs9287719	2	10710730	chr2:10600001-11210730	rs9287719		0.51839		-0.07	0.01								0.13 (0.11, 0.15)		0.13 (0.11, 0.15)		0.13 (0.11, 0.15)
2:10756343:ATTTTTTTTTTTTTT:A	rs533351651	2	10756343	chr2:10600001-11210730	rs9287719		0.510236					-0.07	0.01		-0.07	0.01
chr3_113275624_A_C	rs7611694	3	113275624	chr3:112775624-113782326	rs7611694		0.40498		-0.08	0.01								0.17 (0.15, 0.19)		0.17 (0.15, 0.19)		0.17 (0.15, 0.19)
chr3_113277105_C_T	rs7639565	3	113277105	chr3:112775624-113782326	rs7611694		0.422301					-0.08	0.01		-0.08	0.01
chr3_128038373_A_C	rs10934853	3	128038373	chr3:127419046-128752313	rs10934853		0.285333		0.1	0.01								0.23 (0.21, 0.27)		0.23 (0.20, 0.26)		0.23 (0.20, 0.26)
chr3_127948959_C_INDEL	rs34834087	3	127948958	chr3:127419046-128752313	rs10934853		0.72202					-0.1	0.01		-0.1	0.01
rs6763931	rs6763931	3	141102833	chr3:140602833-141610074	rs6763931		0.446115		0.04	0.01								0.04 (0.01, 0.09)		0.04 (0.01, 0.09)		0.04 (0.01, 0.09)
chr3_141093285_C_T	rs7624084	3	141093285	chr3:140602833-141610074	rs6763931		0.44441					0.04	0.01		0.04	0.01
rs10936632:170130102:C:A	rs10936632	3	170130102	chr3:169574517-170630102	rs10936632		0.519528		0.1	0.01								0.27 (0.24, 0.31)		0.49 (0.44, 0.56)		0.72 (0.61, 0.86)
rs61436251:170083629:C:G	rs61436251	3	170083629	chr3:169574517-170630102	rs10936632		0.190936					-0.18	0.01		-0.2	0.01
chr3_170074374_A_C	rs57508070	3	170074374	chr3:169574517-170630102	rs10936632		0.878497								0.11	0.02
chr3_87110674_C_T	rs2660753	3	87110674	chr3:86610674-87967332	rs2660753; rs2055109$		0.889688		-0.12	0.02								0.15 (0.07, 0.25)		0.33 (0.29, 0.38)		0.33 (0.29, 0.38)
chr3_87172632_C_T	rs7642887	3	87172632	chr3:86610674-87967332	rs2660753; rs2055109$		0.481348					-0.11	0.01		-0.11	0.01
rs7679673	rs7679673	4	106061534	chr4:105561534-106564626	rs7679673		0.384332		-0.12	0.01								0.36 (0.32, 0.41)		0.36 (0.32, 0.41)		0.36 (0.32, 0.41)
4:106064626:TA:TAA	rs559060446	4	106064626	chr4:105561534-106564626	rs7679673		0.38536					-0.12	0.01		-0.12	0.01
chr4_73855253_C_T	rs10009409	4	73855253	chr4:73355253-74849158	rs10009409; rs1894292		0.306663		0.02	0.01								0.05 (0.01, 0.10)		0.23 (0.18, 0.30)		0.23 (0.18, 0.30)
chr4_74349158_A_G	rs1894292	4	74349158	chr4:73355253-74849158	rs10009409; rs1894292		0.477413		-0.04	0.01		-0.06	0.01		-0.06	0.01
chr4_74442349_C_G	rs17804499	4	74442349	chr4:73355253-74849158	rs10009409; rs1894292		0.0512483					-0.18	0.02		-0.18	0.02
chr4_95514609_A_C	rs12500426	4	95514609	chr4:95005592-96062877	rs12500426; rs17021918		0.529976		-0.03	0.01								0.13 (0.11, 0.17)		0.36 (0.32, 0.42)		0.36 (0.32, 0.42)
chr4_95562877_C_T	rs17021918	4	95562877	chr4:95005592-96062877	rs12500426; rs17021918		0.338346		-0.07	0.01
chr4_95487714_A_G	rs2452593	4	95487714	chr4:95005592-96062877	rs12500426; rs17021918		0.780406					-0.07	0.01		-0.07	0.01
chr4_95544718_A_G	rs6853490	4	95544718	chr4:95005592-96062877	rs12500426; rs17021918		0.449422					0.1	0.01		0.1	0.01
chr5_172939426_C_T	rs6869841	5	172939426	chr5:172439426-173444400	rs6869841		0.214474		0.04	0.01								0.03 (0.01, 0.06)		0.07 (0.02, 0.12)		0.07 (0.02, 0.12)
chr5_172955855_A_C	rs6860868	5	172955855	chr5:172439426-173444400	rs6869841		0.452487					0.05	0.01		0.05	0.01
rs2121875	rs2121875	5	44365545	chr5:43865545-44885415	rs2121875		0.666361		-0.03	0.01								0.02 (0.00, 0.05)		0.02 (0.00, 0.05)		0.02 (0.00, 0.05)
rs10055386:44328731:A:G	rs10055386	5	44328731	chr5:43865545-44885415	rs2121875		0.329012					0.03	0.01		0.03	0.01
rs2242652:1280028:G:A	rs2242652	5	1280028	chr5:780028-1600000	rs2242652		0.191496		-0.18	0.01								0.49 (0.44, 0.56)		0.02 (0.00, 0.06)		2.57 (2.29, 2.93)
rs2853677	rs2853677	5	1287194	chr5:780028-1600000	rs2242652		0.573225					-0.03	0.01		-0.11	0.01
rs4449583:1284135:C:T	rs4449583	5	1284135	chr5:780028-1600000	rs2242652		0.325117								-0.24	0.03
rs7705526	rs7705526	5	1285974	chr5:780028-1600000	rs2242652		0.323012								0.15	0.02
rs11414507:1291331:A:AC	rs11414507	5	1291331	chr5:780028-1600000	rs2242652		0.858828								0.16	0.02
rs71595003	rs71595003	5	1292118	chr5:780028-1600000	rs2242652		0.0323216								0.19	0.03
rs12653946	rs12653946	5	1895829	chr5:1600001-2395829	rs12653946		0.43517		0.08	0.01								0.17 (0.15, 0.20)		0.27 (0.24, 0.30)		0.27 (0.24, 0.30)
chr5_1889346_G_INDEL	rs199577062	5	1889346	chr5:1600001-2395829	rs12653946		0.393059					0.1	0.01		0.1	0.01
rs4713266:11219030:C:T	rs4713266	6	11219030	chr6:10719030-11719030	rs4713266		0.479735		-0.05	0.01								0.07 (0.02, 0.12)		0.08 (0.07, 0.10)		0.08 (0.07, 0.10)
chr6_11217897_C_T	rs2018336	6	11217897	chr6:10719030-11719030	rs4713266		0.217481					-0.07	0.01		-0.07	0.01
rs2273669	rs2273669	6	109285189	chr6:108779211-109785189	rs2273669		0.151299		0.07	0.01								0.07 (0.06, 0.08)		0.06 (0.01, 0.13)		0.06 (0.01, 0.13)
chr6_109279211_A_G	rs12209480	6	109279211	chr6:108779211-109785189	rs2273669		0.0914219					0.08	0.02		0.08	0.02
chr6_117210052_C_T	rs339331	6	117210052	chr6:116666036-117710052	rs339331		0.293303		-0.09	0.01								0.18 (0.16, 0.20)		0.18 (0.16, 0.20)		0.18 (0.16, 0.20)
chr6_117199790_C_G	rs630045	6	117199790	chr6:116666036-117710052	rs339331		0.293747					-0.09	0.01		-0.09	0.01
rs1933488	rs1933488	6	153441079	chr6:152932566-153941079	rs1933488		0.409945		-0.07	0.01								0.12 (0.10, 0.14)		0.12 (0.10, 0.14)		0.12 (0.10, 0.14)
6:153430305:ATT:AT	rs570624213	6	153430305	chr6:152932566-153941079	rs1933488		0.396015					-0.07	0.01		-0.07	0.01
rs9364554	rs9364554	6	160833664	chr6:160081543-161382029	rs9364554		0.29599		0.1	0.01								0.24 (0.21, 0.27)		0.92 (0.82, 1.04)		1.03 (0.91, 1.19)
chr6_160581543_G_INDEL	rs4646284	6	160581543	chr6:160081543-161382029	rs9364554		0.320976					0.19	0.01		0.19	0.01
chr6_160181878_C_T	rs2342478	6	160181878	chr6:160081543-161382029	rs9364554		0.183612								-0.06	0.01
chr6_160779134_C_T	rs641990	6	160779134	chr6:160081543-161382029	rs9364554		0.503573								-0.05	0.01
rs7767188	rs7767188	6	30073776	chr6:29573776-30573776	rs7767188		0.209482		0.05	0.01								0.04 (0.02, 0.08)		0.07 (0.03, 0.11)		0.07 (0.03, 0.11)
6:30098259:C:CTGAGTA	rs5875234	6	30098259	chr6:29573776-30573776	rs7767188		0.254988					0.06	0.01		0.06	0.01
chr6_41536427_C_T	rs1983891	6	41536427	chr6:41036427-42043793	rs1983891		0.285931		0.09	0.01								0.19 (0.17, 0.22)		0.18 (0.16, 0.21)		0.18 (0.16, 0.21)
chr6_41525739_A_G	rs10947980	6	41525739	chr6:41036427-42043793	rs1983891		0.275027					0.09	0.01		0.09	0.01
rs9443189:76495882:A:G	rs9443189	6	76495882	chr6:75995882-76995882	rs9443189		0.138296		-0.07	0.01		-0.07	0.01		-0.07	0.01		0.06 (0.05, 0.07)		0.06 (0.05, 0.07)		0.06 (0.05, 0.07)
chr7_20994491_A_G	rs12155172	7	20994491	chr7:20494491-21496953	rs12155172		0.771257		-0.09	0.01		-0.09	0.01		-0.09	0.01		0.16 (0.15, 0.19)		0.16 (0.15, 0.19)		0.16 (0.15, 0.19)
chr7_27976563_A_G	rs10486567	7	27976563	chr7:27091215-28476563	rs10486567		0.221912		-0.14	0.01								0.34 (0.31, 0.39)		0.34 (0.31, 0.39)		0.34 (0.31, 0.39)
chr7_27975919_C_G	rs67152137	7	27975919	chr7:27091215-28476563	rs10486567		0.221961					-0.14	0.01		-0.14	0.01
rs56232506:47437244:G:A	rs56232506	7	47437244	chr7:46937244-47937244	rs56232506		0.460963		0.05	0.01								0.07 (0.02, 0.12)		0.08 (0.04, 0.13)		0.08 (0.04, 0.13)
chr7_47486260_GCAAA_INDEL	rs3037443	7	47486259	chr7:46937244-47937244	rs56232506		0.355252					0.06	0.01		0.06	0.01
rs6465657	rs6465657	7	97816327	chr7:97307882-98316327	rs6465657		0.522955		-0.1	0.01								0.27 (0.24, 0.31)		0.27 (0.24, 0.31)		0.27 (0.24, 0.31)
rs11763970:97817321:A:G	rs11763970	7	97817321	chr7:97307882-98316327	rs6465657		0.525661					-0.1	0.01		-0.1	0.01
chr8_23526463_A_G	rs1512268	8	23526463	chr8:22938975-24028511	rs1512268; rs2928679		0.552212		-0.14	0.01								0.62 (0.54, 0.73)		0.77 (0.68, 0.87)		0.77 (0.68, 0.87)
rs2928679	rs2928679	8	23438975	chr8:22938975-24028511	rs1512268; rs2928679		0.54788		-0.06	0.01
chr8_23440180_G_T	rs11135749	8	23440180	chr8:22938975-24028511	rs1512268; rs2928679		0.709857					-0.08	0.01		-0.08	0.01
chr8_23525358_C_T	rs11782388	8	23525358	chr8:22938975-24028511	rs1512268; rs2928679		0.55185					-0.15	0.01		-0.15	0.01
chr8_25892142_C_T	rs11135910	8	25892142	chr8:25392142-26410156	rs11135910		0.160684		0.07	0.01		0.07	0.01		0.07	0.01		0.07 (0.06, 0.09)		0.07 (0.06, 0.09)		0.07 (0.06, 0.09)
rs817826	rs817826	9	110156300	chr9:109651379-110656300	rs817826		0.855111		0	0.01								0.00 (0.00, 0.00)		0.07 (0.04, 0.12)		0.07 (0.04, 0.12)
9:110145833:G:GC	rs138284905	9	110145833	chr9:109651379-110656300	rs817826		0.712114					-0.06	0.01		-0.06	0.01
rs17694493	rs17694493	9	22041998	chr9:21541998-22541998	rs17694493		0.141072		0.06	0.01		0.06	0.01		0.06	0.01		0.04 (0.02, 0.07)		0.04 (0.02, 0.07)		0.04 (0.02, 0.07)
chr10_104414221_C_T	rs3850699	10	104414221	chr10:103914221-104915094	rs3850699		0.289825		-0.06	0.01								0.07 (0.03, 0.11)		0.07 (0.03, 0.11)		0.07 (0.03, 0.11)
chr10_104398895_G_T	rs12764219	10	104398895	chr10:103914221-104915094	rs3850699		0.275908					-0.06	0.01		-0.06	0.01
chr10_122844709_A_C	rs2252004	10	122844709	chr10:122283141-123344709	rs2252004		0.0984577		0.01	0.02								0.001 (0.000, 0.004)		0.08 (0.04, 0.14)		0.08 (0.04, 0.14)
rs1004934	rs1004934	10	122796182	chr10:122283141-123344709	rs2252004		0.396601					0.06	0.01		0.06	0.01
rs4962416	rs4962416	10	126696872	chr10:126140936-127196872	rs4962416		0.279053		0.05	0.01								0.05 (0.02, 0.10)		0.06 (0.02, 0.11)		0.06 (0.02, 0.11)
chr10_126650696_A_G	rs11245446	10	126650696	chr10:126140936-127196872	rs4962416		0.328778					0.05	0.01		0.05	0.01
chr10_46082985_C_T	rs76934034	10	46082985	chr10:45582985-46582985	rs76934034		0.0782826		-0.12	0.02		-0.12	0.02		-0.12	0.02		0.09 (0.04, 0.14)		0.09 (0.04, 0.14)		0.09 (0.04, 0.14)
chr10_51549496_C_T	rs10993994	10	51549496	chr10:51049496-52049496	rs10993994		0.584009		-0.23	0.01		-0.23	0.01		-0.23	0.01		1.44 (1.29, 1.64)		1.44 (1.29, 1.64)		1.44 (1.29, 1.64)
rs11568818	rs11568818	11	102401661	chr11:101901661-102901661	rs11568818		0.438979		-0.08	0.01								0.17 (0.15, 0.19)		0.17 (0.15, 0.19)		0.17 (0.15, 0.19)
chr11_102396607_C_T	rs12285347	11	102396607	chr11:101901661-102901661	rs11568818		0.43947					-0.08	0.01		-0.08	0.01
chr11_113807181_A_G	rs11214775	11	113807181	chr11:113307181-114307181	rs11214775		0.286617		-0.07	0.01								0.10 (0.09, 0.12)		0.10 (0.09, 0.12)		0.10 (0.09, 0.12)
rs56969947:113700546:CA:C	rs5794883	11	113700546	chr11:113307181-114307181	rs11214775		0.706244					0.07	0.01		0.07	0.01
chr11_2233574_A_G	rs7127900	11	2233574	chr11:1733574-2734093	rs7127900		0.78658		-0.18	0.01		-0.18	0.01		-0.18	0.01		0.66 (0.59, 0.75)		0.66 (0.59, 0.75)		0.66 (0.59, 0.75)
rs1938781:58915110:A:G	rs1938781	11	58915110	chr11:58415110-59610571	rs1938781		0.213715		0.02	0.01								0.01 (0.00, 0.02)		0.13 (0.08, 0.18)		0.13 (0.08, 0.18)
chr11_58919922_GCAGATACTT_INDEL	rs533676902	11	58919922	chr11:58415110-59610571	rs1938781		0.00945661					0.32	0.05		0.32	0.05
rs7931342	rs7931342	11	68994497	chr11:68484602-69953985	rs7931342		0.530243		0.16	0.01								0.69 (0.61, 0.78)		0.69 (0.62, 0.78)		0.85 (0.76, 0.97)
chr11_68980335_A_C	rs4620729	11	68980335	chr11:68484602-69953985	rs7931342		0.523814					0.16	0.01		0.11	0.01
rs11228580	rs11228580	11	69002342	chr11:68484602-69953985	rs7931342		0.180882								0.17	0.01
rs1270884	rs1270884	12	114685571	chr12:114185571-115584059	rs1270884		0.507605		-0.07	0.01								0.13 (0.11, 0.15)		0.16 (0.14, 0.18)		0.16 (0.14, 0.18)
rs10774740	rs10774740	12	114666202	chr12:114185571-115584059	rs1270884		0.371633					-0.08	0.01		-0.08	0.01
chr12_48419618_A_C	rs80130819	12	48419618	chr12:47919618-48919618	rs80130819		0.0854215		-0.09	0.02								0.06 (0.02, 0.12)		0.04 (0.01, 0.08)		0.04 (0.01, 0.08)
12:48365265:G:T	rs4760607	12	48365265	chr12:47919618-48919618	rs80130819		0.912803					0.07	0.02		0.07	0.02
rs10875943	rs10875943	12	49676010	chr12:49176010-50176010	rs10875943		0.291711		0.07	0.01		0.07	0.01		0.07	0.01		0.11 (0.09, 0.13)		0.11 (0.09, 0.13)		0.11 (0.09, 0.13)
chr12_53273904_A_G	rs902774	12	53273904	chr12:52773904-53816821	rs902774		0.160809		0.13	0.01								0.27 (0.24, 0.31)		0.32 (0.28, 0.36)		0.32 (0.28, 0.36)
12:53268073:G:T	rs147181250	12	53268073	chr12:52773904-53816821	rs902774		0.133989					0.15	0.01		0.15	0.01
rs9600079	rs9600079	13	73728139	chr13:73228139-74468916	rs9600079		0.446723		0.02	0.01								0.01 (0.00, 0.03)		0.13 (0.11, 0.14)		0.13 (0.11, 0.14)
rs7996468:73714290:C:T	rs7996468	13	73714290	chr13:73228139-74468916	rs9600079		0.776878					-0.08	0.01		-0.08	0.01
rs8008270	rs8008270	14	53372330	chr14:52872330-53889699	rs8008270		0.821881		0.07	0.01								0.07 (0.06, 0.08)		0.11 (0.10, 0.13)		0.11 (0.10, 0.13)
14:53409931:G:A	rs566645858	14	53409931	chr14:52872330-53889699	rs8008270		0.124477					-0.1	0.01		-0.1	0.01
rs7141529	rs7141529	14	69126744	chr14:68502988-69626744	rs7141529		0.507834		0.05	0.01		0.05	0.01		0.05	0.01		0.07 (0.02, 0.12)		0.07 (0.02, 0.12)		0.07 (0.02, 0.12)
chr14_71092256_A_G	rs8014671	14	71092256	chr14:70592256-71592256	rs8014671		0.411249		-0.05	0.01								0.06 (0.02, 0.12)		0.05 (0.02, 0.10)		0.05 (0.02, 0.10)
rs11158871:71091142:C:T	rs11158871	14	71091142	chr14:70592256-71592256	rs8014671		0.306537					-0.05	0.01		-0.05	0.01
chr17_618965_A_G	rs684232	17	618965	chr17:118965-1119162	rs684232		0.364651		0.09	0.01								0.21 (0.19, 0.24)		0.21 (0.19, 0.24)		0.21 (0.19, 0.24)
chr17_618039_C_T	rs2474694	17	618039	chr17:118965-1119162	rs684232		0.363691					0.09	0.01		0.09	0.01
rs11649743	rs11649743	17	36074979	chr17:35547276-36603565	rs11649743; rs4430796		0.181885		-0.09	0.01		-0.09	0.01		-0.09	0.01		1.18 (1.05, 1.34)		1.28 (1.14, 1.46)		1.24 (1.10, 1.42)
rs4430796:36098040:G:A	rs4430796	17	36098040	chr17:35547276-36603565	rs11649743; rs4430796		0.550058		0.2	0.01
rs10908278:36099952:T:A	rs10908278	17	36099952	chr17:35547276-36603565	rs11649743; rs4430796		0.549723					0.21	0.01		0.2	0.01
rs3110641	rs3110641	17	36047417	chr17:35547276-36603565	rs11649743; rs4430796		0.76991								-0.06	0.01
chr17_46805705_C_T	rs138213197	17	46805705	chr17:46302314-47211374	rs138213197		0.00635637		1.45	0.09		1.45	0.09		1.45	0.09		6.87 (4.24, 10.41)		6.87 (4.24, 10.41)		6.87 (4.24, 10.41)
rs11650494	rs11650494	17	47345186	chr17:47211375-47952263	rs11650494; rs7210100$		0.0837933		0.08	0.02								0.05 (0.01, 0.12)		0.07 (0.02, 0.14)		0.07 (0.02, 0.14)
17:47398244:T:TTG	rs530923403	17	47398244	chr17:47211375-47952263	rs11650494; rs7210100$		0.0820371					0.09	0.02		0.09	0.02
chr17_69108753_G_T	rs1859962	17	69108753	chr17:68608753-69617214	rs1859962		0.496992		-0.16	0.01								0.70 (0.62, 0.79)		0.79 (0.70, 0.89)		0.79 (0.70, 0.89)
chr17_69104938_A_G	rs7222314	17	69104938	chr17:68608753-69617214	rs1859962		0.504907					-0.17	0.01		-0.17	0.01
rs7241993	rs7241993	18	76773973	chr18:76270820-77273973	rs7241993		0.297252		-0.08	0.01								0.14 (0.13, 0.16)		0.16 (0.15, 0.19)		0.16 (0.15, 0.19)
chr18_76770820_A_G	rs9959454	18	76770820	chr18:76270820-77273973	rs7241993		0.258424					-0.09	0.01		-0.09	0.01
rs8102476:38735613:C:T	rs8102476	19	38735613	chr19:38235613-39244733	rs8102476		0.445213		-0.1	0.01								0.27 (0.24, 0.31)		0.27 (0.24, 0.31)		0.27 (0.24, 0.31)
chr19_38735804_A_T	rs11667256	19	38735804	chr19:38235613-39244733	rs8102476		0.496441					-0.1	0.01		-0.1	0.01
chr19_41985587_A_G	rs11672691	19	41985587	chr19:41485587-42485931	rs11672691		0.753505		0.1	0.01		0.1	0.01		0.1	0.01		0.19 (0.17, 0.22)		0.19 (0.17, 0.22)		0.19 (0.17, 0.22)
chr19_51364623_A_G	rs2735839	19	51364623	chr19:50840794-51864623	rs2735839		0.863164		0.2	0.01								0.45 (0.40, 0.51)		0.61 (0.55, 0.70)		0.86 (0.76, 0.98)
chr19_51360840_C_T	rs62113212	19	51360840	chr19:50840794-51864623	rs2735839		0.066079					-0.35	0.02		-0.33	0.02
chr19_51355650_C_T	rs266863	19	51355650	chr19:50840794-51864623	rs2735839		0.61744								0.08	0.01
chr19_51361382_A_G	rs61752561	19	51361382	chr19:50840794-51864623	rs2735839		0.0391372								-0.21	0.03
rs12480328:49527922:T:C	rs12480328	20	49527922	chr20:49027922-50027922	rs12480328		0.0687956		-0.11	0.02								0.08 (0.03, 0.13)		0.08 (0.03, 0.13)		0.08 (0.03, 0.13)
chr20_49509184_A_G	rs17790938	20	49509184	chr20:49027922-50027922	rs12480328		0.0690893					-0.11	0.02		-0.11	0.02
rs2427345	rs2427345	20	61015611	chr20:60515611-61515611	rs2427345		0.373183		-0.04	0.01								0.04 (0.01, 0.08)		0.04 (0.01, 0.09)		0.04 (0.01, 0.09)
rs11204424:61008583:A:AG	rs397745119	20	61008583	chr20:60515611-61515611	rs2427345		0.426789					-0.04	0.01		-0.04	0.01
rs6062509	rs6062509	20	62362563	chr20:61862563-62874389	rs6062509		0.704416		0.07	0.01								0.10 (0.09, 0.12)		0.16 (0.14, 0.18)		0.16 (0.14, 0.18)
rs1058319	rs1058319	20	62374389	chr20:61862563-62874389	rs6062509		0.127217					-0.12	0.01		-0.12	0.01
rs1041449:42901421:A:G	rs1041449	21	42901421	chr21:42401421-43401421	rs1041449		0.44245		0.05	0.01								0.07 (0.02, 0.12)		0.20 (0.18, 0.23)		0.20 (0.18, 0.23)
chr21_42897136_A_G	rs145013758	21	42897136	chr21:42401421-43401421	rs1041449		0.0134148					0.32	0.04		0.32	0.04
rs2238776:19757892:G:A	rs2238776	22	19757892	chr22:19257892-20257892	rs2238776		0.193512		-0.06	0.01								0.05 (0.03, 0.08)		0.08 (0.04, 0.13)		0.08 (0.04, 0.13)
chr22_19749525_A_G	rs1978060	22	19749525	chr22:19257892-20257892	rs2238776		0.619267					0.06	0.01		0.06	0.01
chr22_40452119_C_T	rs9623117	22	40452119	chr22:39952119-41297933	rs9623117		0.223752		0.06	0.01								0.06 (0.03, 0.10)		0.11 (0.09, 0.13)		0.11 (0.09, 0.13)
rs6001723:40428706:A:G	rs6001723	22	40428706	chr22:39952119-41297933	rs9623117		0.280771					0.07	0.01		0.07	0.01
rs5759167	rs5759167	22	43500212	chr22:43000212-44013156	rs5759167		0.477148		-0.15	0.01		-0.15	0.01		-0.14	0.01		0.61 (0.54, 0.69)		0.61 (0.54, 0.69)		0.76 (0.67, 0.87)
rs909666:43525176:C:T	rs909666	22	43525176	chr22:43000212-44013156	rs5759167		0.863623								0.14	0.01
chrX_51241672_C_T	rs5945619	X	51241672	chr23:50741672-51741672	rs5945619		0.608098		-0.22	0.01								1.31 (1.17, 1.49)		1.20 (1.07, 1.37)		1.20 (1.07, 1.37)
chrX:51245276:D	rs11338635	X	51245276	chr23:50741672-51741672	rs5945619		0.597588					-0.21	0.01		-0.21	0.01
chrX_52896949_C_T	rs2807031	X	52896949	chr23:52396949-53396949	rs2807031		0.809197		-0.11	0.02								0.21 (0.08, 0.39)		0.27 (0.11, 0.49)		0.27 (0.11, 0.49)
rs5943724	rs5943724	X	52695895	chr23:52396949-53396949	rs2807031		0.330886					-0.11	0.02		-0.11	0.02
rs5919432	rs5919432	X	67021550	chr23:66521550-67521550	rs5919432		0.810185		0.09	0.02								0.12 (0.04, 0.24)		0.16 (0.08, 0.25)		0.16 (0.08, 0.25)
chrX_66865496_C_T	rs5919402	X	66865496	chr23:66521550-67521550	rs5919432		0.854457					0.12	0.02		0.12	0.02
chrX_70407983_A_G	rs4844289	X	70407983	chr23:69639850-70907983	rs4844289; rs6625711$		0.394445		0.08	0.01								0.17 (0.15, 0.19)		0.17 (0.16, 0.20)		0.17 (0.16, 0.20)
chrX_70142030_C_T	rs5937025	X	70142030	chr23:69639850-70907983	rs4844289; rs6625711$		0.500697					-0.08	0.01		-0.08	0.01
rs2405942	rs2405942	X	9814135	chr23:9314135-10314135	rs2405942		0.793873		0.09	0.02								0.13 (0.04, 0.26)		0.16 (0.05, 0.32)		0.16 (0.05, 0.32)
rs4830660	rs4830660	X	9807589	chr23:9314135-10314135	rs2405942		0.726949					0.09	0.02		0.09	0.02
																		23.18 (19.42, 27.91)		26.50 (22.68, 31.45)		30.30 (26.01, 35.89)
$84 of the 95 original GWAS signals identified in fine-mapping replicated in our EUR meta-analysis and were used when performing calculation of Familial Relative Risk of PrCa.
rs2055109, rs7210100 and rs6625711 did not replicate in EUR but are situated within the region boundaries of other replicated signals, so were not excluded prior to fine-mapping.
For five previously reported variants (rs7153648, rs12051443, rs636291, rs1571801 and rs103294), no variant within the region boundary replicated in the meta-analysis, and these regions were excluded prior to Bayesian analysis.
