# Supplementary material for: Fine-mapping of prostate cancer susceptibility loci in a large meta-analysis identifies candidate causal variants
Source: Nat Commun. 2018 Jun 11;9:2256. doi: 10.1038/s41467-018-04109-8 (PMC5995836; doi:10.1038/s41467-018-04109-8)
Supplement: Supplementary file 8 — Supplementary Data 5 [file 41467_2018_4109_MOESM8_ESM.xlsx]

## Sheet: Supplementary Data 5
OncoArray Fine-mapping Study: JAM - 82,591 Cases / 61,213 Controls				iCOGS Fine-mapping Study: Stepwise Logistic Regression - 25,723 Cases / 26,274 Controls						Comparison between Studies
Region	SNPs Mapped	Number of Signals	Credible Set	Region Identifier	Densely Genotyped	Number of signals	Best Candidates	Lead Variant (marginal)	Independent Lead SNPs (Conditional)	Difference in signal count	Overlap of candidate Variants
chr1:154334183-155411798	rs1218582	1	2	1q21 (1_1)		1	78	rs4845695 (2.7 × 10−8)		0	1
chr1:203991549-205018842	rs4245739	1	30	1q32 (1_2)		1	78	rs199774366 (5.4 × 10−11)		0	12
chr2:172809618-173915560	rs12621278	1	42	2q31a (2_6)	yes	2	78	rs13410475 (8.3×10-26)	rs13410475 (2.1×10-15); rs12151618 (3.36×10-7)	-1	40
chr2:20388265-21388265	rs13385191	1	6	2p24 (2_2)		1	5	rs9306895 (6.5 × 10−10)		0	5
chr2:237940449-238943226	rs7584330	1	97	2q37 (2_7)		1	36	rs11891348 (2.1 × 10−8)		0	35
chr2:241657087-242920971	rs3771570	3	14	2q37 (2_8)		2	11	rs111770284 (1.6×10-13)	rs111770284 (3.03×10-12); rs183997311 (8.63×10-8)	1	10
chr2:43053949-44137998	rs1465618	1	9	2p21 (2_3)	yes	1	8	rs7591218 (3.8 × 10−10)		0	5
chr2:62263347-63777843	rs721048	1	20	2p15a (2_4)	yes	2	4	rs58235267 (3.9×10-26)	rs58235267 (3.1×10-21); rs901532 (3.5×10-6)	-1	1
chr2:85267735-86294297	rs10187424	1	63	2p11 (2_5)		1	42	rs2028900 (3.1 × 10−16)		0	42
chr3:112775624-113782326	rs7611694	1	16	3q13 (3_2)		1	14	rs6769767 (1.3 × 10−15)		0	14
chr3:127419046-128752313	rs10934853	1	134	3q21a (3_3)	yes	2	106	rs2811485 (1.1×10-15)	rs2811485 (4.76×10-15); rs56325233 (2.21×10-6)	-1	77
chr3:169574517-170630102	rs10936632	2	37	3q26a (3_5)	yes	2	4	rs78416326 (6.4×10-25)	rs78416326 (1.8×10-28); rs11288195 (7.49×10-9)	0	4
chr3:86610674-87967332	rs2660753; rs2055109#	1	124	3p12a (3_1)	yes	3	75	rs2088396 (6.5×10-23)	rs2088396 (5.75×10-15); rs143351723 (2.88×10-10); rs114278123 (1.75×10-5)	-2	65
chr4:105561534-106564626	rs7679673	1	23	4q24 (4_3)	yes	1	13	rs34480284 (8.0 × 10−29)		0	13
chr4:73355253-74849158	rs10009409; rs1894292	2	13	4q13 (4_1)		1	11	rs1894292 (1.4 × 10−11)		1	11
chr4:95005592-96062877	rs12500426; rs17021918	2	93	4q22a (4_2)	yes	2	27	rs7682375 (4.0×10-19)	rs7682375 (1.10×10-6); rs6853490 (4.78×10-6)	0	9
chr5:1600001-2395829	rs12653946	1	2	5p15 (5_2)		1	6	rs10866527 (1.1 × 10−8)		0	0
chr5:43865545-44885415	rs2121875	1	83	5p12 (5_3)		1	91	rs1482679 (2.7 × 10−9)		0	45
chr6:116666036-117710052	rs339331	1	102	6q22 (6_5)		1	34	rs200820108 (2.0 × 10−10)		0	32
chr6:160081543-161382029	rs9364554	3	151	6p25a (6_7)	yes	2	19	rs4646284 (3.2×10-47)	rs4646284 (5.40×10-38); rs2063347 (4.58×10-7)	1	18
chr6:41036427-42043793	rs1983891	1	33	6p21 (6_3)		1	33	rs6458228 (4.7 × 10−8)		0	31
chr7:20494491-21496953	rs12155172	1	4	7p15 (7_1)		1	3	rs10713532 (4.1 × 10−14)		0	3
chr7:27091215-28476563	rs10486567	1	11	7p15a (7_2)	yes	2	37	rs10486567 (7.3×10-22)	rs10486567 (2.62×10-15) ; rs200362064 (9.04×10-6)	-1	10
chr7:97307882-98316327	rs6465657	1	31	7q21 (7_3)	yes	1	54	rs6965016 (1.5 × 10−20)		0	26
chr8:22938975-24028511	rs1512268; rs2928679	2	74	8p21a (8_1)	yes	2	64	rs13272392 (1.3×10-26)	rs13272392 (8.7×10-31); rs200262583 (3.22×10-12)	0	62
chr9:109651379-110656300	rs817826	1	55	9q31 (9_1)		1	47	rs1771718 (1.6 × 10−8)		0	47
chr10:103914221-104915094	rs3850699	1	40	10q24 (10_2)		1	33	rs34032774 (1.4 × 10−8)		0	33
chr10:51049496-52049496	rs10993994	1	1	10q11 (10_1)	yes	1	1	rs10993994 (6.2 × 10−72)		0	1
chr11:101901661-102901661	rs11568818	1	2	11q22 (11_4)		1	2	rs11568818 (2.0 × 10−10)		0	2
chr11:1733574-2734093	rs7127900	1	40	11p15 (11_1)	yes	1	26	rs11043143 (2.3 × 10−42)		0	25
chr11:68484602-69953985	rs7931342	2	44	11q13a (11_3)	yes	3	51	rs12275055 (4.7×10-53)	rs12275055 (6.1×10-23); rs10792032 (3.5×10-17); rs36225067 (1.34×10-8)	-1	35
chr12:114185571-115584059	rs1270884	1	8	12q24 (12_3)		2	24	rs1270884 (6.8×10-9)	rs1270884 (1.34×10-8); rs61933115 (7.58×10-6)	-1	3
chr12:49176010-50176010	rs10875943	1	7	12q13 (12_1)		1	6	rs10875943 (4.2 × 10−12)		0	5
chr12:52773904-53816821	rs902774	1	28	12q13 (12_2)	yes	1	28	rs73110471 (7.4 × 10−19)		0	26
chr14:52872330-53889699	rs8008270	1	12	14q22 (14_1)		1	6	rs62003539 (4.5 × 10−13)		0	5
chr14:68502988-69626744	rs7141529	1	72	14q24 (14_2)		3	11	rs7141529 (6.5×10-11)	rs7141529 (5.27×10-12); rs2189517 (7.80×10-6); rs17105852 (7.16×10-5)	-2	11
chr17:118965-1119162	rs684232	1	11	17p13 (17_1)		1	13	rs461251 (6.2 × 10−15)		0	10
chr17:35547276-36603565	rs11649743; rs4430796	3	26	17q12a (17_2)	yes	3	10	rs11263763 (2.1×10-66)	rs11263763 (1.0×10-62); rs718961 (5.35×10-12); rs2229295 (3.75×10-7)	0	10
chr17:47211375-47952263	rs11650494; rs7210100&	1	83	17q21 (17_3)		2	71	rs138263737 (7.0×10-12)	rs138263737 (5.7×10-10); rs11655191 (1.82×10-7)	-1	69
chr17:68608753-69617214	rs1859962	1	24	17q24 (17_4)	yes	1	19	rs8072735 (2.4 × 10−50)		0	19
chr18:76270820-77273973	rs7241993	1	3	18q23 (18_1)		1	12	rs9959454 (3.9 × 10−9)		0	2
chr19:38235613-39244733	rs8102476	1	18	19q13 (19_1)	yes	1	15	rs12610267 (3.7 × 10−13)		0	15
chr19:41485587-42485931	rs11672691	1	4	19q13 (19_2)	yes	1	8	rs74738513 (2.5 × 10−12)		0	4
chr20:61862563-62874389	rs6062509	1	21	20q13 (20_2)		1	1	rs1058319 (1.4 × 10−14)		0	1
chr22:43000212-44013156	rs5759167	2	18	22q13 (22_2)		2	17	rs5759167 (1.8×10-29)	rs5759167 (6.5×10-24); rs5751435 (4.55×10-10)	0	16
chr23:50741672-51741672	rs5945619	1	94	Xp11 (23_2)	yes	1	93	rs1541241 (8.0 × 10−33)		0	80
chr23:66521550-67521550	rs5919432	1	47	Xq12 (23_3)		1	46	rs4446868 (3.6 × 10−8)		0	45
chr23:9314135-10314135	rs2405942	1	11	Xp22 (23_1)		1	10	rs2405943 (3.1 × 10−11)		0	4
